# Supplementary material for: The NaV1.5 auxiliary subunit FGF13 modulates channels by regulating membrane cholesterol independent of channel binding
Source: J Clin Invest. 2025 Aug 12;135(20):e191773. doi: 10.1172/JCI191773 (PMC12520690; doi:10.1172/JCI191773)
Supplement: Supplemental table 2 [file jci-135-191773-s101.xlsx]

## Sheet: Mass Spec Data
Protein.Group	Protein.Ids	Protein.Names	Genes	Peptides	First.Protein.Description	KO_4822	KO_8478	KO_8525	WT_7153	WT_7158	WT_7161	ttest_p_value	KO-WT log2FC
P70377-3	P70377;B1AU20;P70377-2;P70377-3	FGF13-3_MOUSE	Fgf13	5	Isoform of P70377, Isoform 3 of Fibroblast growth factor 13				4746060	5626870	3502070	1.59727e-05	-6.89579
Q99P87	Q99P87	RETN_MOUSE	Retn	2	Resistin	160884			7620020	8283260	1442720	0.00453151	-6.2042
P08730	P08730	K1C13_MOUSE	Krt13	6	Keratin, type I cytoskeletal 13				846282	1131270	5089260	0.00189039	-5.85465
O08911;P47811;P47811-2;P47811-3;P47811-4;Q61831;Q61831-2;Q91Y86;Q9WTU6;Q9WTU6-2;Q9WTU6-3;Q9WTU6-4;Q9WUI1;Q9Z1B7	O08911;P47811;Q61831;Q91Y86;Q9WTU6;Q9WUI1;Q9Z1B7;A0A0G2JG69;A0A0G2JGL2;A0A3B2W3M0;A0A3B2WAS4;A0A3B2WB60;A0A3B2WBB9;A0A3F2YNL4;A0A5F8MP75;A6P3E4;B2KF34;D3Z1Z4;D6RG58;E9QN59;G3X8U9;P47811-2;P47811-3;P47811-4;Q3TQZ7;Q61831-2;Q7TSJ7;Q80W80;Q8C9D4;Q9WTU6-2;Q9WTU6-3;Q9WTU6-4	MK08_MOUSE;MK09-2_MOUSE;MK09-3_MOUSE;MK09-4_MOUSE;MK09_MOUSE;MK10-2_MOUSE;MK10_MOUSE;MK11_MOUSE;MK12_MOUSE;MK13_MOUSE;MK14-2_MOUSE;MK14-3_MOUSE;MK14-4_MOUSE;MK14_MOUSE	Mapk10;Mapk11;Mapk12;Mapk13;Mapk14;Mapk8;Mapk9	1	Mitogen-activated protein kinase 12				1372160	1688550	1193830	0.000184895	-5.57253
Q9CQ25	Q9CQ25	MZT2_MOUSE	Mzt2	1	Mitotic-spindle organizing protein 2				1536390	1328720	1357310	2.62674e-06	-5.20541
P33215	P33215;P33215-2	NEDD1_MOUSE	Nedd1	11	Protein NEDD1				2018110	1247900	997707	0.000127874	-4.96955
P58854	P58854;E9Q0R3	GCP3_MOUSE	Tubgcp3	34	Gamma-tubulin complex component 3		578042		3697670	2108420	1682690	0.0296743	-4.83882
P21956;P21956-2	P21956;P21956-2	MFGM-2_MOUSE;MFGM_MOUSE	Mfge8	9	Lactadherin				237668	936675	640447	0.00416067	-4.56529
P83887	P83887;Q8VCK3	TBG1_MOUSE	Tubg1	11	Tubulin gamma-1 chain	265553	209282	172598	6862490	5528420	3032390	0.000335977	-4.51666
P01633	P01633;A0A140T8Q3	KV5A1_MOUSE	Igk-V19-17	1	Ig kappa chain V19-17	660154	196996		2923120	39849800	333518	0.137138	-4.31044
A0A0A6YY53;F6TQW2	F6TQW2;A0A0A6YY53	A0A0A6YY53_MOUSE;F6TQW2_MOUSE	Ighg2c	3	Isoform of F6TQW2, Immunoglobulin heavy constant gamma 2C (Fragment)	536874	1289290	128884	16952500	99559200	401303	0.165566	-4.29677
A0A075B5R0;A0A0B4J1P4	A0A075B5R0;A0A0B4J1P4	A0A075B5R0_MOUSE;A0A0B4J1P4_MOUSE	Ighv5-16	3	Ig-like domain-containing protein				1112860	2371190	167423	0.0225939	-4.11745
P18531	A0A075B5S6;P18531	HVM60_MOUSE	Ighv3-6	2	Ig heavy chain V region 3-6	136126	55078		818071	4433000	196942	0.0549914	-3.92158
A0A075B5M1	A0A075B5M1;A0A0G2JFU6	A0A075B5M1_MOUSE	Igkv4-63	3	Ig-like domain-containing protein		98130.2		900548	1844900	236292	0.0179676	-3.81746
Q5ND29	Q5ND29	RILP_MOUSE	Rilp	6	Rab-interacting lysosomal protein				941578	350780	516614	0.00712076	-3.78704
Q5SX39	B1AR69;Q5SX39	MYH4_MOUSE	Myh4	1	Myosin-4	253582	140156	342774	2440290	3768800	3176200	0.000881539	-3.7425
Q9D4F8	Q9D4F8;Q8BKL6;Q8BYN2	GCP4_MOUSE	Tubgcp4	5	Gamma-tubulin complex component 4				816001	594918	334856	0.00147854	-3.72334
P01637;P01638	A0A075B5K0;A0A140T8P9;P01637;P01638	KV5A5_MOUSE;KV5A6_MOUSE	-	2	Ig kappa chain V-V region T1	533683			4283210	9251700	181786	0.133666	-3.71216
Q80XN0	Q80XN0	BDH_MOUSE	Bdh1	13	D-beta-hydroxybutyrate dehydrogenase, mitochondrial	168549	95201.6	109320	1567340	1317360	1763910	0.000186149	-3.67325
A2AUU0-5	A2AUU0-5	METL8-5_MOUSE	Mettl8	1	Isoform of A2AUU0, Isoform 5 of mRNA N(3)-methylcytidine methyltransferase METTL8	434188		408040	1080100	5386060	1056110	0.100881	-3.65717
P01592	P01592	IGJ_MOUSE	Jchain	5	Immunoglobulin J chain		300237		557888	12545700	120234	0.175637	-3.63465
Q921G8	Q921G8;A0A1B0GR08	GCP2_MOUSE	Tubgcp2	21	Gamma-tubulin complex component 2	143159	690490	141587	4458800	2869950	2029970	0.0119247	-3.61933
P84750	A0A075B5N6;A0A0G2JGT0;A0A140T8M5;P84750;A0A0G2JDG9	KVM5_MOUSE	-	2	Ig kappa chain V region Mem5	254654	375962		3426580	9259640	105575	0.20325	-3.60377
Q8CCK0;Q9QZQ8;Q9QZQ8-2	Q8CCK0;Q9QZQ8;Q9QZQ8-2	H2AW_MOUSE;H2AY-2_MOUSE;H2AY_MOUSE	Macroh2a1;Macroh2a2	1	Core histone macro-H2A.2				255047	445274	197940	0.00157216	-3.56567
Q61292	Q61292	LAMB2_MOUSE	Lamb2	22	Laminin subunit beta-2				110225	822015	294365	0.0145322	-3.5637
A0A0B4J1H7;A0A0B4J1H8	A0A0B4J1H7;A0A0B4J1H8	A0A0B4J1H7_MOUSE;A0A0B4J1H8_MOUSE	Igkv1-133;Igkv1-135	4	Ig-like domain-containing protein	143510	100551		1987880	7437720	115992	0.11893	-3.54653
P01630	A0A0B4J1H6;P01630	KV2A6_MOUSE	-	2	Ig kappa chain V-II region 7S34.1				713482	1663470	81829.4	0.0531467	-3.5171
Q8BJF9	Q8BJF9;A0A338P7L8	CHM2B_MOUSE	Chmp2b	2	Charged multivesicular body protein 2b			39245.4	318479	479159	302124	0.000861307	-3.50947
P01680	A0A075B5L2;A0A075B5M2;A0A075B5M3;P01680;A0A0G2JGI6;A0A0G2JH00	KV4A1_MOUSE	-	1	Ig kappa chain V-IV region S107B	196608	371207		2039450	6717020	347030	0.0845863	-3.49089
A0A075B5M7	A0A075B5M7;A0A0B4J1J1;A0A0B4J1J2;A0A0G2JDV4	A0A075B5M7_MOUSE	Igkv5-39	3	Ig-like domain-containing protein	456725	576605	159414	7400090	16747600	430973	0.113049	-3.43773
P03976	A0A075B5K6;P03976	KV2A5_MOUSE	-	1	Ig kappa chain V-II region 17S29.1		149063		1498280	2868410	113015	0.0861586	-3.43757
Q91Z83	Q91Z83	MYH7_MOUSE	Myh7	22	Myosin-7	498736	383745	673482	4105610	5413700	5749380	0.000282788	-3.31778
P01878	A0A0A6YXW6;P01878;A0A075B6A3	IGHA_MOUSE	-	6	Ig alpha chain C region	25827.1	38492.3	615726	150030	7981040	505345	0.210224	-3.31638
P54320	P54320	ELN_MOUSE	Eln	3	Elastin			312438	274519	2119410	1752970	0.0639147	-3.31566
P02469	P02469;E9QN70	LAMB1_MOUSE	Lamb1	15	Laminin subunit beta-1				250354	922759	251463	0.00978217	-3.28224
Q8BKN5;Q8BKN5-3	Q8BKN5;Q8BKN5-2;Q8BKN5-3	GCP5-3_MOUSE;GCP5_MOUSE	Tubgcp5	9	Gamma-tubulin complex component 5	134279			843530	570776	426291	0.00798612	-3.27348
P01864	F6TQW2;P01863;P01864;P01865;A0A075B5P3;A0A0A6YVP0;A0A0A6YY53	GCAB_MOUSE	-	6	Ig gamma-2A chain C region secreted form	1110040	1164470	353408	12703900	48486300	665190	0.162471	-3.26962
Q9CQ10	Q9CQ10;A0A0N4SUX9	CHMP3_MOUSE	Chmp3	3	Charged multivesicular body protein 3		62027.6	131281	565048	727007	500372	0.00716257	-3.24624
Q921W0	Q921W0	CHM1A_MOUSE	Chmp1a	6	Charged multivesicular body protein 1a		293783	291645	904875	1474020	1071150	0.0629148	-3.16505
Q99JR5	Q99JR5;H3BJ97;H3BKM8	TINAL_MOUSE	Tinagl1	6	Tubulointerstitial nephritis antigen-like				92273.6	1494360	391196	0.0772554	-3.11915
P01660	A0A140T8M6;P01660	KV3A8_MOUSE	-	1	Ig kappa chain V-III region PC 3741/TEPC 111				489267	2590490	207233	0.0474329	-3.10189
A0A140T8N7	A0A140T8N7;A0A140T8Q3	A0A140T8N7_MOUSE	Igkv6-25	1	Ig-like domain-containing protein	65865.8			529188	4164100	26611	0.226153	-3.07744
A0A075B5N7	A0A075B5N7;A0A140T8N9;A0A140T8P2;P01633;P01634;A0A0G2JGY3;A0A140T8Q3	A0A075B5N7_MOUSE	Igkv6-13	3	Ig-like domain-containing protein	909462	1006280	217524	6812100	34090400	482622	0.189234	-3.04567
Q8C6K9	Q8C6K9;E9Q6A6;Q8C6K9-2	CO6A6_MOUSE	Col6a6	40	Collagen alpha-6(VI) chain	134410	185633	146957	469367	7616960	572842	0.0797531	-3.04184
A0A140T8M5	A0A140T8M5	A0A140T8M5_MOUSE	Igkv6-15	3	Ig-like domain-containing protein	418596	526090		4229990	9990990	66258.4	0.320089	-3.0011
P18524	A0A075B5P7;A0A075B5Q2;A0A075B5R5;A0A0A6YWG4;P01806;P01807;P01808;P01809;P01810;P01812;P18524;A0A0A6YVX8	HVM53_MOUSE	-	2	Ig heavy chain V region RF	109602			528622	1738170	47767.1	0.148522	-2.95944
Q3TRJ4	Q3TRJ4	K1C26_MOUSE	Krt26	1	Keratin, type I cytoskeletal 26				289429	168553	631530	0.0111665	-2.94551
O35206	O35206;A2AJY2	COFA1_MOUSE	Col15a1	5	Collagen alpha-1(XV) chain				107485	1142740	376238	0.0443143	-2.92393
P01837	P01837;A0A5H1ZRK8	IGKC_MOUSE	Igkc	6	Immunoglobulin kappa constant	5406850	6661680	1143700	38100500	118714000	3748090	0.158381	-2.89495
A0A075B6A3;A0A0A6YXW6	A0A0A6YXW6;A0A075B6A3	A0A075B6A3_MOUSE;A0A0A6YXW6_MOUSE	Igha	4	Isoform of A0A0A6YXW6, Immunoglobulin heavy constant alpha (Fragment)	213671	248697	102548	498546	72379100		0.400885	-2.87502
A0A0B4J1J7;A0A0G2JEU7	A0A0B4J1J7;A0A0G2JEU7	A0A0B4J1J7_MOUSE;A0A0G2JEU7_MOUSE	Ighv1-82	1	Ig-like domain-containing protein	130275			1052930	2299150	116933	0.101964	-2.85389
P01843	A0A0G2JE99;P01843	LAC1_MOUSE	-	2	Ig lambda-1 chain C region	72042.6			568417	4070880	20119.6	0.275759	-2.83917
P01631	A0A075B5K8;A0A0B4J1I0;A0A140T8M0;A0A140T8N1;P01631;F6XWB2	KV2A7_MOUSE	-	2	Ig kappa chain V-II region 26-10	1329360	1573620	334692	7788960	25735800	1265100	0.122012	-2.83355
P01723;P01726;P01727;P01729	A0A075B663;P01723;P01726;P01727;P01728;P01729;A0A075B664	LV1A_MOUSE;LV1D_MOUSE;LV1E_MOUSE;LV2B_MOUSE	-	1	Ig lambda-1 chain V region	240224	85970.5		896827	3977570	45924.4	0.262337	-2.74162
P01868;P01869	P01869;A0A075B5P4;A0A0A6YWR2;P01868	IGH1M_MOUSE;IGHG1_MOUSE	Ighg1	3	Isoform of P01869, Ig gamma-1 chain C region secreted form	209636	316264		909500	5459680	141388	0.203675	-2.72672
P06330	A0A075B5U6;A0A075B5U7;A0A075B5V0;A0A075B5V1;A0A075B5V2;A0A075B5V6;A0A075B5V7;P06330;A0A0A6YWK5;A0A0A6YX66;A0A0A6YXN5;A0A0A6YY38	HVM51_MOUSE	-	3	Ig heavy chain V region AC38 205.12	1690700	1275680	408777	11969000	25570900	834229	0.168304	-2.72597
P01819;P01820	A0A075B697;P01819;P01820	HVM43_MOUSE;HVM44_MOUSE	-	1	Ig heavy chain V region MOPC 141		40202.5		237525	2134280	35828.5	0.18977	-2.72219
P01634	A0A075B5N7;A0A140T8N9;A0A140T8P2;P01633;P01634;A0A0G2JGY3;A0A140T8Q3	KV5A2_MOUSE	-	2	Ig kappa chain V-V region MOPC 21				507668	1174790	52057.6	0.117685	-2.71503
P01635	A0A140T8M2;P01635	KV5A3_MOUSE	ENSMUSG00000095007	2	Ig kappa chain V-V region K2	131428	352179		1675660	5432050	53355.7	0.287766	-2.70316
P10493	P10493	NID1_MOUSE	Nid1	29	Nidogen-1	99780.9	235425	93040.7	223241	3234820	745982	0.0910709	-2.64844
Q02788	Q02788;D3Z7D5	CO6A2_MOUSE	Col6a2	25	Collagen alpha-2(VI) chain	942418	852423	783841	3039350	17505000	2900220	0.0366675	-2.64564
P02468	P02468;F8VQJ3	LAMC1_MOUSE	Lamc1	24	Laminin subunit gamma-1			89618.1	182630	1933040	581436	0.0568757	-2.64259
Q3ULD5	Q3ULD5	MCCB_MOUSE	Mccc2	21	Methylcrotonoyl-CoA carboxylase beta chain, mitochondrial	809895	1067230	734057	6646670	4981030	4653050	0.000305383	-2.6412
Q9CX98;Q9CX98-2;Q9CX98-3	Q9CX98;Q9CX98-2;Q9CX98-3	CP2U1-2_MOUSE;CP2U1-3_MOUSE;CP2U1_MOUSE	Cyp2u1	2	Cytochrome P450 2U1	790905	2180410		1011890	5509000	2664090	0.241224	-2.63442
Q04857	Q04857	CO6A1_MOUSE	Col6a1	22	Collagen alpha-1(VI) chain	995507	1001700	797701	3167360	18249800	3259040	0.0354833	-2.62922
A0A075B5P3;A0A0A6YVP0	P01867;A0A075B5P3;A0A0A6YVP0;P01867-2	A0A075B5P3_MOUSE;A0A0A6YVP0_MOUSE	Ighg2b	14	Isoform of P01867, Immunoglobulin heavy constant gamma 2B (Fragment)	18548300	16787800	2984940	103794000	209356000	9492080	0.179561	-2.59795
A0A075B5R2	A0A075B5R2	A0A075B5R2_MOUSE	Ighv7-3	2	Ig-like domain-containing protein		94267.8		185251	2087100	121514	0.12526	-2.58976
A0A0B4J1J6	A0A075B5T6;A0A0B4J1J6	A0A0B4J1J6_MOUSE	Ighv10-1	3	Ig-like domain-containing protein	269949	92995.7	27069.2	818207	3844610		0.29457	-2.55582
P01753	A0A0B4J1J7;P01753;P01754;P06328;A0A0G2JEU7	HVM09_MOUSE	-	1	Ig heavy chain V region 186-1	740307	542224	254034	4378030	8169660	524547	0.1224	-2.50782
Q9QWK4	Q9QWK4	CD5L_MOUSE	Cd5l	11	CD5 antigen-like		347948		474933	1121600	113550	0.173605	-2.49228
Q8K426	Q8K426	RETNG_MOUSE	Retnlg	1	Resistin-like gamma				337844	1247820	69526	0.109876	-2.48751
A0A075B5K2	A0A075B5K2;A0A0G2JDR3	A0A075B5K2_MOUSE	Igkv9-124	2	Ig-like domain-containing protein	377121	70910.6		786812	2072230	126905	0.177046	-2.43944
A0A140T8P7	A0A140T8P7	A0A140T8P7_MOUSE	Igkv8-21	4	Ig-like domain-containing protein	283180	1071920	125645	3472100	6181690	275834	0.214619	-2.42609
P85094	P85094	ISC2A_MOUSE	Isoc2a	2	Isochorismatase domain-containing protein 2A	112417	90436.6	44896.4	405882	489494	345249	0.00477402	-2.41049
E9PZ16	B1B0C7;E9PZ16	E9PZ16_MOUSE	Hspg2	8	Isoform of Q05793, Basement membrane-specific heparan sulfate proteoglycan core protein			94773.5	75091.5	896471	405884	0.0975958	-2.40767
A0A087WS16;J3QQ16	E9PWQ3;A0A087WS16;D3YWD1;J3QQ16	A0A087WS16_MOUSE;J3QQ16_MOUSE	Col6a3	67	Isoform of E9PWQ3, Collagen, type VI, alpha 3	1333820	1227930	953893	3443260	17662800	3701320	0.0379472	-2.39026
E9Q1A0;G3X9L9	E9Q1A0;G3X9L9	E9Q1A0_MOUSE;G3X9L9_MOUSE	Pde4dip	2	Isoform of Q80YT7, Olduvai domain-containing protein				264901	91246.5	163901	0.00684886	-2.35277
Q9WUA5	Q9WUA5	EPM2A_MOUSE	Epm2a	7	Laforin	53935.2	123532	94166.1	137887	4016130	150599	0.224656	-2.35149
Q9DB34	Q9DB34;A0A1B0GR63;A0A1B0GSH4;A0A1B0GT75	CHM2A_MOUSE	Chmp2a	5	Charged multivesicular body protein 2a		48605.5	73687.6	340466	514508	358310	0.00695192	-2.3487
P01872;P01872-2	P01872;A0A075B5P6;A0A075B6A0;P01872-2	IGHM-2_MOUSE;IGHM_MOUSE	Ighm	16	Immunoglobulin heavy constant mu	1769760	10980000	847423	14895900	35106000	3613770	0.192415	-2.28083
Q61955	Q61955;A0A0U1RNI7	KLK8_MOUSE	Klk8	1	Kallikrein-8			71654.8	385004	197173	112303	0.0237239	-2.19563
O88322	O88322;A0A286YCQ5	NID2_MOUSE	Nid2	4	Nidogen-2				43590.3	505179	124998	0.126153	-2.19542
P01639	P01639;A0A140T8N0	KV5A7_MOUSE	Gm5571	2	Ig kappa chain V-V region MOPC 41	317871	117539		610850	1707440	117112	0.208057	-2.177
Q80YT7	Q80YT7;E9Q1A0;G3X9L9	MYOME_MOUSE	Pde4dip	43	Myomegalin	229299	365566	366270	2232010	939803	1329530	0.00706593	-2.1684
P01642	P01642	KV5A9_MOUSE	Gm10881	1	Ig kappa chain V-V region L7	78525.4	148055	377480	1729100	3729880		0.339317	-2.13085
Q02013	Q02013	AQP1_MOUSE	Aqp1	1	Aquaporin-1	239602	271365		293388	1141750	944549	0.0786109	-2.01758
A0A075B5P8	A0A075B5P8	A0A075B5P8_MOUSE	Ighv2-2	1	Ig-like domain-containing protein				157130	101258	134992	0.0134438	-2.01344
Q61781	Q61781	K1C14_MOUSE	Krt14	2	Keratin, type I cytoskeletal 14	189781	264313	142052	1814670	1250650	185912	0.135078	-1.96262
Q05793	Q05793;B1B0C7;E9PZ16	PGBM_MOUSE	Hspg2	49	Basement membrane-specific heparan sulfate proteoglycan core protein	238377	248027	295217	399302	2216830	1119080	0.0552817	-1.94221
A0A075B5Y4	A0A075B5Y4	A0A075B5Y4_MOUSE	Ighv1-81	4	Ig-like domain-containing protein	710556	523411	196898	4822020	7010930	122550	0.374736	-1.94071
Q01149	Q01149	CO1A2_MOUSE	Col1a2	8	Collagen alpha-2(I) chain	514587	618788	498783	484303	5523040	3098870	0.14829	-1.9019
A0A075B5T2	A0A075B5T2	A0A075B5T2_MOUSE	Ighv6-3	3	Ig-like domain-containing protein	212391	1451950	138868	1242590	6677600	260122	0.331324	-1.88512
P31428	P31428	DPEP1_MOUSE	Dpep1	2	Dipeptidase 1	98087.9		74123.6	129354	740865	274645	0.0669477	-1.84754
Q9QZJ6	Q9QZJ6;D3Z3L7;D3Z4D7;F8WJ99	MFAP5_MOUSE	Mfap5	2	Microfibrillar-associated protein 5				157110	325059	273328	0.0383967	-1.82849
Q5SYD0	Q5SYD0;Q5SYD0-2	MYO1D_MOUSE	Myo1d	6	Unconventional myosin-Id			108489	85429.6	346093	277966	0.0903574	-1.82417
Q6PGG2	Q6PGG2;Q6PGG2-2	GMIP_MOUSE	Gmip	2	GEM-interacting protein				165267	111377	116926	0.0263383	-1.813
Q66JX5;Q66JX5-2	Q66JX5;F6UTB8;Q66JX5-2	CEP43-2_MOUSE;CEP43_MOUSE	Cep43	2	Centrosomal protein 43			61650.9	222472	134184	188586	0.00226492	-1.81006
P11087;P11087-2	P11087;P11087-2	CO1A1-2_MOUSE;CO1A1_MOUSE	Col1a1	6	Collagen alpha-1(I) chain	586643	2064240	848621	714836	10152400	5836490	0.2362	-1.78839
Q9D8B3	Q9D8B3	CHM4B_MOUSE	Chmp4b	11	Charged multivesicular body protein 4b	1195840	2129270	1566500	4103360	9073450	4199140	0.0167966	-1.76421
Q8BUR9	Q8BUR9	MZT1_MOUSE	Mzt1	1	Mitotic-spindle organizing protein 1				424376	168433	143251	0.0564148	-1.748
Q99MR8	Q99MR8;A0A0G2JF64	MCCA_MOUSE	Mccc1	35	Methylcrotonoyl-CoA carboxylase subunit alpha, mitochondrial	2169190	2285960	2117700	9589660	6000700	6888120	0.0010098	-1.74609
Q6XJV4;Q6XJV6	Q6XJV4;Q6XJV6;H3BJX3	MO2R2_MOUSE;MO2R4_MOUSE	Cd200r1l;Cd200r4	1	Cell surface glycoprotein CD200 receptor 4	235899	63811	936987	856073	572533	1062070	0.20555	-1.73527
P04940;P04941;P04944	A0A0B4J1I5;A0A0B4J1I8;P04940;P04941;P04943;P04944	KV6A6_MOUSE;KV6A7_MOUSE;KV6AA_MOUSE	-	2	Ig kappa chain V-VI region NQ2-17.4.1				118927	777924	53920.3	0.216101	-1.73447
Q99LU0;Q9CQD4	Q99LU0;Q9CQD4	CH1B1_MOUSE;CH1B2_MOUSE	Chmp1b1;Chmp1b2	2	Charged multivesicular body protein 1b-1			53812.1	216250	198966	170108	0.00187018	-1.72648
A0A075B5N3;A0A0G2JE47	A0A075B5N3;A0A140T8M4;A0A0G2JE47;A0A0G2JFN8	A0A075B5N3_MOUSE;A0A0G2JE47_MOUSE	Igkv8-28	3	Ig-like domain-containing protein	97858.8	540592	102192	725032	2043820	126957	0.296705	-1.70699
Q8QZR5	Q8QZR5;A0A2R8VHV7;A0A2R8VHW0	ALAT1_MOUSE	Gpt	13	Alanine aminotransferase 1	425013	348908	224402	1149150	1065710	942606	0.00391226	-1.70548
Q62417-3	A0A5F8MPJ2;D3Z5J3;E9PYX6;Q62417-3	SRBS1-3_MOUSE	Sorbs1	3	Isoform of Q62417, Isoform 3 of Sorbin and SH3 domain-containing protein 1	399477	145736	241854	793587	430749	1411270	0.0587851	-1.69952
E9Q7S1;R4GML0	O88466;E9Q7S1;R4GML0	E9Q7S1_MOUSE;R4GML0_MOUSE	Zfp106	8	Isoform of O88466, WD_REPEATS_REGION domain-containing protein				261034	110155	185361	0.0103774	-1.6937
O55100;O55100-2	O55100;O55100-2	SNG1-2_MOUSE;SNG1_MOUSE	Syngr1	2	Synaptogyrin-1			77875.6	133891	127665	134785	0.0288127	-1.6667
A0A5F8MPJ2	A0A5F8MPJ2;D3Z5J3	A0A5F8MPJ2_MOUSE	Sorbs1	2	Isoform of Q62417, Sorbin and SH3 domain-containing protein 1	72654.3			161598	139465	112223	0.0236655	-1.63759
Q80UW5	Q80UW5	MRCKG_MOUSE	Cdc42bpg	6	Serine/threonine-protein kinase MRCK gamma			85601.3	347253	137025	145844	0.0511894	-1.63473
P0DP26;P0DP27;P0DP28	P0DP26;P0DP27;P0DP28;A0A3Q4EHJ0	CALM1_MOUSE;CALM2_MOUSE;CALM3_MOUSE	Calm1;Calm2;Calm3	9	Calmodulin-1	1679100	2071960	3052480	5489920	10958900	5219670	0.0189736	-1.6287
P40630;P40630-2	P40630;A0A0R4J1N9;P40630-2	TFAM-2_MOUSE;TFAM_MOUSE	Tfam	4	Transcription factor A, mitochondrial	186119	206292	180814	363739	1009930	554725	0.0196388	-1.62515
Q6P8K8	Q504N0;Q6P8K8	CBPA4_MOUSE	Cpa4	2	Carboxypeptidase A4	132966			222550	185719	118379	0.0838978	-1.61896
Q6NV72;Q6NV72-2	Q6NV72;A0A1W2P880;A0A1Y7VJP4;Q6NV72-2	WDCP-2_MOUSE;WDCP_MOUSE	Wdcp	2	WD repeat and coiled-coil-containing protein	77424.5		74018.6	228365	159909	153483	0.0173037	-1.59408
P62932	P62932	FBX40_MOUSE	Fbxo40	11	F-box only protein 40		181837	126687	178349	344284	383031	0.106171	-1.57338
Q9WTQ5;Q9WTQ5-2	Q9WTQ5;A0A668KLD3;A0A668KLV9;Q9WTQ5-2	AKA12-2_MOUSE;AKA12_MOUSE	Akap12	4	A-kinase anchor protein 12	121365	279900		312140	244380	244260	0.229623	-1.57112
Q8BFX3	Q8BFX3	KCTD3_MOUSE	Kctd3	1	BTB/POZ domain-containing protein KCTD3	435283		387660	736544	606725	512696	0.19422	-1.57015
P55849;P55849-2	P55849;P55849-2;Q32ME9	DSC1-2_MOUSE;DSC1_MOUSE	Dsc1	1	Desmocollin-1	209118			378186	340444	86586.8	0.201199	-1.55961
P46735;P46735-2	P46735;D3YV80;E9Q580;E9QNH6;P46735-2;Q7TQD7	MYO1B-2_MOUSE;MYO1B_MOUSE	Myo1b	6	Unconventional myosin-Ib	128280	106068	249427	264594	731560	436500	0.0521172	-1.54594
Q811D0;Q811D0-2;Q811D0-3	Q811D0;Q91XM9;A0A338P6J0;A0A571BEK3;A0A571BEZ4;D3YUZ8;D3Z3B8;E9Q2L2;E9Q9H0;H7BWY4;Q811D0-2;Q811D0-3;Q91XM9-2;Q91XM9-3;Q91XM9-4;Q91XM9-5;Q91XM9-6;Q91XM9-7;Q91XM9-8;S4R2T8	DLG1-2_MOUSE;DLG1-3_MOUSE;DLG1_MOUSE	Dlg1	3	Disks large homolog 1	118663	95227.3		171508	305003	261483	0.0259321	-1.5219
P48193	P48193;A0A571BEG4;A2A838;A2A839;A2A841;A2AD32;P48193-2	41_MOUSE	Epb41	6	Protein 4.1	135430	75939.4	125907	170765	493700	360486	0.0444316	-1.51759
Q91VW5	Q91VW5;A0A1D5RME8	GOGA4_MOUSE	Golga4	1	Golgin subfamily A member 4	271137			159117	348648	204110	0.189264	-1.51626
E9Q453;E9Q456;G5E8R2	E9Q453;E9Q455;E9Q456;G5E8R0;G5E8R1;G5E8R2;S4R261	E9Q453_MOUSE;E9Q456_MOUSE;G5E8R2_MOUSE	Tpm1	3	Isoform of P58771, Tropomyosin alpha-1 chain	92037.7	219606	287816	299947	689438	646040	0.0744845	-1.50713
Q62036	Q62036;B1AXI9;J3QMP9	CP131_MOUSE	Cep131	43	Centrosomal protein of 131 kDa	1060930	927148	1061220	2940690	2089410	3845580	0.00465755	-1.50018
Q9JJY4	Q9JJY4	DDX20_MOUSE	Ddx20	2	Probable ATP-dependent RNA helicase DDX20		105666		181966	198298	138762	0.0251275	-1.48912
A0A668KL65	A0A5F8MPJ2;A0A668KL65	A0A668KL65_MOUSE	Sorbs1	9	Isoform of Q62417, Sorbin and SH3 domain-containing protein 1 (Fragment)	1620190	1058890	503173	2470290	2643630	2916320	0.040403	-1.48784
P11276	P11276;A0A087WR50;A0A087WS56;A0A087WSN6;B7ZNJ1;B9EHT6;Q3UHL6	FINC_MOUSE	Fn1	27	Fibronectin	187396	276948	174523	250030	1556040	506922	0.135981	-1.48152
O35678	O35678;D3YYS6;E9Q3B9;Q3UFN1	MGLL_MOUSE	Mgll	1	Monoglyceride lipase	69836.9	84981.9	180857	216954	322441	326311	0.0332507	-1.47018
Q6P549	Q6P549;A0A087WPT7	SHIP2_MOUSE	Inppl1	13	Phosphatidylinositol 3,4,5-trisphosphate 5-phosphatase 2	141641	190490	145852	550797	427179	342609	0.00377154	-1.45216
Q62417	Q62417;A0A286YCI8;A0A286YCQ0;A0A286YDN0;A0A5F8MPJ2;A0A668KL65;D3Z5J3;E9PYX6;E9Q6A3;E9QNA7;Q62417-2;Q62417-3;Q62417-4;Q62417-5;Q62417-6;Q62417-7	SRBS1_MOUSE	Sorbs1	38	Sorbin and SH3 domain-containing protein 1	3358870	2195490	1160530	5145140	6053400	5587370	0.032449	-1.44861
Q64727	Q64727	VINC_MOUSE	Vcl	57	Vinculin	2822060	1909210	926320	4145130	5146240	4757330	0.0391324	-1.44859
P10107	P10107;A0A494BBD8	ANXA1_MOUSE	Anxa1	9	Annexin A1	454545	577568	283324	366617	2069480	1975020	0.174208	-1.44413
P17879;Q61696	P17879;Q61696	HS71A_MOUSE;HS71B_MOUSE	Hspa1a;Hspa1b	2	Heat shock 70 kDa protein 1B	79083		86544.2	114892	272685	111781	0.111138	-1.44315
Q80SY4	Q80SY4	MIB1_MOUSE	Mib1	14	E3 ubiquitin-protein ligase MIB1	156665	107377	183155	519565	234869	506171	0.0305543	-1.44178
O88522	O88522;A3KG44;E9Q2Y3;Q7TSS3;Q8VC91	NEMO_MOUSE	Ikbkg	1	NF-kappa-B essential modulator	35064.1		39463.6	180294	94917.2	93422.6	0.0199513	-1.43626
P51855	P51855;A2AQN9	GSHB_MOUSE	Gss	1	Glutathione synthetase			26048.7	135702	95859.2	36631.1	0.0822432	-1.43597
Q3UGX2	E9Q397;Q3UGX2	Q3UGX2_MOUSE	Sptb	4	Isoform of P15508, Spectrin beta chain	103889	149692	49481.8	144526	330495	317000	0.0784174	-1.43281
P23242	P23242	CXA1_MOUSE	Gja1	6	Gap junction alpha-1 protein	395754	388912	287901	789744	1364420	801101	0.00883296	-1.42799
Q9WTR5	Q9WTR5	CAD13_MOUSE	Cdh13	4	Cadherin-13	146721	165259	175303	235188	961304	359280	0.0793964	-1.41875
P01675;P01676;P01677;P01678;P01679	A0A075B5L5;A0A0B4J1I5;A0A0B4J1I8;P01675;P01676;P01677;P01678;P01679;P04940;P04941;P04944;A0A0G2JGE7	KV6A1_MOUSE;KV6A2_MOUSE;KV6A3_MOUSE;KV6A4_MOUSE;KV6A5_MOUSE	-	2	Ig kappa chain V-VI region XRPC 44	285644	281057	73865.5	169427	2821450	235502	0.379663	-1.41557
Q3UV17	Q3UV17	K22O_MOUSE	Krt76	8	Keratin, type II cytoskeletal 2 oral	30939600	43800000	21296600	94245400	44431800	124689000	0.0603273	-1.39242
A0A286YD34	A0A286YD34	A0A286YD34_MOUSE	Sorbs1	1	Isoform of Q62417, SH3 domain-containing protein (Fragment)	930540	740880	317047	1653120	1514910	1567980	0.0428033	-1.38904
Q9CYZ8;Q9CYZ8-2	Q9CYZ8;A0A338P6Q9;D6RG78;Q9CYZ8-2	SSBP2-2_MOUSE;SSBP2_MOUSE	Ssbp2	1	Single-stranded DNA-binding protein 2			199414	273830	139691	120284	0.202637	-1.36809
Q9WUB4	Q9WUB4;D3Z6H3;F6XWI6	DCTN6_MOUSE	Dctn6	1	Dynactin subunit 6		156956	98113.8	388503	154484	205806	0.100715	-1.36797
P55002	P55002;Q99PM0	MFAP2_MOUSE	Mfap2	1	Microfibrillar-associated protein 2				34220.9	232416	185673	0.229442	-1.34646
Q9QXL8	Q9QXL8;Q3UMG6;Q8BUH2	NDK7_MOUSE	Nme7	4	Nucleoside diphosphate kinase 7	192847		66743.7	325044	282356	106588	0.167103	-1.34211
Q9Z2T6	Q9Z2T6	KRT85_MOUSE	Krt85	9	Keratin, type II cuticular Hb5	961970	134153	91600.2	913237	1976830	106439	0.459899	-1.34095
P01796;P01797;P01799;P01801	A0A075B5T2;A0A0A6YWU3;P01796;P01797;P01799;P01801;P01803;P01804	HVM27_MOUSE;HVM28_MOUSE;HVM30_MOUSE;HVM32_MOUSE	-	4	Ig heavy chain V-III region A4	3806740	12866800	5453310	11733200	89402300	4062490	0.397843	-1.33195
Q06890	Q06890	CLUS_MOUSE	Clu	6	Clusterin	70521.1		65743.6	136314	186618	93268.4	0.0445768	-1.32414
Q02248	Q02248;E9Q6A9;F6QZ47	CTNB1_MOUSE	Ctnnb1	2	Catenin beta-1				73519.1	116910	164233	0.0224651	-1.32237
Q61147	Q61147;E9PZD8;G3X8Q5;G3X9T8	CERU_MOUSE	Cp	5	Ceruloplasmin	66446.3		107059	154364	224635	162642	0.0205294	-1.31733
Q8BW94-2	A0A140LI99;Q8BW94-2	DYH3-2_MOUSE	Dnah3	1	Isoform of Q8BW94, Isoform 2 of Dynein heavy chain 3, axonemal	96515		107173	185665	126325	112443	0.217667	-1.31033
Q62101;Q8K1Y2	Q62101;Q8K1Y2;D3YU02;D3Z6I0;Q5FWX6	KPCD1_MOUSE;KPCD3_MOUSE	Prkd1;Prkd3	1	Serine/threonine-protein kinase D1	42892		272725	186302	168972	213180	0.230877	-1.30843
Q3UR32	Q3UR32;A2AW03;A2AW04	P2RX3_MOUSE	P2rx3	1	P2X purinoceptor 3		57890.1	140522	293108	396258	79493.8	0.186182	-1.2813
Q91YN9	Q91YN9	BAG2_MOUSE	Bag2	4	BAG family molecular chaperone regulator 2	351385	413168	179320	730062	687632	742309	0.0258873	-1.27979
Q61554	Q61554	FBN1_MOUSE	Fbn1	68	Fibrillin-1	953910	1033470	841902	1240280	3637420	2557020	0.0528656	-1.26563
Q9EPK8	Q9EPK8;D3Z1H6;D3Z1H7;E9Q7L7	TRPV4_MOUSE	Trpv4	19	Transient receptor potential cation channel subfamily V member 4	688034	1210810	493716	2404990	1753860	1330900	0.0495182	-1.2569
P31001	P31001	DESM_MOUSE	Des	26	Desmin	1564810	3511100	765481	1687730	6875570	4806240	0.230183	-1.24304
Q9Z0Y1	Q9Z0Y1;E9Q919	DCTN3_MOUSE	Dctn3	9	Dynactin subunit 3	1952820	6015580	2023790	8130880	7045250	5435110	0.0913942	-1.23702
Q8CAK1	Q8CAK1	CAF17_MOUSE	Iba57	1	Putative transferase CAF17 homolog, mitochondrial	128666		113079	186827	156624	179188	0.158744	-1.23303
O54946	O54946	DNJB6_MOUSE	Dnajb6	7	DnaJ homolog subfamily B member 6	353188	177709	142337	393837	581162	506629	0.0448551	-1.23273
Q8R1S4;Q8R1S4-2	Q8R1S4;A0A2I3BPM9;A0A2I3BQ67;A0A2I3BQ92;G3X9H7;Q8R1S4-2	MTSS1-2_MOUSE;MTSS1_MOUSE	Mtss1	6	Protein MTSS 1	70258.9	180662	78524.4	295364	221969	196907	0.0565886	-1.2317
Q62417-4	E9Q6A3;Q62417-4	SRBS1-4_MOUSE	Sorbs1	2	Isoform of Q62417, Isoform 4 of Sorbin and SH3 domain-containing protein 1	447075	315624	178988	686029	850538	560393	0.0434037	-1.2315
P15116	P15116;D3YYT0	CADH2_MOUSE	Cdh2	5	Cadherin-2	123353	273020	222905	598057	367619	436892	0.0376498	-1.22585
Q60675	Q60675	LAMA2_MOUSE	Lama2	54	Laminin subunit alpha-2	177499	227238	647338	262608	1844270	680167	0.286963	-1.21908
Q71LX4	Q71LX4;A0A1L1SQ51;A0A1L1SVA8;E9PUM4	TLN2_MOUSE	Tln2	72	Talin-2	1370140	846949	491264	1745220	1924550	2122620	0.0492217	-1.21485
P62317	P62317	SMD2_MOUSE	Snrpd2	2	Small nuclear ribonucleoprotein Sm D2			59802.9	144313	138591	85559.4	0.0517562	-1.20803
Q9D938	Q9D938;A0A1B0GR84	TM160_MOUSE	Tmem160	3	Transmembrane protein 160	778216	1257240	772438	2525020	2707570	1296960	0.04483	-1.18414
E9PZ45	E9PZ45	E9PZ45_MOUSE	A630010A05Rik	1	Isoform of A9C474, RIKEN cDNA A630010A05 gene		211089	360188	382736	289906	394614	0.245497	-1.18395
P61027	P61027	RAB10_MOUSE	Rab10	2	Ras-related protein Rab-10	39151.5	47413.9	70556.2	92293	161432	101360	0.0291633	-1.17578
A6X8Z5	A6X8Z5	RHG31_MOUSE	Arhgap31	1	Rho GTPase-activating protein 31	173275	263981	673695	530931	850990	785122	0.129098	-1.175
Q3U3C9;Q3U3C9-2;Q3U3C9-3;Q3U3C9-4	Q3U3C9;Q3U3C9-2;Q3U3C9-3;Q3U3C9-4	GSE1-2_MOUSE;GSE1-3_MOUSE;GSE1-4_MOUSE;GSE1_MOUSE	Gse1	4	Genetic suppressor element 1			29242.2	211684	68070.8	63118.6	0.151754	-1.17079
A2AST1;E9Q8Q6	E9Q8Q6;A2AST1	A2AST1_MOUSE;E9Q8Q6_MOUSE	Ccdc141	37	Isoform of E9Q8Q6, Ig-like domain-containing protein	1335780	889321	501792	1759220	1897980	2031290	0.0476223	-1.16939
Q3UMU9;Q3UMU9-2;Q3UMU9-3;Q3UMU9-4	Q3UMU9;Q3UMU9-2;Q3UMU9-3;Q3UMU9-4	HDGR2-2_MOUSE;HDGR2-3_MOUSE;HDGR2-4_MOUSE;HDGR2_MOUSE	Hdgfl2	2	Hepatoma-derived growth factor-related protein 2	50935.3			97162.9	154829	88342	0.0250195	-1.158
Q99K41	Q99K41	EMIL1_MOUSE	Emilin1	2	EMILIN-1	79591.8	127892	91345.2	125572	359456	228133	0.0752568	-1.1564
Q9DBG3;Q9DBG3-2	Q9DBG3;H3BIY9;H3BKM0;Q9DBG3-2	AP2B1-2_MOUSE;AP2B1_MOUSE	Ap2b1	8	AP-2 complex subunit beta	162536	233276	178680	472545	422714	374557	0.00326442	-1.15505
A0A1L1SQ51;E9PUM4	A0A1L1SQ51;A0A1L1SQP9;A0A1L1SRI1;E9PUM4;Q8CDM9	A0A1L1SQ51_MOUSE;E9PUM4_MOUSE	Tln2	7	Isoform of Q71LX4, Talin-2	2175150	1290600	658258	2398400	2672220	3179250	0.0876241	-1.15431
P19123	P19123;E9Q8P0	TNNC1_MOUSE	Tnnc1	7	Troponin C, slow skeletal and cardiac muscles	1622850	4860000	6569400	7374920	9169120	8270670	0.138565	-1.14406
A3KGU9;E9Q447	A3KGU9;E9Q447	A3KGU9_MOUSE;E9Q447_MOUSE	Sptan1	3	Isoform of P16546, Spectrin alpha chain, non-erythrocytic 1	886349	518169	329407	767197	1697420	1246060	0.0979261	-1.141
P15508	P15508;E9Q397;Q3UGX2	SPTB1_MOUSE	Sptb	45	Spectrin beta chain, erythrocytic	514584	481844	314186	490788	1442730	1165450	0.0968346	-1.13502
Q9CWD8	Q9CWD8	NUBPL_MOUSE	Nubpl	1	Iron-sulfur protein NUBPL	55300.6		138147	180538	122228	156685	0.103065	-1.13391
O08532;O08532-2;O08532-3;O08532-4;O08532-5	O08532;E9Q1X8;O08532-2;O08532-3;O08532-4;O08532-5	CA2D1-2_MOUSE;CA2D1-3_MOUSE;CA2D1-4_MOUSE;CA2D1-5_MOUSE;CA2D1_MOUSE	Cacna2d1	1	Voltage-dependent calcium channel subunit alpha-2/delta-1				50765.1	183044	130469	0.161449	-1.13228
P16546	P16546;A3KGU5;A3KGU7;A3KGU9;E9Q447;P16546-2	SPTN1_MOUSE	Sptan1	124	Spectrin alpha chain, non-erythrocytic 1	2706730	2001150	1501290	2483910	6270500	5407440	0.0798787	-1.12419
Q99LB2	Q99LB2;A0A2I3BRG8	DHRS4_MOUSE	Dhrs4	7	Dehydrogenase/reductase SDR family member 4	302786	282404	209581	893746	355615	582792	0.0545341	-1.1232
A0A1W2P7G5;A0A1W2P7J1;E9Q3H6	E9Q3H6;A0A1W2P7G5;A0A1W2P7J1	A0A1W2P7G5_MOUSE;A0A1W2P7J1_MOUSE;E9Q3H6_MOUSE	Coq10a	4	Isoform of E9Q3H6, Polyketide_cyc domain-containing protein	809181	923959	497298	1837270	1740960	1180930	0.0299382	-1.11492
P08032	P08032	SPTA1_MOUSE	Spta1	37	Spectrin alpha chain, erythrocytic 1	223727	334155	233900	247939	1069980	666512	0.161047	-1.11266
Q9QZB7	Q9QZB7	ARP10_MOUSE	Actr10	14	Actin-related protein 10	703227	2933880	1210600	3743620	2690760	2410090	0.15766	-1.09365
P21107-2	D3Z2H9;P21107;A0A0R4J1P2;D3YVR0;D3Z6I8;E9Q5J9;E9Q7Q3;P21107-2	TPM3-2_MOUSE	Tpm3	5	Isoform of P21107, Isoform 2 of Tropomyosin alpha-3 chain	168972	197042	340369	317518	758880	450975	0.0847778	-1.08712
Q99MQ4	Q99MQ4	ASPN_MOUSE	Aspn	7	Asporin	209155	198353	230543	116854	1515750	513886	0.369928	-1.08348
Q8CIG8	Q8CIG8;A0A0R4J049	ANM5_MOUSE	Prmt5	1	Protein arginine N-methyltransferase 5	89685.4	40703.8	99189.1	156733	141535		0.0586004	-1.07185
Q8K4G5	Q8K4G5;E9Q030;E9Q9C0;E9Q9C1;E9Q9C2;E9Q9C4;E9Q9C7;E9Q9D1;E9Q9D2;E9Q9Q7;E9QK41;Q8K4G5-2;Q8K4G5-3;Q8K4G5-4	ABLM1_MOUSE	Ablim1	27	Actin-binding LIM protein 1	645605	457131	387610	599047	1428430	1227630	0.0739261	-1.06632
Q8BMK0	Q8BMK0;A2A9K3	CEP85_MOUSE	Cep85	11	Centrosomal protein of 85 kDa			224304	399193	35558.9	279933	0.471788	-1.06428
Q3UMC0;Q9D3R6;Q9D3R6-3	Q3UMC0;Q9D3R6;A0A0A0MQ80;A0A0G2JFY0;D3Z0U5;D3Z4J2;D6RGM7;Q9D3R6-3	AFG2H_MOUSE;KATL2-3_MOUSE;KATL2_MOUSE	Katnal2;Spata5	1	ATPase family protein 2 homolog	97638.8		110807	85096	334802	131324	0.234806	-1.0599
P15331;P15331-3	P15331;G5E846;P15331-3	PERI-3_MOUSE;PERI_MOUSE	Prph	12	Peripherin	6099200	7349380	4143720	14592000	9797490	11671600	0.0231489	-1.05576
Q8CBY8-2	Q8CBY8;Q8CBY8-2	DCTN4-2_MOUSE	Dctn4	16	Isoform of Q8CBY8, Isoform 2 of Dynactin subunit 4	764059	2392300	980515	3304910	2494410	1931030	0.127597	-1.0503
Q61187	Q61187;A0A1B0GS09	TS101_MOUSE	Tsg101	2	Tumor susceptibility gene 101 protein	46618.5	89969.9	40460.1	101905	164060	90020.3	0.0766622	-1.04957
Q8R5C5	Q8R5C5;E0CYB4;E0CZD4	ACTY_MOUSE	Actr1b	16	Beta-centractin	3407840	10553900	5156170	14606200	10727100	10326800	0.106607	-1.04172
Q9R0L6;Q9R0L6-2	Q9R0L6;A0A1B0GT33;Q9R0L6-2	PCM1-2_MOUSE;PCM1_MOUSE	Pcm1	36	Pericentriolar material 1 protein	351241	376552	477469	812950	691195	971246	0.00602187	-1.03713
P21981	P21981	TGM2_MOUSE	Tgm2	16	Protein-glutamine gamma-glutamyltransferase 2	619751	673600	490022	568960	2821200	1092290	0.205748	-1.03314
Q922B1	Q922B1	MACD1_MOUSE	Macrod1	5	ADP-ribose glycohydrolase MACROD1	563029	529117	421633	798337	1151530	1169100	0.00937675	-1.03234
Q9CYR0	Q9CYR0;D3Z3Y3;Q8R2K3	SSBP_MOUSE	Ssbp1	2	Single-stranded DNA-binding protein, mitochondrial	224857	158582	173827	254346	488517	418391	0.033526	-1.02272
P61164	P61164;A0A494BB86	ACTZ_MOUSE	Actr1a	8	Alpha-centractin	939218	3497090	1587770	4943600	2669120	3305950	0.169193	-1.02143
Q9R062	Q9R062	GLYG_MOUSE	Gyg1	2	Glycogenin-1	260986	374785	367992	480110	1113270	553714	0.0695562	-1.01318
Q91ZP3;Q91ZP3-2	Q91ZP3;A0A1Y7VLN4;A0A5F8MPG1;A0A5F8MQ53;E9QKQ5;Q91ZP3-2	LPIN1-2_MOUSE;LPIN1_MOUSE	Lpin1	4	Phosphatidate phosphatase LPIN1	91097.7		163332	291723	81344.4	188804	0.288642	-1.01054
Q99KJ8	Q99KJ8	DCTN2_MOUSE	Dctn2	19	Dynactin subunit 2	4272280	12620500	5120310	16106300	11911200	11726800	0.116796	-1.00887
P11031	P11031	TCP4_MOUSE	Sub1	2	Activated RNA polymerase II transcriptional coactivator p15	550419	488270	85944.9	340870	915526	586505	0.357791	-0.995424
Q8BWF0	Q8BWF0	SSDH_MOUSE	Aldh5a1	2	Succinate-semialdehyde dehydrogenase, mitochondrial	36167.4		52523.8	62461.2	107308	101142	0.0279761	-0.987966
Q6IRU2	Q6IRU2;A0A571BEU1	TPM4_MOUSE	Tpm4	10	Tropomyosin alpha-4 chain	311428	614766	645529	644991	1300290	1141600	0.0991009	-0.984536
P99026	P99026	PSB4_MOUSE	Psmb4	3	Proteasome subunit beta type-4	72694.2	104429	86973.1	206943	144980	169904	0.00971004	-0.98291
Q9QXS1;Q9QXS1-10;Q9QXS1-11;Q9QXS1-12;Q9QXS1-13;Q9QXS1-14;Q9QXS1-15;Q9QXS1-16;Q9QXS1-2;Q9QXS1-3;Q9QXS1-4;Q9QXS1-5;Q9QXS1-6;Q9QXS1-7;Q9QXS1-8;Q9QXS1-9	Q9QXS1;E9Q3W4;Q9QXS1-10;Q9QXS1-11;Q9QXS1-12;Q9QXS1-13;Q9QXS1-14;Q9QXS1-15;Q9QXS1-16;Q9QXS1-2;Q9QXS1-3;Q9QXS1-4;Q9QXS1-5;Q9QXS1-6;Q9QXS1-7;Q9QXS1-8;Q9QXS1-9	PLEC-10_MOUSE;PLEC-11_MOUSE;PLEC-12_MOUSE;PLEC-13_MOUSE;PLEC-14_MOUSE;PLEC-15_MOUSE;PLEC-16_MOUSE;PLEC-2_MOUSE;PLEC-3_MOUSE;PLEC-4_MOUSE;PLEC-5_MOUSE;PLEC-6_MOUSE;PLEC-7_MOUSE;PLEC-8_MOUSE;PLEC-9_MOUSE;PLEC_MOUSE	Plec	144	Plectin	631549	847677	653903	1448060	1348530	1350440	0.0021604	-0.971079
Q60749	Q60749;Q9R226;Q9WU01;A0A087WR32;A0A087WSL3;A0A2R8VJR4;Q9WU01-2	KHDR1_MOUSE	Khdrbs1	7	KH domain-containing, RNA-binding, signal transduction-associated protein 1	411015	614817	684554	1674990	1112160	696796	0.0866134	-0.969199
Q8BL65	Q8BL65;D3Z0Y4;E9Q0W6;E9Q4K0;F6UI99;F6VVW4;F7A5C5;Q8BL65-2;Q8BL65-3;Q8BL65-4;Q8BL65-5	ABLM2_MOUSE	Ablim2	14	Actin-binding LIM protein 2	350795	152533	169620	224838	528974	569773	0.166569	-0.966805
Q8BX02	Q6P9J5;Q8BX02;Q8BX02-2	KANK2_MOUSE	Kank2	21	KN motif and ankyrin repeat domain-containing protein 2	460000	428767	222515	585221	808225	689251	0.0551736	-0.964346
Q9R1Z8	Q9R1Z8;A0A2I3BS41;Q8K0M3	VINEX_MOUSE	Sorbs3	5	Vinexin	217594	113771	219055	318525	313762	398808	0.0449198	-0.959236
Q60994	Q60994;E9PWU4	ADIPO_MOUSE	Adipoq	3	Adiponectin	80400.5		77852.5	149163	76306.9	133468	0.136518	-0.958928
Q9QWI6-2	Q9QWI6;A0A571BDG0;A0A571BDG6;A0A571BG20;A0A571BG39;B1AQX6;B1AQX7;B1AQX9;Q9QWI6-2;Q9QWI6-3	SRCN1-2_MOUSE	Srcin1	1	Isoform of Q9QWI6, Isoform 2 of SRC kinase signaling inhibitor 1	223584	250447	213433	511072	404555	408935	0.00190679	-0.940876
Q91VN4	Q91VN4;E9Q4M4	MIC25_MOUSE	Chchd6	3	MICOS complex subunit Mic25	133154		129569	171816	176945	169008	0.160513	-0.939201
Q62261	Q62261;A0A0A0MQG2	SPTB2_MOUSE	Sptbn1	90	Spectrin beta chain, non-erythrocytic 1	2296600	1635780	1222780	1697210	4563020	4150950	0.149327	-0.935651
A0A140LHH8	A0A140LHH8;A0A1L1SS37;E9Q8T1	A0A140LHH8_MOUSE	Tacc2	14	Isoform of Q9JJG0, Transforming acidic coiled-coil-containing protein 2 (Fragment)	276245	293836	224692	576701	415245	532465	0.00714301	-0.935188
P18529	P18529	HVM58_MOUSE	-	2	Ig heavy chain V region 5-76	688537	644012	748483	1801840	3244670	395813	0.36103	-0.933876
P48758	P48758;A0A338P684	CBR1_MOUSE	Cbr1	3	Carbonyl reductase [NADPH] 1	85920.4	109725	121991	189240	174213	242312	0.0108082	-0.932065
P08207	P08207	S10AA_MOUSE	S100a10	2	Protein S100-A10	213824		365665	387975	475202	362297	0.11624	-0.924631
A0A668KLG2	A0A668KLG2	A0A668KLG2_MOUSE	Sorbs1	5	Isoform of Q62417, Sorbin and SH3 domain-containing protein 1 (Fragment)	709005	472397	275952	864566	757240	957631	0.0860982	-0.920661
Q9WTX5	Q9WTX5;E9PUV4	SKP1_MOUSE	Skp1	3	S-phase kinase-associated protein 1	196281	153633	262132	437425	389174	312776	0.0255003	-0.917293
Q9JLH8	Q9JLH8	TMOD4_MOUSE	Tmod4	4	Tropomodulin-4	165113		157293	123713	293837	270405	0.227594	-0.915939
P17563	P17563;Q63836;A0A0R4J135;G3UWK0;G3UZT2	SBP1_MOUSE	Selenbp1	9	Methanethiol oxidase	572672	351526	560931	892960	924805	917455	0.0164914	-0.915406
O08788;O08788-2	O08788;D3YYG9;D3Z2M9;E9Q3M3;E9Q586;O08788-2	DCTN1-2_MOUSE;DCTN1_MOUSE	Dctn1	47	Dynactin subunit 1	1682340	5387040	2140960	6645580	4514870	4327790	0.170742	-0.914163
O88829;O88829-2	O88829;A0A0R4J1J3;O88829-2	SIAT9-2_MOUSE;SIAT9_MOUSE	St3gal5	1	Lactosylceramide alpha-2,3-sialyltransferase	28644	83796.7	35509.2	113120	86650.5	57977.6	0.172403	-0.912389
E9Q0F0	E9Q0F0	E9Q0F0_MOUSE	Krt78	2	IF rod domain-containing protein	4526620	1444140	13557600	22953100	2574160	9994140	0.524642	-0.912042
O54931;O54931-2;O54931-3;O54931-4;O54931-5	O54931;A2API8;F7AA26;O54931-2;O54931-3;O54931-4;O54931-5	AKAP2-2_MOUSE;AKAP2-3_MOUSE;AKAP2-4_MOUSE;AKAP2-5_MOUSE;AKAP2_MOUSE	Akap2	2	A-kinase anchor protein 2	115437	114235	142520	143295	296864	293733	0.0660604	-0.911007
Q99KQ4	Q99KQ4	NAMPT_MOUSE	Nampt	6	Nicotinamide phosphoribosyltransferase	459934	395085	450915	870946	890466	702008	0.00213945	-0.910729
P09542	P05977;P09542;A0A087WRZ7;A0A0G2JDM3;A0A0G2JDW2;E9PWG4;P05977-2	MYL3_MOUSE	Myl3	15	Myosin light chain 3	23363300	45612900	73582300	72629300	81882200	83387600	0.140833	-0.886963
A0A0R4J094	Q3TC72;A0A0R4J094	A0A0R4J094_MOUSE	Fahd2a	8	Isoform of Q3TC72, FAA_hydrolase domain-containing protein	410288	443471	431682	819251	731045	805651	0.000137465	-0.872992
P19001	P19001	K1C19_MOUSE	Krt19	2	Keratin, type I cytoskeletal 19	140660	219426	150306	151376	1071900	174371	0.403163	-0.869515
Q8K019;Q8K019-2;Q8K019-3	Q8K019;A0A087WQA0;A0A087WRN1;F8WI22;Q8K019-2;Q8K019-3	BCLF1-2_MOUSE;BCLF1-3_MOUSE;BCLF1_MOUSE	Bclaf1	1	Bcl-2-associated transcription factor 1	155344			155229	98661.8	108812	0.272325	-0.867934
P48678;P48678-2	P48678;P48678-2;P48678-3	LMNA-2_MOUSE;LMNA_MOUSE	Lmna	11	Prelamin-A/C	1191790	1239200	997243	2556960	2326140	1496370	0.0281375	-0.865093
Q8BH95	Q8BH95	ECHM_MOUSE	Echs1	11	Enoyl-CoA hydratase, mitochondrial	747754	457885	618792	984246	982436	1310640	0.0256398	-0.860193
Q9R1P3	Q9R1P3	PSB2_MOUSE	Psmb2	1	Proteasome subunit beta type-2	185211	164327	221888	469738	361798	234830	0.0546965	-0.854362
P47934	P47934;H7BX88	CACP_MOUSE	Crat	14	Carnitine O-acetyltransferase	388316	310744	337454	586695	655313	620755	0.00124275	-0.85039
Q8VBT1	Q8VBT1	TXLNB_MOUSE	Txlnb	3	Beta-taxilin	79586.1		75620.8	86743.6	191326	184278	0.0895054	-0.842032
P03987;P03987-2	A0A1Y7VJN6;P03987;A0A075B5P5;P03987-2	IGHG3-2_MOUSE;IGHG3_MOUSE	-	6	Ig gamma-3 chain C region	264775	455001	119522	1296060	69120.4	925787	0.592282	-0.842004
Q8C0D9;Q8C0D9-2	Q8C0D9;Q3TRP8;Q8C0D9-2	CEP68-2_MOUSE;CEP68_MOUSE	Cep68	1	Centrosomal protein of 68 kDa	191866		71650.8	163002	284233	96963	0.296235	-0.839397
Q9WU78	Q9WU78;Q9WU78-3	PDC6I_MOUSE	Pdcd6ip	7	Programmed cell death 6-interacting protein	227402	426151	352481	488536	992108	397183	0.159271	-0.831537
Q3UU94	Q3UU94	MANS4_MOUSE	Mansc4	1	MANSC domain-containing protein 4	168978	167736	208488	347125	395408	242152	0.0242164	-0.830573
Q8CI51-3	Q8CI51;D9J2Z9;D9J300;D9J301;D9J302;D9J303;E9Q8P5;F8WJI6;Q8CI51-2;Q8CI51-3;Q9CRA2	PDLI5-3_MOUSE	Pdlim5	11	Isoform of Q8CI51, Isoform 3 of PDZ and LIM domain protein 5	3109840	4273680	4653250	10595100	4572250	7114560	0.102973	-0.826149
Q3UTJ2-2	Q3UTJ2;A0A0R4J1T1;A0A0R4J1W0;B2RXQ9;B7ZWM6;B9EKP8;D3Z080;Q3UTJ2-2;Q3UTJ2-3;Q3UTJ2-4;Q3UTJ2-5;Z4YJR7	SRBS2-2_MOUSE	Sorbs2	22	Isoform of Q3UTJ2, Isoform 2 of Sorbin and SH3 domain-containing protein 2	899893	817099	647944	1130320	1356450	1731430	0.0219891	-0.826061
E9Q9C1;E9Q9C4;E9Q9D2	E9Q9C1;E9Q9C4;E9Q9D2	E9Q9C1_MOUSE;E9Q9C4_MOUSE;E9Q9D2_MOUSE	Ablim1	1	Isoform of Q8K4G5, Actin-binding LIM protein 1	714410	393371	333408	415746	1208980	1020560	0.233402	-0.817593
O08709	O08709;D3Z0Y2;Q6GT24	PRDX6_MOUSE	Prdx6	8	Peroxiredoxin-6	242823	314744	257282	485154	520466	423968	0.00466625	-0.814923
Q923T7	Q923T7;B2RR25;Q5NCB7;Q923T7-3	TRIM7_MOUSE	Trim7	4	E3 ubiquitin-protein ligase TRIM7	134774	467144	160118	504528	265290	406895	0.263227	-0.811205
F8VPN4	F8VPN4;F6XXE6	F8VPN4_MOUSE	Agl	11	4-alpha-glucanotransferase	228810	245391	268194	511192	380127	416893	0.00475978	-0.809172
A2AAJ9	A2AAJ9;A0A1W2P6H1;E9QQ96;H7BX05;J9JIB2;Z4YJE4	OBSCN_MOUSE	Obscn	17	Obscurin	580994	368556	323712	560100	779419	847056	0.0624264	-0.805141
P15626	P15626;D3YX76	GSTM2_MOUSE	Gstm2	2	Glutathione S-transferase Mu 2	573964	225283	449085	633239	688314	700558	0.12097	-0.798211
Q8K1Z0	Q8K1Z0;F6SFF5	COQ9_MOUSE	Coq9	2	Ubiquinone biosynthesis protein COQ9, mitochondrial	90134.1		171302	218421	74803.6	254166	0.347384	-0.79663
Q6PGA0;Q6PGA0-2	Q6PGA0;A0A0A6YWP7;A0A0A6YWY4;A0A0A6YX54;A0A0A6YXI3;A0A0A6YXM5;Q6PGA0-2	RCOR3-2_MOUSE;RCOR3_MOUSE	Rcor3	2	REST corepressor 3	151049	221258	189299	481241	281258	243347	0.0794953	-0.793419
Q9WUZ7	Q9WUZ7;A0A3B2WB97;A0A3B2WCC8;D3Z3Z9;E9Q2Q9;F6X737	SH3BG_MOUSE	Sh3bgr	3	SH3 domain-binding glutamic acid-rich protein	144142	102912	417445	300261	280216	382206	0.272894	-0.792206
P97447	P97447;A2AEX6;A2AEX7;A2AEX8;A2AEY1;A2AEY2;P97447-2	FHL1_MOUSE	Fhl1	3	Four and a half LIM domains protein 1	103324	144595	152514	198419	193132	308509	0.0478854	-0.791772
P26039	P26039	TLN1_MOUSE	Tln1	18	Talin-1	358747	286960	169204	383086	482644	482616	0.0820354	-0.785641
E9Q616	E9Q616;A0A494BBD5	E9Q616_MOUSE	Ahnak	102	PDZ domain-containing protein	2434510	3087280	2733250	6204520	3831450	4413230	0.0266334	-0.784153
Q920Q8;Q920Q8-3;Q920Q8-4	Q920Q8;Q920Q8-3;Q920Q8-4	NS1BP-3_MOUSE;NS1BP-4_MOUSE;NS1BP_MOUSE	Ivns1abp	2	Influenza virus NS1A-binding protein homolog	125816		92109.3	167190	154874	90581.3	0.240159	-0.77225
P54071	P54071;A0A0U1RP68;D6RIL6	IDHP_MOUSE	Idh2	26	Isocitrate dehydrogenase [NADP], mitochondrial	12096400	10008100	10310600	21622100	16350700	17333100	0.00685718	-0.765172
Q9JJG0-4	A0A140LIQ6;A0A140LJ29;E9Q8T1;Q9JJG0-4	TACC2-4_MOUSE	Tacc2	3	Isoform of Q9JJG0, Isoform 4 of Transforming acidic coiled-coil-containing protein 2	119752	91654.8	118389	196361	171480	187697	0.00534357	-0.760696
A2AQ25;A2AQ25-2;A2AQ25-3;A2AQ25-4	A2AQ25;A2AQ25-2;A2AQ25-3;A2AQ25-4;A2AQ25-8;D3Z781;E9QAU4	SKT-2_MOUSE;SKT-3_MOUSE;SKT-4_MOUSE;SKT_MOUSE	Skt	1	Sickle tail protein	455188		297891	540579	553947	193320	0.431589	-0.759315
Q9QYS9-6	Q9QYS9-6	QKI-6_MOUSE	Qki	2	Isoform of Q9QYS9, Isoform 6 of Protein quaking	67712.4	53651.1	63319.6	119722	78119.4	117713	0.0285617	-0.75294
Q14BI5	Q14BI5	Q14BI5_MOUSE	Myom2	33	Myomesin 2	720462	872646	593976	1240950	1092630	1318020	0.0136197	-0.752894
Q70KF4	Q70KF4;E9QLJ0	CMYA5_MOUSE	Cmya5	3	Cardiomyopathy-associated protein 5	162177	93458.6	132703	205797	231627	198877	0.0367742	-0.745577
P62631	P62631	EF1A2_MOUSE	Eef1a2	3	Elongation factor 1-alpha 2	255455	181766	280793	518150	277771	418373	0.086612	-0.735799
P15105	P15105;D3YVK1	GLNA_MOUSE	Glul	1	Glutamine synthetase	397766	235354	308392	633599	606754	345974	0.108104	-0.734609
Q7TNC4;Q7TNC4-2;Q7TNC4-3;Q7TNC4-4	Q7TNC4;E9Q715;Q05CX5;Q7TNC4-2;Q7TNC4-3;Q7TNC4-4	LC7L2-2_MOUSE;LC7L2-3_MOUSE;LC7L2-4_MOUSE;LC7L2_MOUSE	Luc7l2	8	Putative RNA-binding protein Luc7-like 2	266490	250101	93219.5	238471	405595	294399	0.245776	-0.73211
P35279;P35279-2	P35279;D3YV69;P35279-2	RAB6A-2_MOUSE;RAB6A_MOUSE	Rab6a	1	Ras-related protein Rab-6A	157997		200543	182107	192133	254024	0.248662	-0.727384
P55284	P55284	CADH5_MOUSE	Cdh5	2	Cadherin-5	71523.6	47390.5	61784.6		122336	158544	0.251403	-0.727043
Q64191	Q64191;B7ZNK6	ASPG_MOUSE	Aga	2	N(4)-(beta-N-acetylglucosaminyl)-L-asparaginase			58017.4	110191	60608	104194	0.167167	-0.726683
Q9DCM0	Q9DCM0	ETHE1_MOUSE	Ethe1	2	Persulfide dioxygenase ETHE1, mitochondrial	112804	113571	106644	273593	165491	136607	0.0727993	-0.7262
A0A087WQS0;A0A1D5RM59;E9Q0S6	E9Q0S6;A0A087WQ94;A0A087WQM0;A0A087WQS0;A0A087WRU0;A0A1D5RM59;A0A6I8MWZ2;Q9DBT6	A0A087WQS0_MOUSE;A0A1D5RM59_MOUSE;E9Q0S6_MOUSE	Tns1	56	Isoform of E9Q0S6, Tensin 1	4046200	5263070	3766770	9599370	5856950	6410380	0.0519077	-0.722566
E9QA16;Q8VCQ8	E9QA15;D3Z6I7;E9Q0M9;E9Q9F3;E9QA16;Q8VCQ8;S4R1T7	E9QA16_MOUSE;Q8VCQ8_MOUSE	Cald1	6	Isoform of E9QA15, Caldesmon 1	156241	244670	274889	236430	414193	482035	0.144647	-0.722465
P47757-4	A2AMW0;P47757-2;P47757-4	CAPZB-4_MOUSE	Capzb	1	Isoform of P47757, Isoform 3 of F-actin-capping protein subunit beta	95337.6	112530	221828	235673	200110	224802	0.13107	-0.718455
Q9D0M5	P63168;Q80ZS7;Q9D0M5	DYL2_MOUSE	Dynll2	2	Dynein light chain 2, cytoplasmic	604336	651933	721439	1387890	922327	986134	0.0219756	-0.716977
Q99KW3;Q99KW3-1;Q99KW3-4	Q99KW3;A0A2U3TZ82;Q99KW3-1;Q99KW3-2;Q99KW3-4	TARA-1_MOUSE;TARA-4_MOUSE;TARA_MOUSE	Triobp	13	TRIO and F-actin-binding protein	365578	568457	618133	1521380	596559	628561	0.222797	-0.716959
Q9CRA7	Q9CRA7;A0A1Y7VK84	ATP5S_MOUSE	Dmac2l	1	ATP synthase subunit s, mitochondrial	64343.4		65197.8	96389.6	105030	110365	0.000416745	-0.712632
P63038	P63038;P63038-2	CH60_MOUSE	Hspd1	22	60 kDa heat shock protein, mitochondrial	1295250	1509050	1503640	2229010	2440960	2359790	0.000987211	-0.70906
Q9WV54	Q9WV54	ASAH1_MOUSE	Asah1	1	Acid ceramidase	149484	185762	149229	421388	274795	155264	0.176262	-0.705751
P50171;P50171-2	P50171;A0A494BA51;A0A494BAF4;G3UX44;P50171-2	DHB8-2_MOUSE;DHB8_MOUSE	Hsd17b8	10	Estradiol 17-beta-dehydrogenase 8	1918470	1931060	2064720	3306610	3163600	3171150	5.88905e-05	-0.705544
Q9R1P4	Q9R1P4;A0A1B0GS70	PSA1_MOUSE	Psma1	5	Proteasome subunit alpha type-1	266449	243201	282346	664480	425666	276417	0.132599	-0.69844
Q08857	Q08857;A0A0G2JFB7	CD36_MOUSE	Cd36	2	Platelet glycoprotein 4	352214	344758	324243	462274	537584	676357	0.0129824	-0.697971
Q5FW52-2	Q5FW52;B7ZMP8;Q5FW52-2;V9GWW6;V9GX17;V9GX62;V9GXA0;V9GXK2;V9GXP3;V9GXX2	MLIP-2_MOUSE	Mlip	6	Isoform of Q5FW52, Isoform 2 of Muscular LMNA-interacting protein	1623630	1168700	811006	1042380	2628350	2385300	0.246495	-0.695432
Q9D172	Q9D172	GAL3A_MOUSE	Gatd3a	6	Glutamine amidotransferase-like class 1 domain-containing protein 3A, mitochondrial	1290480	1017510	1395060	1858050	1768660	2365960	0.0210925	-0.695198
Q9EQ20	Q9EQ20	MMSA_MOUSE	Aldh6a1	10	Methylmalonate-semialdehyde dehydrogenase [acylating], mitochondrial	1173730	1027510	865483	1719310	1517240	1696540	0.00759495	-0.694681
Q6EDY6;Q6EDY6-3	Q6EDY6;D3Z030;F7AI27;Q6EDY6-3	CARL1-3_MOUSE;CARL1_MOUSE	Carmil1	1	F-actin-uncapping protein LRRC16A	722351	1153520	626319	1376830	1622390	981612	0.113022	-0.690304
P26231	P26231;A0A494BA24;A0A494BAD0;A0A494BAM5	CTNA1_MOUSE	Ctnna1	6	Catenin alpha-1	164902	207984	140116	206434	294347	327758	0.0586124	-0.683709
Q8VCW8	Q8VCW8	ACSF2_MOUSE	Acsf2	5	Medium-chain acyl-CoA ligase ACSF2, mitochondrial	66007.6	105715	93502.1	208557	140172	92257.8	0.159915	-0.682476
P27048	P27048;P63163;A0A0G2JGN4	RSMB_MOUSE	Snrpb	2	Small nuclear ribonucleoprotein-associated protein B	223429	324535	362510	642335	356152	471465	0.104202	-0.678919
P01896	G3UXE9;O19441;P01896;P01897;P01898;P01901;P14429;P14430;P79568;Q8HWB2;A0A0B4J1G3;A0A494B9G2;A0A494B9G8;A0A494BA33;A0A494BAT0;A7VMS6;E9PWT4;E9PX63;E9Q0G4;E9QJR9;G3UZP7;P01895;P01895-2;P01899;P01900;P03991;P04223;P04223-2;P14426;P14428;Q3TH01	HA1Z_MOUSE	-	2	H-2 class I histocompatibility antigen, alpha chain	39954.1		228899	148543	129657	64564.2	0.521164	-0.674627
Q60931	Q60931;J3QMG3	VDAC3_MOUSE	Vdac3	5	Voltage-dependent anion-selective channel protein 3	597618	474930	456803	757217	989193	702628	0.0249062	-0.673736
O88441	O88441	MTX2_MOUSE	Mtx2	4	Metaxin-2	202513	197232	124796	310821	350532	185504	0.136077	-0.6732
G5E8P0	G5E8P0;E9Q6P4;G5E8P0-2	GCP6_MOUSE	Tubgcp6	18	Gamma-tubulin complex component 6	575877	1416960	2277510	2566410	1736940	1679160	0.336487	-0.669983
Q60692	Q60692	PSB6_MOUSE	Psmb6	3	Proteasome subunit beta type-6	201423	187490	128381	351518	311373	178220	0.138813	-0.669476
B2RY56	B2RY56;S4R2B0	RBM25_MOUSE	Rbm25	2	RNA-binding protein 25	94515.9	81898.8	41619.6	92738.4	168098	82825.4	0.239221	-0.667603
P01029	P01029	CO4B_MOUSE	C4b	1	Complement C4-B	303207	397678	371039	850776	538313	391226	0.125859	-0.667251
P05977-2	P05977;E0CZ30;E9PWG4;P05977-2	MYL1-2_MOUSE	Myl1	5	Isoform of P05977, Isoform MLC3 of Myosin light chain 1/3, skeletal muscle isoform		606378	1367150	434978	233689	970550	0.727744	-0.664847
Q01853	Q01853	TERA_MOUSE	Vcp	11	Transitional endoplasmic reticulum ATPase	425613	295596	472405	465800	884076	571017	0.124589	-0.661407
P58774-2	P58774;A2AIM4;A2AIM5;P58774-2	TPM2-2_MOUSE	Tpm2	14	Isoform of P58774, Isoform 2 of Tropomyosin beta chain	1235730	1966580	1997590	1447480	3459230	3829860	0.25699	-0.660658
Q8BPE4	Q8BPE4	TM177_MOUSE	Tmem177	2	Transmembrane protein 177	37959.4	78581.5	93366	115269	86410.5	109518	0.191331	-0.656564
Q91VT4	Q91VT4;D3Z6C4	CBR4_MOUSE	Cbr4	7	Carbonyl reductase family member 4	912729	655584	888324	1530230	1268960	1060400	0.03948	-0.651245
Q9CQ19	Q3THE2;Q9CQ19;D3YV37;Q6ZWQ9	MYL9_MOUSE	Myl9	7	Myosin regulatory light polypeptide 9	9147100	11016200	8509450	6017450	29781500	18415400	0.402236	-0.648134
Q8CGB3;Q8CGB3-3	Q8CGB3;A0A0R4J0S7;A0A1L1STY4;A0A1L1SVG0;Q8CGB3-3	UACA-3_MOUSE;UACA_MOUSE	Uaca	29	Uveal autoantigen with coiled-coil domains and ankyrin repeats	346209	567692	510656	1397440	549553	502699	0.280152	-0.647855
Q9JLV1	Q9JLV1	BAG3_MOUSE	Bag3	16	BAG family molecular chaperone regulator 3	804671	739049	686578	1002470	1395390	1119000	0.0140691	-0.646243
Q8CHT0	Q8CHT0	AL4A1_MOUSE	Aldh4a1	9	Delta-1-pyrroline-5-carboxylate dehydrogenase, mitochondrial	692526	521282	708284	1335800	586761	1246640	0.187382	-0.644706
Q9QZB9	Q9QZB9	DCTN5_MOUSE	Dctn5	6	Dynactin subunit 5	182125	761374	399339	808415	484442	538070	0.370621	-0.642689
Q8C8R3;Q8C8R3-2;Q8C8R3-4	Q8C8R3;Q8C8R3-2;Q8C8R3-3;Q8C8R3-4;Q8C8R3-5;S4R1M4;S4R2F3;S4R2R5	ANK2-2_MOUSE;ANK2-4_MOUSE;ANK2_MOUSE	Ank2	5	Ankyrin-2	139097	179677	68323	173377	191039	195780	0.20188	-0.641691
A2AFQ2;Q99N15	A2AFQ2;Q99N15	A2AFQ2_MOUSE;Q99N15_MOUSE	Hsd17b10	1	Isoform of O08756, 3-hydroxyacyl-CoA dehydrogenase type-2	454952	236497	297019	625197	453700	426352	0.120502	-0.640001
Q8R4N0	Q8R4N0	CLYBL_MOUSE	Clybl	3	Citramalyl-CoA lyase, mitochondrial	123561	128839	145951	195468	195627	228648	0.00362219	-0.637296
Q8R2Q4;Q8R2Q4-2;Q8R2Q4-3	Q8R2Q4;E0CY79;E9Q7N5;Q8C1C2;Q8R2Q4-2;Q8R2Q4-3	RRF2M-2_MOUSE;RRF2M-3_MOUSE;RRF2M_MOUSE	Gfm2	3	Ribosome-releasing factor 2, mitochondrial	68756.5		89784.8	143280	95687.5	113063	0.0424739	-0.633633
Q9D883	Q9D883;A0A494B947;G3UW94	U2AF1_MOUSE	U2af1	1	Splicing factor U2AF 35 kDa subunit	292027	434706		265324	375607	273391	0.523696	-0.632017
Q64291	Q64291;Z4YJD9	K1C12_MOUSE	Krt12	1	Keratin, type I cytoskeletal 12	872999	1320390	423546	2080070	2691470	324091	0.588525	-0.631297
Q8VEJ9	P46467;Q8BPY9;Q8VEJ9	VPS4A_MOUSE	Vps4a	1	Vacuolar protein sorting-associated protein 4A	88462.9	153673	168491	217949	303340	128482	0.245196	-0.630271
Q3TXS7	Q3TXS7	PSMD1_MOUSE	Psmd1	4	26S proteasome non-ATPase regulatory subunit 1	122661		164156	171793	154978	126198	0.338563	-0.628406
Q61176	Q61176	ARGI1_MOUSE	Arg1	1	Arginase-1	264561	146863	105741	328029	453639	101577	0.456892	-0.626445
Q62093	Q62093	SRSF2_MOUSE	Srsf2	4	Serine/arginine-rich splicing factor 2	709977	429873	133914	323392	881774	524972	0.491948	-0.624315
Q8BUV3	Q8BUV3;A0JNY3	GEPH_MOUSE	Gphn	8	Gephyrin	366966	630813	448943	840914	632147	712150	0.0731578	-0.621669
Q08189	Q08189	TGM3_MOUSE	Tgm3	2	Protein-glutamine gamma-glutamyltransferase E	295169	249004	194144	542593	374383	255815	0.158418	-0.62155
Q07076	Q07076;A0A2C9F2D2	ANXA7_MOUSE	Anxa7	1	Annexin A7			61202.5	75734	78291.8	58268.1	0.299149	-0.62037
A0A0A6YXQ0	A0A075B5X1;A0A075B5X4;A0A075B5X8;A0A075B5Y0;A0A0A6YW58;A0A0A6YXQ0;A0A0A6YY60;A0A075B678;A0A0G2JDE1;A0A0G2JET1	A0A0A6YXQ0_MOUSE	Ighv8-8	2	Ig-like domain-containing protein	457456	239485	388381	545349	785256	357777	0.226248	-0.616121
P09528	P09528;A0A494B9D4;A0A494BA92	FRIH_MOUSE	Fth1	4	Ferritin heavy chain	359555	283469	221490	529307	291415	525174	0.153402	-0.614443
P61014	P61014	PPLA_MOUSE	Pln	1	Cardiac phospholamban	957208	1196490	923251	1568930	1513100	1591390	0.00675325	-0.612356
Q8K0U4	Q8K0U4;A0A494BAN0	HS12A_MOUSE	Hspa12a	1	Heat shock 70 kDa protein 12A	59822.8	64560.6	60599.7	99138.5	98385.8	85053.2	0.00156925	-0.608534
P17426;P17426-2	P17426;P17427;A0A140LHA6;P17426-2	AP2A1-2_MOUSE;AP2A1_MOUSE	Ap2a1	4	AP-2 complex subunit alpha-1	149188	231313	188531	342981	271880	244303	0.0608978	-0.602664
Q0VBM2	Q0VBM2	FA83B_MOUSE	Fam83b	1	Protein FAM83B	492986	788235	1791140	1308610	1098130	1685700	0.354139	-0.599746
Q8CGB6;Q8CGB6-2;Q8CGB6-3;Q8CGB6-4	Q8CGB6;A0A2R8VHQ0;A0A2R8W6Z5;Q8CGB6-2;Q8CGB6-3;Q8CGB6-4	TNS2-2_MOUSE;TNS2-3_MOUSE;TNS2-4_MOUSE;TNS2_MOUSE	Tns2	7	Tensin-2	2798740	3113250	2150450	4717120	3416560	4040740	0.0449466	-0.599078
P49817	P49817;H3BKG0	CAV1_MOUSE	Cav1	5	Caveolin-1	1110520	1546390	876959	1551500	2043360	1606820	0.0941856	-0.586032
Q8BTI8;Q8BTI8-2;Q8BTI8-3	Q8BTI8;Q8BTI8-2;Q8BTI8-3	SRRM2-2_MOUSE;SRRM2-3_MOUSE;SRRM2_MOUSE	Srrm2	2	Serine/arginine repetitive matrix protein 2	196766	217963		138974	204347	128518	0.601833	-0.585392
Q9QYC0;Q9QYC0-2	Q9QYC0;E9Q1K3;F8WGR0;F8WHZ9;Q9QYC0-2	ADDA-2_MOUSE;ADDA_MOUSE	Add1	3	Alpha-adducin	151895	200605	62222.2	148369	231194	186278	0.341616	-0.584273
Q9Z1P7	Q9Z1P7	KANK3_MOUSE	Kank3	8	KN motif and ankyrin repeat domain-containing protein 3	228727	268591	260266	411229	333229	392610	0.00737607	-0.583509
Q9D2G2	Q9D2G2	ODO2_MOUSE	Dlst	9	Dihydrolipoyllysine-residue succinyltransferase component of 2-oxoglutarate dehydrogenase complex, mitochondrial	1476550	2247370	1460940	2469010	2458550	2685370	0.0491397	-0.583165
Q91YE8	Q91YE8;D3YVV9;E9Q1U2;Q91YE8-2	SYNP2_MOUSE	Synpo2	2	Synaptopodin-2	115421	29102.3	59594.2		93653.1	142287	0.464394	-0.581954
Q9QUM9	Q9QUM9;E0CXB1	PSA6_MOUSE	Psma6	4	Proteasome subunit alpha type-6	220256	283232	245414	400801	445300	286820	0.0564272	-0.580475
Q7TNV0	Q7TNV0;D3YVJ6;E9Q8Y1	DEK_MOUSE	Dek	1	Protein DEK	121506		67747.6	54324.4	165253	106450	0.454501	-0.578166
A0A140T8N3	A0A075B666;A0A140T8N3	A0A140T8N3_MOUSE	Igkv13-84	3	Ig-like domain-containing protein	366386	513161	294418	760090	838885	288032	0.349233	-0.576744
O89051	O89051;A0A2I3BPW7	ITM2B_MOUSE	Itm2b	4	Integral membrane protein 2B	218499	361584	121585	401109	307021	257546	0.306884	-0.574413
Q5M8N4	Q5M8N4;A0A2I3BQS7	D39U1_MOUSE	Sdr39u1	3	Epimerase family protein SDR39U1	207185	249076	330164	408797	280911	487153	0.134234	-0.571728
P18242	P18242;A0A1B0GT66;F6Y6L6;F8WIR1	CATD_MOUSE	Ctsd	2	Cathepsin D	519515	633251	296286	852298	1004610	370821	0.362459	-0.567904
Q9DBC0	Q9DBC0	SELO_MOUSE	Selenoo	18	Protein adenylyltransferase SelO, mitochondrial	1227480	1960600	1221490	2661890	1884520	1907590	0.111749	-0.567587
Q52KB6;Q52KB6-2;Q52KB6-3	Q52KB6;D3Z640;E9Q526;Q52KB6-2;Q52KB6-3	C2CD3-2_MOUSE;C2CD3-3_MOUSE;C2CD3_MOUSE	C2cd3	2	C2 domain-containing protein 3	309373	292763	281179	449788	547670	334953	0.0545148	-0.565314
Q9EQK5	Q9EQK5;D3Z2N7;E9Q3X0	MVP_MOUSE	Mvp	2	Major vault protein	205343	39931	47936.7	130220	218405		0.607788	-0.5609
Q8VCM7	Q8VCM7;Q3UER8	FIBG_MOUSE	Fgg	6	Fibrinogen gamma chain	367749	930158	654903	851045	1191810	708570	0.278878	-0.560583
P02802	P02802	MT1_MOUSE	Mt1	1	Metallothionein-1			114940	75494.2	64991.5	115191	0.451802	-0.560253
Q02566	Q02566;Q91Z83	MYH6_MOUSE	Myh6	193	Myosin-6	77388300	126945000	258800000	196108000	156630000	264248000	0.368072	-0.558224
Q9WTP6;Q9WTP6-2	Q9WTP6;Q9WTP6-2	KAD2-2_MOUSE;KAD2_MOUSE	Ak2	2	Adenylate kinase 2, mitochondrial	130855	134684	200509	234914	157972	302983	0.174891	-0.556608
P20918	P20918	PLMN_MOUSE	Plg	2	Plasminogen	235108	323427	308477	520382	289022	493956	0.144945	-0.554402
P58771-2	B7ZNL3;E9Q448;E9Q450;F8WID5;G5E8R1;G5E8R2;P58771-2	TPM1-2_MOUSE	Tpm1	1	Isoform of P58771, Isoform 2 of Tropomyosin alpha-1 chain	500333	818259	776786	509079	1207570	1632900	0.373185	-0.552775
E9Q448	B7ZNL3;E9Q448;F8WID5	E9Q448_MOUSE	Tpm1	7	Isoform of P58771, Tropomyosin alpha-1 chain	810534	1311520	1166060	929379	1871870	2217870	0.279798	-0.546056
P04247	P04247;A0A2R8W6F8	MYG_MOUSE	Mb	9	Myoglobin	3115240	2028940	3280580	5598290	1945710	5900910	0.390672	-0.544067
Q7TQG1	Q7TQG1;A0A087WP13;A0A087WRB7;E9PX43	PKHA6_MOUSE	Plekha6	14	Pleckstrin homology domain-containing family A member 6	230838	313141	426220	929264	315034	324982	0.397551	-0.542221
F7DBB3	F7DBB3	F7DBB3_MOUSE	Ahnak2	49	Isoform of Q3URZ6, AHNAK nucleoprotein 2 (Fragment)	17639600	17629000	26682400	42896500	26227800	22735900	0.188044	-0.541424
O08638-2	A0A2R8VHF9;O08638-2	MYH11-2_MOUSE	Myh11	1	Isoform of O08638, Isoform 2 of Myosin-11	1469600	1600140	792087	625421	3069890	2984280	0.547302	-0.540372
Q9R0P3	Q9R0P3;H3BJC6;H3BJL6;H3BJP2;H3BK43;H3BKH6;H3BL99;H3BLJ9	ESTD_MOUSE	Esd	4	S-formylglutathione hydrolase	200773	203326	170563	363930	253221	231721	0.0665329	-0.538927
P80313	P80313;A0A0N4SV00	TCPH_MOUSE	Cct7	1	T-complex protein 1 subunit eta	53467.2	37970.4	63373.8		55903.4	101613	0.182594	-0.536322
Q3URV1;Q3URV1-2	Q3URV1;Q3URV1-2	BROMI-2_MOUSE;BROMI_MOUSE	Tbc1d32	1	Protein broad-minded	2097000	3071440	1855170	4654950	3415020	2285330	0.220985	-0.534756
E9QAT4;E9QAT4-2	E9QAT4;E9QAT4-2;F7BPW6	SC16A-2_MOUSE;SC16A_MOUSE	Sec16a	7	Protein transport protein Sec16A	201680	334882	221763	494493	241561	379428	0.22978	-0.532475
Q9CQ62	Q9CQ62	DECR_MOUSE	Decr1	13	2,4-dienoyl-CoA reductase, mitochondrial	5425670	6630050	5773090	8856120	9036970	7845590	0.00753605	-0.532077
O09061	O09061;A0A338P7C0;A0A338P7F1	PSB1_MOUSE	Psmb1	3	Proteasome subunit beta type-1	389126	393186	348340	818849	578289	340118	0.226825	-0.531826
O55234	O55234;Q8BTY5	PSB5_MOUSE	Psmb5	2	Proteasome subunit beta type-5	387260	509857	331097	869252	690795	328210	0.314259	-0.530667
Q9JJV2;Q9JJV2-2;Q9JJV2-3	Q9JJV2;D3YWS3;Q9JJV2-2;Q9JJV2-3	PROF2-2_MOUSE;PROF2-3_MOUSE;PROF2_MOUSE	Pfn2	1	Profilin-2	147779		142668	175375	137655	162595	0.278861	-0.529521
V9GWW6	V9GWW6;V9GXA0;V9GXX2	V9GWW6_MOUSE	Mlip	12	Isoform of Q5FW52, Muscular LMNA-interacting protein	1191080	729656	552109	707137	1553860	1308830	0.32721	-0.527871
P09671	P09671;A0A3B2WBF0	SODM_MOUSE	Sod2	4	Superoxide dismutase [Mn], mitochondrial	876861	973324	1092030	1581940	770757	2284360	0.324732	-0.526469
P97794	P97794	KCNJ8_MOUSE	Kcnj8	1	ATP-sensitive inward rectifier potassium channel 8	49915.6		50947.3	92849.8	58721.6	63957.8	0.0649735	-0.524677
Q60932-2	Q60932;Q60932-2	VDAC1-2_MOUSE	Vdac1	8	Isoform of Q60932, Isoform Mt-VDAC1 of Voltage-dependent anion-selective channel protein 1	1143780	1094080	1156810	1475460	2010690	1438520	0.0297422	-0.51992
E9PV24;E9PV24-2	E9PV24;E9PV24-2	FIBA-2_MOUSE;FIBA_MOUSE	Fga	11	Fibrinogen alpha chain	451092	926427	647391	889444	1399740	638405	0.308445	-0.518242
Q9R1P0	Q9R1P0	PSA4_MOUSE	Psma4	2	Proteasome subunit alpha type-4	321849	351787	457879	772385	447111	439960	0.167895	-0.517091
P70170;P70170-2	P70170;E9PUE8;P70170-2;P70170-3	ABCC9-2_MOUSE;ABCC9_MOUSE	Abcc9	3	ATP-binding cassette sub-family C member 9	137786	99564.4	141914	181637	167517	186119	0.0392241	-0.513481
Q61738;Q61738-2;Q61738-3;Q61738-4;Q61738-5;Q61738-6	Q61738;G3X9Q1;Q3TZS3;Q61738-2;Q61738-3;Q61738-4;Q61738-5;Q61738-6	ITA7-2_MOUSE;ITA7-3_MOUSE;ITA7-4_MOUSE;ITA7-5_MOUSE;ITA7-6_MOUSE;ITA7_MOUSE	Itga7	3	Integrin alpha-7		411239	358235	360281	199251	455190	0.58109	-0.513286
Q3U7K7	Q3U7K7	Q3U7K7_MOUSE	Trim21	2	Isoform of Q62191, RING-type E3 ubiquitin transferase	101582	551033	269110	468023	202666	459583	0.563001	-0.51101
Q62234;Q62234-2	Q62234;Q62234-2;Z4YJF5	MYOM1-2_MOUSE;MYOM1_MOUSE	Myom1	37	Myomesin-1	377931	446130	328271	618153	394128	657434	0.126594	-0.511
D3YYG9;D3Z2M9;E9Q3M3;E9Q586	D3YYG9;D3Z2M9;E9Q3M3;E9Q586	D3YYG9_MOUSE;D3Z2M9_MOUSE;E9Q3M3_MOUSE;E9Q586_MOUSE	Dctn1	1	Isoform of O08788, CAP-Gly domain-containing protein (Fragment)	202120	607390	180540	548641	363265	320207	0.448253	-0.508579
Q8BH86;Q8BH86-2	Q8BH86;E9QMK9;Q8BH86-2	GLUCM-2_MOUSE;GLUCM_MOUSE	Dglucy	8	D-glutamate cyclase, mitochondrial	408461	398256	288486	554618	483411	502300	0.0420422	-0.506966
P54116	P54116	STOM_MOUSE	Stom	6	Erythrocyte band 7 integral membrane protein	224323	247492	237614	292657	429382	301049	0.050125	-0.506631
P09103	P09103;E9Q8G8	PDIA1_MOUSE	P4hb	3	Protein disulfide-isomerase	106469	86229.7	137228	120593		164521	0.1271	-0.506532
Q99KI0	Q99KI0	ACON_MOUSE	Aco2	31	Aconitate hydratase, mitochondrial	9062940	6657570	8032810	11962600	9034770	12839200	0.0663081	-0.50585
Q5EBG6	Q5EBG6	HSPB6_MOUSE	Hspb6	4	Heat shock protein beta-6	420886	272886	570978	568996	450907	725793	0.243426	-0.501881
Q99NB1	Q99NB1	ACS2L_MOUSE	Acss1	11	Acetyl-coenzyme A synthetase 2-like, mitochondrial	599719	630966	597360	862440	801500	922838	0.00146004	-0.498918
O08638	O08638;A0A2R8VHF9;A0A338P6K2;E9QPE7;O08638-2	MYH11_MOUSE	Myh11	115	Myosin-11	10847300	10062700	7191490	4674190	20902800	22582000	0.54971	-0.496981
Q6P8J7	Q6P8J7	KCRS_MOUSE	Ckmt2	19	Creatine kinase S-type, mitochondrial	2422160	2243710	2706490	3285520	3116740	3994600	0.0215133	-0.491869
Q3UIZ8	Q3UIZ8	MYLK3_MOUSE	Mylk3	12	Myosin light chain kinase 3	4806090	4792320	2799110	5165830	6097740	5690160	0.14089	-0.491729
Q9D1M0	Q9D1M0	SEC13_MOUSE	Sec13	2	Protein SEC13 homolog	243558	199459	429413	434987	324566	410008	0.239594	-0.490804
Q9CZJ2	Q9CZJ2	HS12B_MOUSE	Hspa12b	5	Heat shock 70 kDa protein 12B	135094	99755.4	170868	202661	166530	188729	0.110574	-0.489285
Q6PDH0;Q6PDH0-2	Q6PDH0;D3Z0X5;D3Z4N0;E9PWB1;F6RUK9;Q6PDH0-2	PHLB1-2_MOUSE;PHLB1_MOUSE	Phldb1	9	Pleckstrin homology-like domain family B member 1	295366	290203	231049	359666	336468	451110	0.0467035	-0.487614
P50462	P50462	CSRP3_MOUSE	Csrp3	11	Cysteine and glycine-rich protein 3	3114690	2902740	2704530	4524700	3751500	3963390	0.00808727	-0.486714
Q99L13	Q99L13	3HIDH_MOUSE	Hibadh	4	3-hydroxyisobutyrate dehydrogenase, mitochondrial	177547	154216	286985	280873	204924	375234	0.259344	-0.486223
Q99N84	Q99N84;G3UX79;G3UYQ9;G3UYX8	RT18B_MOUSE	Mrps18b	1	28S ribosomal protein S18b, mitochondrial	521652		154319	497914	417738	48210.2	0.760182	-0.485576
A2ASS6	A2ASS6;A0A5K1VVQ1;A0A5K1VVQ9;A2ASS6-2;E9Q8K5;E9Q8N1	TITIN_MOUSE	Ttn	427	Titin	894970	1056010	707851	727787	1226800	2008340	0.355968	-0.474146
Q6NXH9	P07744;Q6NXH9	K2C73_MOUSE	Krt73	6	Keratin, type II cytoskeletal 73	3851510	5204840	3075430	8613670	7021000	2719170	0.445156	-0.471802
P17183	P17183;A0A0N4SUX5;D3Z6E4	ENOG_MOUSE	Eno2	1	Gamma-enolase	242020	150009	217434	321260	187974	347033	0.248547	-0.469531
Q9WV55	Q9WV55	VAPA_MOUSE	Vapa	6	Vesicle-associated membrane protein-associated protein A	455174	390470	435724	725135	423187	664105	0.135599	-0.465304
P01644;P01645	P01643;P01644;P01645;P01646;P01647;P01648;P01649;P01670	KV5AB_MOUSE;KV5AC_MOUSE	-	5	Ig kappa chain V-V region HP R16.7	10917900	16145700	10646400	21069500	22184200	10533900	0.307858	-0.463839
Q60634;Q60634-2;Q60634-3	Q60634;Q5SS83;Q60634-2;Q60634-3	FLOT2-2_MOUSE;FLOT2-3_MOUSE;FLOT2_MOUSE	Flot2	1	Flotillin-2	51255.9		32427.4	96330	81561.1	28466.6	0.479168	-0.462541
Q61425	Q61425	HCDH_MOUSE	Hadh	7	Hydroxyacyl-coenzyme A dehydrogenase, mitochondrial	1224410	1099980	1261040	1485850	1198660	2494750	0.221348	-0.462476
O70571	O70571	PDK4_MOUSE	Pdk4	3	[Pyruvate dehydrogenase (acetyl-transferring)] kinase isozyme 4, mitochondrial	155267	29104.5	117940	107887	102019	126512	0.573115	-0.461838
D3YZV8	D3YZV8	CCDC8_MOUSE	Ccdc8	14	Coiled-coil domain-containing protein 8 homolog	212659	460900	424476	1836750	185030	319185	0.686063	-0.460852
Q8VHX6;Q8VHX6-2	Q8VHX6;Q8VHX6-2	FLNC-2_MOUSE;FLNC_MOUSE	Flnc	55	Filamin-C	889696	935251	643363	929389	1154970	1296230	0.105133	-0.459339
O08756	O08756;A2AFQ2;Q99N15	HCD2_MOUSE	Hsd17b10	3	3-hydroxyacyl-CoA dehydrogenase type-2	718081	566248	592195	1001280	609689	1023680	0.159456	-0.458629
Q8BMF4	Q8BMF4	ODP2_MOUSE	Dlat	13	Dihydrolipoyllysine-residue acetyltransferase component of pyruvate dehydrogenase complex, mitochondrial	4968000	5875450	3833630	7517990	5673690	6798210	0.100207	-0.457905
O35682	O35682;A0A0N4SW94	MYADM_MOUSE	Myadm	1	Myeloid-associated differentiation marker	44249.3		71452.7	58137.8	44736.2	131195	0.435939	-0.456494
Q62147	Q62147;E9Q8Y7;Q3TRE0	SSPN_MOUSE	Sspn	2	Sarcospan	403674	515341	351536	701666	489473	548457	0.110405	-0.455001
P56375	P56375	ACYP2_MOUSE	Acyp2	3	Acylphosphatase-2	207788	234749	304065	392842	243474	398335	0.185551	-0.453696
Q8R081	Q8R081;G5E924	HNRPL_MOUSE	Hnrnpl	8	Heterogeneous nuclear ribonucleoprotein L	373097	517400	520635	1249610	389530	527532	0.441181	-0.451099
P07356	P07356;B0V2N5	ANXA2_MOUSE	Anxa2	16	Annexin A2	1775800	1744130	1336310	2902470	2203860	1650120	0.170777	-0.450218
O70435	O70435;E0CYL6;E0CZ34;F8WH02	PSA3_MOUSE	Psma3	4	Proteasome subunit alpha type-3	264741	241847	213313	488731	319420	222492	0.2576	-0.448867
Q8C3F2	Q8C3F2;Q8C3F2-2;Q8C3F2-3	F120C_MOUSE	Fam120c	2	Constitutive coactivator of PPAR-gamma-like protein 2	235584	231129	157342	307418	387408	182520	0.296153	-0.447755
Q3U186	Q3U186;A2AT41	SYRM_MOUSE	Rars2	10	Probable arginine--tRNA ligase, mitochondrial	465686	633487	559811	991293	624051	672631	0.142423	-0.444393
Q91VC3	A0A0N4SVP8;E9PV04;Q91VC3;A0A0N4SVM5;A2AFK7	IF4A3_MOUSE	Eif4a3	2	Eukaryotic initiation factor 4A-III	66108.2	114833	119524	174004	111175	117033	0.269202	-0.43971
P47757	P47757;A0A0A0MQI9;A2AMW0;F6YHZ8;F7CAZ6;P47757-2;P47757-4	CAPZB_MOUSE	Capzb	20	F-actin-capping protein subunit beta	1888770	3125170	3318640	3145990	3844490	4035490	0.192333	-0.439025
Q9Z2U0	Q9CWH6;Q9Z2U0;A0A338P7D7;B7ZMS4	PSA7_MOUSE	Psma7	5	Proteasome subunit alpha type-7	272080	390290	299713	818081	344208	280500	0.429791	-0.437122
Q5IRJ6;Q5IRJ6-2	Q5IRJ6;F8WHL1;Q5IRJ6-2	ZNT9-2_MOUSE;ZNT9_MOUSE	Slc30a9	1	Zinc transporter 9	136469	233797	185492	289448	229641	220292	0.164217	-0.435638
Q6P5D8	Q6P5D8	SMHD1_MOUSE	Smchd1	36	Structural maintenance of chromosomes flexible hinge domain-containing protein 1	350374	557437	426543	810525	496893	510931	0.220981	-0.434842
Q62267	Q62267	SPR1B_MOUSE	Sprr1b	1	Cornifin-B	2087970	2209520	2178340	3146050	5289080	1482050	0.46369	-0.431696
Q61263	Q61263	SOAT1_MOUSE	Soat1	2	Sterol O-acyltransferase 1	101271	230542	375018	288374	275992	269443	0.478708	-0.430779
Q64105	Q64105;G3UXX3;G3UZ79;Q91XH5	SPRE_MOUSE	Spr	7	Sepiapterin reductase	263896	179734	233690	419391	169694	380039	0.389272	-0.428983
Q8BG95	Q8BG95;Q9DBR7;A0A1W2P750;A6H644;Q9DBR7-2	MYPT2_MOUSE	Ppp1r12b	14	Protein phosphatase 1 regulatory subunit 12B	401222	320650	322509	459114	586939	375532	0.116341	-0.428753
Q6PGL7;Q6PGL7-2	Q6PGL7;A0A0N4SUJ0;A0A0N4SV74;Q6PGL7-2	WASC2-2_MOUSE;WASC2_MOUSE	Washc2	1	WASH complex subunit 2	511104	824697	947011	1126860	800371	1076080	0.241165	-0.427252
P50446	A0A2R8VHP3;P50446;Q6IFZ8;Q8BGZ7;Q9Z331;Q3UV11	K2C6A_MOUSE	Krt6a	13	Keratin, type II cytoskeletal 6A	25630700	11715700	36303600	41467600	60299000	10527400	0.663764	-0.423946
P01027	P01027	CO3_MOUSE	C3	12	Complement C3	419992	601523	454196	828948	705960	473068	0.214686	-0.42354
Q3UMT1	Q3UMT1;F6XWD4	PP12C_MOUSE	Ppp1r12c	15	Protein phosphatase 1 regulatory subunit 12C	445473	578027	732501	1362920	643034	517630	0.421023	-0.422047
Q60605;Q60605-2	Q60605;A0A1W2P6F6;A0A1W2P6G5;A0A1W2P7Q9;Q60605-2	MYL6-2_MOUSE;MYL6_MOUSE	Myl6	10	Myosin light polypeptide 6	24057200	21268600	21266100	13004600	52680500	38104300	0.530017	-0.420832
P24270	P24270	CATA_MOUSE	Cat	4	Catalase	761894	691277	441899	1065720	957308	545790	0.337051	-0.419505
Q9JK92	Q9JK92	HSPB8_MOUSE	Hspb8	7	Heat shock protein beta-8	965049	1039950	729055	1165980	1551610	964876	0.173718	-0.418146
P11438	P11438	LAMP1_MOUSE	Lamp1	1	Lysosome-associated membrane glycoprotein 1	299421	312884	233855	614999	425664	198471	0.451222	-0.41527
Q60597;Q60597-2;Q60597-3;Q60597-4	Q60597;Q60597-2;Q60597-3;Q60597-4;Z4YJV4	ODO1-2_MOUSE;ODO1-3_MOUSE;ODO1-4_MOUSE;ODO1_MOUSE	Ogdh	27	2-oxoglutarate dehydrogenase, mitochondrial	1852120	2019410	2011840	2592610	2082120	3297690	0.101994	-0.414096
P47754	P47754;D6RCW7	CAZA2_MOUSE	Capza2	14	F-actin-capping protein subunit alpha-2	3485580	5082380	4748980	4930320	6236180	6465230	0.117116	-0.413508
P11531	P11531	DMD_MOUSE	Dmd	105	Dystrophin	3028360	2785060	1673120	2514030	3697790	3517710	0.274575	-0.404172
Q61102	Q61102	ABCB7_MOUSE	Abcb7	5	ATP-binding cassette sub-family B member 7, mitochondrial	240430	243526	288933	393798	293724	337500	0.0542515	-0.402126
Q9D032;Q9D032-2	Q3U4B1;Q9CYZ8;Q9D032;A0A1B0GRM9;A0A1B0GRS0;A0A1B0GT95;A0A338P6Q9;B1AS34;B1AS37;Q9CYZ8-2;Q9D032-2	SSBP3-2_MOUSE;SSBP3_MOUSE	Ssbp3	2	Single-stranded DNA-binding protein 3	260609	434906	724390	1081750	388263	447887	0.560275	-0.398702
Q8BX17	Q8BX17;A2AFQ9;E9PUU4	GEMI5_MOUSE	Gemin5	17	Gem-associated protein 5	14566100	17077800	12069700	26819300	14368300	17851300	0.2559	-0.398688
Q3THE2	Q3THE2;Q6ZWQ9	ML12B_MOUSE	Myl12b	4	Myosin regulatory light chain 12B	6024730	6956430	10484000	6318930	14232300	11173600	0.399004	-0.397813
P46638;P62492	P46638;P62492;E9Q3P9;F8WGS1;G3UY29	RB11A_MOUSE;RB11B_MOUSE	Rab11a;Rab11b	5	Ras-related protein Rab-11B	212177	260308	275721	303623	349114	328391	0.0365586	-0.397566
E9Q9T8;Q3UIK0	E9Q9T8;Q3UIK0	E9Q9T8_MOUSE;Q3UIK0_MOUSE	Mybpc3	5	Isoform of O70468, Myosin-binding protein C, cardiac-type	517456	713272	1003460	1406870	794521	756945	0.374857	-0.397297
Q62191	Q62191;Q3U7K7	RO52_MOUSE	Trim21	14	E3 ubiquitin-protein ligase TRIM21	1164090	3779690	2807820	4203870	2248620	2982240	0.526797	-0.396744
Q9WV32	Q9WV32;Q91Z25	ARC1B_MOUSE	Arpc1b	4	Actin-related protein 2/3 complex subunit 1B	162746	46403	134433	166045	118321	117545	0.53745	-0.395231
Q9D9W1;Q9D9W1-2	Q9D9W1;Q9D9W1-2	PIFO-2_MOUSE;PIFO_MOUSE	Pifo	1	Protein pitchfork	1018590	452841	960421	878667	1008340	1137190	0.369954	-0.395152
P63017	P63017;D3Z5E2;Q504P4	HSP7C_MOUSE	Hspa8	29	Heat shock cognate 71 kDa protein	5364440	6125500	4928980	7867230	7050580	6638380	0.0271983	-0.394962
A0A338P6K2	A0A2R8VHF9;A0A338P6K2;E9QPE7	A0A338P6K2_MOUSE	Myh11	7	Isoform of O08638, Myosin-11	5283870	5738360	3357520	2601040	9732080	9113410	0.585609	-0.393399
Q9CXV1	Q9CXV1	DHSD_MOUSE	Sdhd	3	Succinate dehydrogenase [ubiquinone] cytochrome b small subunit, mitochondrial	761517	711541	843459	1160100	825237	1080190	0.0768772	-0.392686
O89094;O89094-2	O89094;O89094-2	CASPE-2_MOUSE;CASPE_MOUSE	Casp14	1	Caspase-14	984734	1120800	475905	1454290	1326460	611695	0.519751	-0.389233
Q91XE4	Q91XE4;A0A494B9B0;A0A494BAV4	ACY3_MOUSE	Acy3	12	N-acyl-aromatic-L-amino acid amidohydrolase (carboxylate-forming)	7928830	6537480	3285290	9032560	6493600	6486930	0.406575	-0.386609
Q0II04	A0A571BF58;Q0II04;A0A1B0GXL1;A0A571BF46;A2AQA9;A2AQB2;B7ZCI2;B7ZCI3;E9Q1W3	NEBL_MOUSE	Nebl	18	Nebulette	552234	977271	653332	1126710	638678	1090910	0.346219	-0.384913
P26041	P26040;P26041;P26043;A0A5F8MPB9;Q7TSG6	MOES_MOUSE	Msn	4	Moesin	217377	162647	184798	195441	237820	309886	0.170137	-0.380149
P51660	P51660	DHB4_MOUSE	Hsd17b4	8	Peroxisomal multifunctional enzyme type 2	357286	234547	244920	384124	337931	347207	0.132797	-0.378277
P62869	P62869;A0A3B2WBM3	ELOB_MOUSE	Elob	2	Elongin-B	153965	240280	227757	214140	320358	269454	0.224536	-0.377821
Q9EQQ9;Q9EQQ9-3	Q9EQQ9;Q9EQQ9-3	OGA-3_MOUSE;OGA_MOUSE	Oga	6	Protein O-GlcNAcase	358598	372313	368252	661404	389985	413703	0.19788	-0.372656
P68134	P62737;P68033;P68134	ACTS_MOUSE	Acta1	4	Actin, alpha skeletal muscle	41106700	42831000	42681500	40668700	66509600	60169400	0.162476	-0.371624
A0A140LJ43	A0A140LJ43	A0A140LJ43_MOUSE	Clasrp	1	Isoform of Q8CFC7, CLK4-associating serine/arginine-rich protein	3232210	5203710	7409480	6665540	5824530	6861760	0.360771	-0.365336
P97823;P97823-2	P97823;D3YUG4;J3QP56;P97823-2	LYPA1-2_MOUSE;LYPA1_MOUSE	Lypla1	3	Acyl-protein thioesterase 1	369451	347372	359282	597159	547275	300710	0.308416	-0.363924
A0A0G2JGI1	A0A0G2JDY6;A0A0G2JDZ8;A0A0G2JGI1	A0A0G2JGI1_MOUSE	Nexn	5	Isoform of Q7TPW1, Ig-like domain-containing protein	991659	925974	664413	472347	1784110	1528970	0.599392	-0.359524
Q3UV70	Q3UV70;A2AJP9;A2AJQ0;A8Y5Q0	PDP1_MOUSE	Pdp1	2	[Pyruvate dehydrogenase [acetyl-transferring]]-phosphatase 1, mitochondrial	87086	54776.3	111895	115099	80234	122052	0.370068	-0.359458
A8DUK4	A8DUK4;P02088;P02089;E9Q223	A8DUK4_MOUSE	Hbb-bs	3	GLOBIN domain-containing protein	2096200	2468170	2526760	3010670	2925060	3131840	0.0159451	-0.359018
P53395	P53395	ODB2_MOUSE	Dbt	5	Lipoamide acyltransferase component of branched-chain alpha-keto acid dehydrogenase complex, mitochondrial	726064	608736	330611	767319	649642	617706	0.371714	-0.358448
P47802	P47802;D3Z3F4;F7C846;G3UXX9	MTX1_MOUSE	Mtx1	2	Metaxin-1	107488	123192	105491	141769	157787	131232	0.0268162	-0.357145
P68510	P68510	1433F_MOUSE	Ywhah	6	14-3-3 protein eta	249816	230743	468121	494664	364645	314134	0.396415	-0.356762
F7CVJ5	F7CVJ5	F7CVJ5_MOUSE	Ahnak2	2	Isoform of Q3URZ6, AHNAK nucleoprotein 2 (Fragment)	1214200	648749	2025040	2836380	636582	1851520	0.678669	-0.35583
Q80Y14	Q80Y14	GLRX5_MOUSE	Glrx5	2	Glutaredoxin-related protein 5, mitochondrial	897546	716980	975985	1241120	1033580	1021910	0.0927694	-0.353856
A0A0B4J1K5	A0A0B4J1K5	A0A0B4J1K5_MOUSE	Iglv3	1	Ig-like domain-containing protein	1241440	2090530	1146550	2580180	1795720	1336880	0.412861	-0.352574
Q05920	Q05920;E9QPD7;G5E8R3	PYC_MOUSE	Pc	11	Pyruvate carboxylase, mitochondrial	289930	301590	251218	457523	265618	376158	0.220544	-0.352434
P49813	P49813	TMOD1_MOUSE	Tmod1	22	Tropomodulin-1	2856160	2971480	3803230	3117750	5059580	4253960	0.219189	-0.351949
P63101	P63101;A0A2I3BQ03	1433Z_MOUSE	Ywhaz	6	14-3-3 protein zeta/delta	517625	653167	611327	785010	748600	726536	0.0292848	-0.348879
Q9ESD7	Q9ESD7;A0A0N4SUJ2;A0A0N4SUN3;A0A0N4SV63;A0A0N4SVX9;A0A0N4SWG7;A0A0N4SWH3;E9PXU9;E9Q423;E9QL12;Q9ESD7-2;Q9ESD7-3	DYSF_MOUSE	Dysf	10	Dysferlin	226625	220480	285807	350330	319658	262996	0.110337	-0.348096
P58252	P58252	EF2_MOUSE	Eef2	25	Elongation factor 2	2286830	3310750	2348910	3864710	3231620	2927490	0.171062	-0.346594
Q99J39;Q99J39-2	Q99J39;Q99J39-2	DCMC-2_MOUSE;DCMC_MOUSE	Mlycd	5	Malonyl-CoA decarboxylase, mitochondrial	426345	230522	312251	416097	385921	390665	0.253932	-0.343842
Q5U4C3	Q5U4C3	SFR19_MOUSE	Scaf1	1	Splicing factor, arginine/serine-rich 19	887053	1222660	1067050	1556680	1351190	1124150	0.146411	-0.343598
Q6ZQ88	Q6ZQ88;A3KG93;F6Z4I3;G8JL40	KDM1A_MOUSE	Kdm1a	4	Lysine-specific histone demethylase 1A	137310	208999	180212	434999	94453.4	256492	0.636294	-0.342324
P62259	P62259;F6WA09	1433E_MOUSE	Ywhae	9	14-3-3 protein epsilon	859163	754196	997626	1306670	1156390	871590	0.176263	-0.342219
Q9QUH0	Q9QUH0;A0A1Y7VM65	GLRX1_MOUSE	Glrx	1	Glutaredoxin-1	171350	244772	154394	331632	371790	106869	0.604351	-0.341638
Q9JMC3	Q9JMC3	DNJA4_MOUSE	Dnaja4	4	DnaJ homolog subfamily A member 4	97638	43052.1	120068	124322		110188	0.536524	-0.339857
S4R2K0	S4R2K0	S4R2K0_MOUSE	Pdf	3	Peptide deformylase	1551490	1136090	1722990	2153190	2173820	1311910	0.323213	-0.338577
P61982	P61982	1433G_MOUSE	Ywhag	13	14-3-3 protein gamma	5757990	6767080	7423620	9928740	8499530	6921820	0.141578	-0.337975
Q99JY0	Q99JY0	ECHB_MOUSE	Hadhb	26	Trifunctional enzyme subunit beta, mitochondrial	12347200	12593600	12474800	16257100	19977700	12047400	0.186669	-0.33743
Q61703	Q61703;G3X977	ITIH2_MOUSE	Itih2	1	Inter-alpha-trypsin inhibitor heavy chain H2	68903.1	114077		123147	96928.9	55983.8	0.562612	-0.336257
E9Q557	E9Q557;E9PZW0	DESP_MOUSE	Dsp	95	Desmoplakin	3099550	3065020	2351130	6233290	3072730	2335440	0.491547	-0.333967
Q9JKS4;Q9JKS4-3	Q9JKS4;E9PYJ9;Q9JKS4-2;Q9JKS4-3;Q9JKS4-4;Q9JKS4-5;Q9JKS4-6	LDB3-3_MOUSE;LDB3_MOUSE	Ldb3	16	LIM domain-binding protein 3	1785410	2171470	1487660	2276490	2333080	2157390	0.109688	-0.330121
Q05816	Q05816	FABP5_MOUSE	Fabp5	1	Fatty acid-binding protein 5	295785	201000	179970	395847	207953	257457	0.399631	-0.328677
E9PYB0	E9PYB0	E9PYB0_MOUSE	Ahnak2	15	Isoform of Q3URZ6, PDZ domain-containing protein (Fragment)	3416720	4103310	5196450	8024130	4506860	3987070	0.409801	-0.32829
P35564	P35564	CALX_MOUSE	Canx	8	Calnexin	323347	476973	274221	510795	439660	372445	0.292631	-0.327943
Q9Z1E4	Q9Z1E4;A0A1B0GT92	GYS1_MOUSE	Gys1	5	Glycogen [starch] synthase, muscle	767250	570858	535327	685101	1175860	572040	0.406799	-0.324943
Q8BIJ6	Q8BIJ6;E9PWN2;E9PWN3	SYIM_MOUSE	Iars2	6	Isoleucine--tRNA ligase, mitochondrial	181419	137411	153825	188679	201405	198251	0.0534868	-0.324749
P62897	P62897	CYC_MOUSE	Cycs	7	Cytochrome c, somatic	866809	742454	1244830	1474380	716081	1486900	0.477575	-0.323501
Q792Z1	Q792Z1	Q792Z1_MOUSE	Try10	1	Peptidase S1 domain-containing protein	2365480	3090420	1391610	3265470	3854190	1583390	0.567254	-0.323348
Q5U405	Q5U405;E9QPR6	TMPSD_MOUSE	Tmprss13	1	Transmembrane protease serine 13	2621920	4898990	1330510	3675420	4320620	2107220	0.633535	-0.323134
Q9QYB5;Q9QYB5-2	Q9QYB5;A0A494B9K4;Q9QYB5-2	ADDG-2_MOUSE;ADDG_MOUSE	Add3	5	Gamma-adducin	253005	284208	220335	204540	420261	360595	0.38776	-0.322745
Q9D2Q8	Q9D2Q8	S10AE_MOUSE	S100a14	2	Protein S100-A14	261015	340651	152460	512059	404145	128116	0.671129	-0.322592
Q9QYG0	Q9QYG0;Q9QYG0-2	NDRG2_MOUSE	Ndrg2	6	Protein NDRG2	668770	523658	512344	688049	692501	733623	0.0645517	-0.320706
Q9DCM2	Q9DCM2	GSTK1_MOUSE	Gstk1	6	Glutathione S-transferase kappa 1	813239	546703	526509	872356	687557	758661	0.226766	-0.319652
P19157	P19157;A0A494B908;A0A494BAW2	GSTP1_MOUSE	Gstp1	7	Glutathione S-transferase P 1	403413	267155	332891	495360	322331	436058	0.273785	-0.318852
P04117	O08716;P04117;P24526;A0A0A6YW05;A0A0A6YXB9;A0A0A6YXI2	FABP4_MOUSE	Fabp4	7	Fatty acid-binding protein, adipocyte	1620440	1413700	2024250	1991850	1542920	2925600	0.35936	-0.318419
Q6P3A8	Q6P3A8	ODBB_MOUSE	Bckdhb	5	2-oxoisovalerate dehydrogenase subunit beta, mitochondrial	791419	890425	907756	1064740	1076300	1079650	0.0069582	-0.31723
P02104	P02104;Q9CR49	HBE_MOUSE	Hbb-y	2	Hemoglobin subunit epsilon-Y2	3207370	3827140	3021310	4958610	3870800	3661180	0.143186	-0.307348
Q91WC3;Q91WC3-2	Q91WC3;F6WYN6;Q5F2C5;Q5ICG5;Q8R1X1;Q91WC3-2	ACSL6-2_MOUSE;ACSL6_MOUSE	Acsl6	1	Long-chain-fatty-acid--CoA ligase 6	1606320	1696330	1123930	2139220	1728570	1567460	0.25058	-0.306788
Q149B8	Q149B8	PERM1_MOUSE	Perm1	4	PGC-1 and ERR-induced regulator in muscle protein 1	283886	315725	271972	309287	536060	277767	0.366424	-0.305926
Q8QZT1	Q8QZT1	THIL_MOUSE	Acat1	16	Acetyl-CoA acetyltransferase, mitochondrial	2620950	2254400	1799950	3175590	2202110	2872700	0.241782	-0.305843
Q6A078	Q6A078;E9Q9M0	CE290_MOUSE	Cep290	1	Centrosomal protein of 290 kDa	2479420	2940370	2160170	3106960	3958220	2411510	0.278944	-0.304382
Q9DBB8	Q9DBB8;A0A1B0GSH8	DHDH_MOUSE	Dhdh	1	Trans-1,2-dihydrobenzene-1,2-diol dehydrogenase	289267	136707	222138	321697	178692	284637	0.504815	-0.299119
B0QZL1	B0QZL1	B0QZL1_MOUSE	Eno1	1	Isoform of P17182, 2-phospho-D-glycerate hydro-lyase (Fragment)	214430	236436	113668	327630	316545	102831	0.668404	-0.29599
P07934	P07934	PHKG1_MOUSE	Phkg1	1	Phosphorylase b kinase gamma catalytic chain, skeletal muscle/heart isoform		68721.7	177000	126340	65242.5	95416.2	0.709474	-0.29213
P62141	P62141;P63087;A0A0G2JFF1;A0A0G2JGC1;P63087-2	PP1B_MOUSE	Ppp1cb	5	Serine/threonine-protein phosphatase PP1-beta catalytic subunit	353459	180632	464803	487512	347035	321231	0.549094	-0.290971
P20152	P20152;A0A0A6YWC8	VIME_MOUSE	Vim	40	Vimentin	8836410	15614800	7942950	6707400	18232300	16405100	0.62421	-0.290758
Q8BXR6	Q8BXR6;A0A0R4J057;D3YYQ7;D3Z6V8	PELI3_MOUSE	Peli3	1	E3 ubiquitin-protein ligase pellino homolog 3	1427890	2001720	1596390	2281840	2149990	1694900	0.211524	-0.288597
P46412	P46412;A0A1C7ZMZ5;A0A1C7ZMZ7	GPX3_MOUSE	Gpx3	4	Glutathione peroxidase 3	106804	182734	172047	192602	198490	160027	0.335264	-0.288497
P59672;P59672-2	P59672;A0A3B2W7H4;A0A3B2WAQ7;P59672-2;Q3UHP6	ANS1A-2_MOUSE;ANS1A_MOUSE	Anks1a	4	Ankyrin repeat and SAM domain-containing protein 1A	157529	201022	193042	291623	203076	187023	0.272689	-0.285818
Q9DCT8	Q9DCT8	CRIP2_MOUSE	Crip2	3	Cysteine-rich protein 2	1749840	2162490	1383060	2376920	2321640	1713420	0.302289	-0.284445
P70288	P70288;A0A0R4J008;Q8BQ10	HDAC2_MOUSE	Hdac2	3	Histone deacetylase 2	296839	485283	421007	855391	347217	368891	0.577491	-0.284422
P51174	P51174;A0A0R4J083	ACADL_MOUSE	Acadl	16	Long-chain specific acyl-CoA dehydrogenase, mitochondrial	2515360	2158220	3022420	3299410	2083710	4289720	0.447659	-0.281978
A0A0U1RPK5;Q3U3J1	A0A0U1RPK5;Q3U3J1	A0A0U1RPK5_MOUSE;Q3U3J1_MOUSE	Bckdha	1	Isoform of P50136, 2-oxoisovalerate dehydrogenase subunit alpha (Fragment)	509600	406606	522634	835830	427110	545116	0.408542	-0.281861
Q5SW19;Q5SW19-2;Q5SW19-3	Q5SW19;A0A0R4J140;Q5SW19-2;Q5SW19-3;Z4YLI8	CLU-2_MOUSE;CLU-3_MOUSE;CLU_MOUSE	Cluh	4	Clustered mitochondria protein homolog	94020.5	95970.1	127085	143367	116663	122593	0.168394	-0.27948
P01942	P01942;P06467;A7M7S6;Q91VB8	HBA_MOUSE	Hba	4	Hemoglobin subunit alpha	2298930	3399690	2895620	2975860	4034130	3363410	0.250959	-0.278417
Q3TMW1	Q3TMW1;E0CYE3	C102A_MOUSE	Ccdc102a	2	Coiled-coil domain-containing protein 102A	118373	236761	91896.9	456105		218291	0.805914	-0.27743
O35459	O35459;F7B227	ECH1_MOUSE	Ech1	7	Delta(3,5)-Delta(2,4)-dienoyl-CoA isomerase, mitochondrial	633744	514299	608099	711413	430666	1147680	0.546044	-0.275697
B2RXT3;E9Q7L0	E9Q7L0;B2RXT3	B2RXT3_MOUSE;E9Q7L0_MOUSE	Ogdhl	4	Isoform of E9Q7L0, Transket_pyr domain-containing protein	416192	330352	479024	385342	568132	533612	0.303411	-0.275602
A0A571BG59;A0A5F8MPH8;O35452	A0A5F8MPH8;A0A571BG59;E9Q2T3;O35452	A0A571BG59_MOUSE;A0A5F8MPH8_MOUSE;O35452_MOUSE	Tnxb	14	Isoform of A0A5F8MPH8, Tenascin XB	6329050	10152700	2504560	5083210	9579240	5835870	0.697701	-0.27342
Q9CQS8	E9PW43;Q9CQS8	SC61B_MOUSE	Sec61b	1	Protein transport protein Sec61 subunit beta	207317		187280	137851	151465	129009	0.744935	-0.270873
Q9WVL3;Q9WVL3-2	Q9WVL3;Q9WVL3-2	S12A7-2_MOUSE;S12A7_MOUSE	Slc12a7	4	Solute carrier family 12 member 7	258270	545507	198093	480177	427021	239043	0.640448	-0.270829
P13541	P13541	MYH3_MOUSE	Myh3	3	Myosin-3	25541300	39202400	73229800	43272900	36500900	81275000	0.657875	-0.269334
Q61646	Q61646	HPT_MOUSE	Hp	4	Haptoglobin	789805	1152160	670706	1340060	1081350	733807	0.480554	-0.266981
P50136	P50136;Q3U3J1	ODBA_MOUSE	Bckdha	10	2-oxoisovalerate dehydrogenase subunit alpha, mitochondrial	1314670	1138430	1121400	1741250	1301250	1287040	0.173032	-0.265677
Q9EQP2	Q9EQP2;Q9QXY6	EHD4_MOUSE	Ehd4	22	EH domain-containing protein 4	3592000	5237160	4872430	7553620	4448850	4738580	0.4158	-0.265614
Q8K0E8	Q8K0E8	FIBB_MOUSE	Fgb	8	Fibrinogen beta chain	360562	888617	493218	573278	1016490	471091	0.627589	-0.265577
Q9ERG2	Q9ERG2;B2RQS1	STRN3_MOUSE	Strn3	5	Striatin-3	228489	155839	182795	333323	169036	200322	0.473672	-0.264722
Q91ZU6;Q91ZU6-2;Q91ZU6-3;Q91ZU6-4	Q91ZU6;A0A087WSP0;A0A1D5RLZ3;E9Q9X1;Q91ZU6-2;Q91ZU6-3;Q91ZU6-4;S4R1P5	DYST-2_MOUSE;DYST-3_MOUSE;DYST-4_MOUSE;DYST_MOUSE	Dst	3	Dystonin	310098	537826	415302	599984	469362	425450	0.388701	-0.26353
Q9R112	Q9R112;H3BLH2	SQOR_MOUSE	Sqor	15	Sulfide:quinone oxidoreductase, mitochondrial	1007120	807778	897358	1179300	1121550	952775	0.114887	-0.262537
P58771	P21107;P58771;A0A0R4J1P2;E9Q450;E9Q452;E9Q454;E9Q5J9;F8WID5;P58771-2;Q8BP43;Q8BSH3;S4R2U0	TPM1_MOUSE	Tpm1	39	Tropomyosin alpha-1 chain	78814000	78631000	79759200	71810100	119835000	98955300	0.291802	-0.26158
Q62266	Q62266	SPR1A_MOUSE	Sprr1a	1	Cornifin-A	5694450	6701680	5815610	7003140	14428900	3776090	0.667912	-0.260592
Q9CZB0	Q9CZB0;F8WGB3	C560_MOUSE	Sdhc	2	Succinate dehydrogenase cytochrome b560 subunit, mitochondrial	393579	181043	374128	578148	245055	323406	0.638921	-0.260458
B7ZCI2	B7ZCI2;Q3TR73	B7ZCI2_MOUSE	Nebl	16	Isoform of Q0II04, SH3 domain-containing protein	1142470	1939090	1362450	2236660	1012690	2283290	0.593076	-0.258971
P17751	P17751;H7BXC3	TPIS_MOUSE	Tpi1	14	Triosephosphate isomerase	1365300	1265910	1716460	2037460	1167830	2130560	0.450822	-0.257669
Q8CGY6;Q8CGY6-2	Q8CGY6;Q8CGY6-2	UN45B-2_MOUSE;UN45B_MOUSE	Unc45b	16	Protein unc-45 homolog B	275789	420485	480950	301887	480252	656295	0.560737	-0.25688
Q9CQV8;Q9CQV8-2	Q9CQV8;A2A5N1;Q9CQV8-2	1433B-2_MOUSE;1433B_MOUSE	Ywhab	2	14-3-3 protein beta/alpha	119206	229950	260144	212611	211519	268965	0.527469	-0.254111
P62962	P62962	PROF1_MOUSE	Pfn1	2	Profilin-1	315349	236495	392904	351786	331799	424947	0.347193	-0.253118
Q6IFZ6	Q6IFZ6	K2C1B_MOUSE	Krt77	3	Keratin, type II cytoskeletal 1b	531788	897266	727433	1053070	1296610	430301	0.660884	-0.253116
P20108	P20108	PRDX3_MOUSE	Prdx3	5	Thioredoxin-dependent peroxide reductase, mitochondrial	943158	972225	842610	1336120	765034	1276580	0.396136	-0.25202
Q8C129	Q8C129	LCAP_MOUSE	Lnpep	3	Leucyl-cystinyl aminopeptidase	164691	111674	191801	193374	156037	197341	0.381626	-0.251769
Q80X90	Q80X90	FLNB_MOUSE	Flnb	8	Filamin-B	509429	436846	646882	618263	499321	780592	0.375362	-0.247749
P10639	P10639	THIO_MOUSE	Txn	2	Thioredoxin	2724440	3165120	2264600	3755910	3864680	2250670	0.440637	-0.247463
Q9JKL4	Q9JKL4	NDUF3_MOUSE	Ndufaf3	2	NADH dehydrogenase [ubiquinone] 1 alpha subcomplex assembly factor 3	236662	75401.3	125634	202667	124749	148293	0.658825	-0.247291
Q7TPW1	Q7TPW1;A0A0G2JDY6;A0A0G2JDZ8;A0A0G2JEX1;A0A0G2JG59;A0A0G2JGI1	NEXN_MOUSE	Nexn	19	Nexilin	1441180	1477200	1002850	638103	2836890	1954470	0.735855	-0.242909
Q5SXY1;Q5SXY1-2;Q5SXY1-3	Q5SXY1;A0A0J9YTU3;A0A0J9YUF8;A0A0J9YUR2;A0A0J9YV86;Q5SXY1-2;Q5SXY1-3	CYTSB-2_MOUSE;CYTSB-3_MOUSE;CYTSB_MOUSE	Specc1	1	Cytospin-B	10793500	11323600	13135700	11972900	21693100	10209700	0.518963	-0.24132
Q9JHJ0	Q9JHJ0	TMOD3_MOUSE	Tmod3	11	Tropomodulin-3	501513	865870	1187420	502552	1486210	1136820	0.707162	-0.239858
P62320	P62320	SMD3_MOUSE	Snrpd3	1	Small nuclear ribonucleoprotein Sm D3	230740	215192	189318	307708	294828	170566	0.449893	-0.239687
P27773	P27773;F6Q404	PDIA3_MOUSE	Pdia3	2	Protein disulfide-isomerase A3	135233	125504	184339	118540	175334	246623	0.534095	-0.237415
Q9QXA5	Q9QXA5;A0A1B0GRR9;D3YTP8;Q9CY46	LSM4_MOUSE	Lsm4	1	U6 snRNA-associated Sm-like protein LSm4	364666	582743	341959	452857	611716	427516	0.464211	-0.234879
Q6IME9	Q6IME9	K2C72_MOUSE	Krt72	1	Keratin, type II cytoskeletal 72	681490	582258	209545	909589	806887	184120	0.810733	-0.233539
Q9JK42	Q9JK42	PDK2_MOUSE	Pdk2	7	[Pyruvate dehydrogenase (acetyl-transferring)] kinase isozyme 2, mitochondrial	635375	512800	419220	568029	717439	543972	0.335728	-0.23288
Q6XPS7	Q6XPS7	Q6XPS7_MOUSE	Tha1	5	Beta_elim_lyase domain-containing protein	332806	270348	356944	489582	395013	268909	0.454381	-0.231791
P51150	P51150	RAB7A_MOUSE	Rab7a	5	Ras-related protein Rab-7a	115999	161844	146641	185024	164309	146316	0.252715	-0.230736
Q9Z2I0	Q9Z2I0	LETM1_MOUSE	Letm1	4	Mitochondrial proton/calcium exchanger protein	183954	254988	163345	243590	257687	196736	0.366732	-0.229546
Q3UEB3;Q3UEB3-2;Q3UEB3-3	Q3UEB3;Q3UEB3-2;Q3UEB3-3	PUF60-2_MOUSE;PUF60-3_MOUSE;PUF60_MOUSE	Puf60	6	Poly(U)-binding-splicing factor PUF60	429542	604377	141585	395606	409349	365595	0.735905	-0.229242
Q9JI91	Q9JI91	ACTN2_MOUSE	Actn2	26	Alpha-actinin-2	1347580	1742960	807689	712071	1913070	2234740	0.728608	-0.227436
P48787	P48787	TNNI3_MOUSE	Tnni3	14	Troponin I, cardiac muscle	24066200	23516600	20704100	20787100	33664900	26808400	0.345693	-0.226338
Q9D051	Q9D051	ODPB_MOUSE	Pdhb	13	Pyruvate dehydrogenase E1 component subunit beta, mitochondrial	10402800	11036200	11437300	13138900	12622500	12625600	0.00713684	-0.224411
Q9JHI5	Q9JHI5	IVD_MOUSE	Ivd	9	Isovaleryl-CoA dehydrogenase, mitochondrial	376501	351620	394145	536537	225436	680805	0.675579	-0.219413
Q9EST1	Q9EST1	GSDMA_MOUSE	Gsdma	5	Gasdermin-A	1188510	1301120	986647	2096700	2002060	572608	0.744002	-0.21857
Q9QY76	Q9QY76;Q8BH80	VAPB_MOUSE	Vapb	3	Vesicle-associated membrane protein-associated protein B	258873	364597	245780	369073	276581	356404	0.383859	-0.216402
Q9DCL9	Q9DCL9	PUR6_MOUSE	Paics	3	Multifunctional protein ADE2	249933	352894	244848	411946	353275	232644	0.510737	-0.216236
P46062	P46062;E9Q0Y4	SIPA1_MOUSE	Sipa1	4	Signal-induced proliferation-associated protein 1	176360	102061	188041	79264.9	266636	250674	0.751103	-0.215479
Q9WUR2;Q9WUR2-2	Q9WUR2;E9PUY9;E9PVM6;E9PYA9;E9PYC6;E9Q7A8;E9Q858;Q3TCD4;Q9WUR2-2	ECI2-2_MOUSE;ECI2_MOUSE	Eci2	5	Enoyl-CoA delta isomerase 2	580121	491057	421537	542974	648391	533573	0.251149	-0.215176
Q8VE95	Q8VE95;Q9D1W4	CH082_MOUSE	MGI:1925941	3	UPF0598 protein C8orf82 homolog	136567	145165	133737	187350	130570	169329	0.248893	-0.214562
O70325;O70325-2;O70325-3	O70325;O70325-2;O70325-3;S4R1E5	GPX4-2_MOUSE;GPX4-3_MOUSE;GPX4_MOUSE	Gpx4	7	Phospholipid hydroperoxide glutathione peroxidase	1264990	1380410	1176230	1378130	1631660	1400340	0.115243	-0.205479
Q9Z2I8	Q9Z2I8;A0A0N4SWD1;Q9Z2I8-2	SUCB2_MOUSE	Suclg2	14	Succinate--CoA ligase [GDP-forming] subunit beta, mitochondrial	576145	521180	678371	660544	664095	711049	0.152038	-0.204902
Q8BL97;Q8BL97-2;Q8BL97-3;Q8BL97-4	Q8BL97;A0A3Q4EH04;A0A3Q4L335;A0A3Q4L393;Q8BL97-2;Q8BL97-3;Q8BL97-4	SRSF7-2_MOUSE;SRSF7-3_MOUSE;SRSF7-4_MOUSE;SRSF7_MOUSE	Srsf7	2	Serine/arginine-rich splicing factor 7	330442	370190	271025	358500	480433	294448	0.448772	-0.204411
Q61768	Q61768	KINH_MOUSE	Kif5b	9	Kinesin-1 heavy chain	624844	686244	672784	766360	841468	681235	0.106193	-0.202241
Q07417	Q07417	ACADS_MOUSE	Acads	12	Short-chain specific acyl-CoA dehydrogenase, mitochondrial	1083830	1610070	1272540	1814390	1198500	1553650	0.449028	-0.201801
Q8K310	Q8K310;A0A494BAZ2	MATR3_MOUSE	Matr3	5	Matrin-3	286291	276544	281373	440883	238295	321996	0.477525	-0.200904
P10649	P10649;A2AE89	GSTM1_MOUSE	Gstm1	7	Glutathione S-transferase Mu 1	758546	299012	333192	533547	296291	723640	0.743348	-0.19937
O70433	O70433	FHL2_MOUSE	Fhl2	8	Four and a half LIM domains protein 2	466859	488571	385555	310600	674747	632711	0.625046	-0.197486
P50752;P50752-2;P50752-3;P50752-4	P50752;J3QQ13;K3W4R6;K3W4R7;P50752-2;P50752-3;P50752-4;Q6P3Z7	TNNT2-2_MOUSE;TNNT2-3_MOUSE;TNNT2-4_MOUSE;TNNT2_MOUSE	Tnnt2	16	Troponin T, cardiac muscle	52488000	41554900	53019100	42826000	63802900	63520200	0.429817	-0.195269
P17182	P17182;Q6PHC1	ENOA_MOUSE	Eno1	12	Alpha-enolase	1304250	1485510	1218350	1663680	1507630	1409710	0.148884	-0.194317
P99029;P99029-2	P99029;A0A494BAZ4;G3UZJ4;H3BJQ7;P99029-2	PRDX5-2_MOUSE;PRDX5_MOUSE	Prdx5	10	Peroxiredoxin-5, mitochondrial	1229260	1024560	1090380	1504830	1061370	1281350	0.308841	-0.191856
O70468	O70468;E9Q9T8;Q3TF37;Q3UIK0	MYPC3_MOUSE	Mybpc3	55	Myosin-binding protein C, cardiac-type	2976130	3615840	4613900	5497990	3531480	3787170	0.522475	-0.188847
Q9D0K2	Q9D0K2;Q3UJQ9	SCOT1_MOUSE	Oxct1	11	Succinyl-CoA:3-ketoacid coenzyme A transferase 1, mitochondrial	945275	661023	912356	1046630	638614	1262340	0.604691	-0.18854
Q8VDC1	Q8VDC1;A0A140T8V9	FYCO1_MOUSE	Fyco1	13	FYVE and coiled-coil domain-containing protein 1	369141	312600	293926	516644	188932	513814	0.721833	-0.188114
O35855	O35855;A0A1B0GX27;O88374	BCAT2_MOUSE	Bcat2	1	Branched-chain-amino-acid aminotransferase, mitochondrial	78217.5	67441.6	85666.6	137020		137820	0.791186	-0.187129
P47740	P47740;B1ATI0;B1AV77	AL3A2_MOUSE	Aldh3a2	1	Aldehyde dehydrogenase family 3 member A2	130501	21734.8	136800	94298.4		164669	0.87146	-0.185842
P17897	P17897	LYZ1_MOUSE	Lyz1	1	Lysozyme C-1	3010270	3255020	1236470	2357930	3235370	2336710	0.715025	-0.185715
P61979;P61979-2;P61979-3	P61979;A0A286YCM2;A0A286YDH1;A0A286YDM3;A0A286YEC4;B2M1R6;H3BK96;H3BKD0;H3BKI8;P61979-2;P61979-3;Q8BT23	HNRPK-2_MOUSE;HNRPK-3_MOUSE;HNRPK_MOUSE	Hnrnpk	10	Heterogeneous nuclear ribonucleoprotein K	1350730	1714690	1555130	3251220	1099090	1470470	0.723356	-0.181615
P08228	P08228	SODC_MOUSE	Sod1	3	Superoxide dismutase [Cu-Zn]	218620	159569	427252	375940	97981.1	588926	0.848033	-0.18049
P52825	P52825	CPT2_MOUSE	Cpt2	7	Carnitine O-palmitoyltransferase 2, mitochondrial	227370	140142	284452	263058	111748	447969	0.797981	-0.179637
Q920M5-2;Q920M5-4	Q920M5;B9EIZ7;Q920M5-2;Q920M5-3;Q920M5-4	CORO6-2_MOUSE;CORO6-4_MOUSE	Coro6	6	Isoform of Q920M5, Isoform B of Coronin-6	407410	553750	589982	368151	777196	674742	0.65367	-0.178842
P17427	P17427	AP2A2_MOUSE	Ap2a2	1	AP-2 complex subunit alpha-2			49587.2	78983.5	25002.2	87593.2	0.776833	-0.17606
A2AGT5;A2AGT5-2;A2AGT5-3	A2AGT5;A0A0R4J0K2;A2AGT5-2;A2AGT5-3;K3W4R5;Z4YL78	CKAP5-2_MOUSE;CKAP5-3_MOUSE;CKAP5_MOUSE	Ckap5	2	Cytoskeleton-associated protein 5	446133	700782	426031	707831	592579	457221	0.582147	-0.175302
Q8CAQ8-3	Q8CAQ8;A0A0U1RP81;A0A1B0GX08;E9PVS5;E9Q800;E9QAY6;Q8CAQ8-2;Q8CAQ8-3;Q8CAQ8-4;Q8CAQ8-5	MIC60-3_MOUSE	Immt	45	Isoform of Q8CAQ8, Isoform 3 of MICOS complex subunit Mic60	7559740	7799100	6218460	8070700	10329000	6316550	0.48933	-0.174086
Q9DC07	A0A571BF58;A0A571BF46;A2AQA9;A2AQB2;B7ZCI2;E9Q1W3;F6RM14;F6X9B6;Q9DC07	LNEBL_MOUSE	Nebl	7	Isoform of Q0II04, LIM zinc-binding domain-containing Nebulette	585616	1149800	750914	1154980	502290	1245130	0.752042	-0.171542
E9PV66	E9PV66	E9PV66_MOUSE	Myo18b	96	Myosin motor domain-containing protein	1693500	1869210	1411470	3499930	1018450	1782900	0.764511	-0.169431
Q9CRB9	Q9CRB9;D3Z0L4;Q9D9P1;S4R238	MIC19_MOUSE	Chchd3	13	MICOS complex subunit Mic19	4592180	5015500	3684130	4695810	7071690	3615610	0.620121	-0.166924
P41216	P41216;Q8JZR0;D3Z041;F6WNZ2	ACSL1_MOUSE	Acsl1	27	Long-chain-fatty-acid--CoA ligase 1	3894170	4186680	3342840	5013650	4019630	3822210	0.339829	-0.166378
P62858	P62858;G3UYV7	RS28_MOUSE	Rps28	3	40S ribosomal protein S28	308972	329648	382691	410767	386454	346294	0.228473	-0.165344
Q91YR1	Q91YR1;Q9Z0P5;A0A1L1STC8;A0A1L1SU53;Q9Z0P5-2	TWF1_MOUSE	Twf1	6	Twinfilin-1	168548	299149	295491	265922	251492	313907	0.599272	-0.164905
Q99MS7	Q99MS7;E9QP49	EH1L1_MOUSE	Ehbp1l1	45	EH domain-binding protein 1-like protein 1	1859300	3037130	1960210	3346980	2061790	2255850	0.625355	-0.163984
P63260	P60710;P63260;E9Q5F4;E9Q606;G3UYG0;G3UZ07	ACTG_MOUSE	Actg1	25	Actin, cytoplasmic 2	332368000	384042000	338445000	309019000	463330000	424220000	0.435197	-0.16386
Q91VJ2	Q91VJ2	CAVN3_MOUSE	Cavin3	3	Caveolae-associated protein 3	196913	187114	166389	236967	158941	227627	0.458503	-0.161271
Q60930	Q60930;G3UX26	VDAC2_MOUSE	Vdac2	12	Voltage-dependent anion-selective channel protein 2	3501140	4444280	3064180	4157730	4992360	3210110	0.54307	-0.160955
P97797;P97797-2;P97797-3;P97797-4	P97797;A2ANC1;E0CX65;P97797-2;P97797-3;P97797-4	SHPS1-2_MOUSE;SHPS1-3_MOUSE;SHPS1-4_MOUSE;SHPS1_MOUSE	Sirpa	1	Tyrosine-protein phosphatase non-receptor type substrate 1	209719	378154	233596	323708	330685	240897	0.624298	-0.15904
P04104	P04104	K2C1_MOUSE	Krt1	4	Keratin, type II cytoskeletal 1	45093400	42739100	20774600	63349400	54751400	16063900	0.836976	-0.158918
E1U8D0	E1U8D0;A2ACV6	SOGA1_MOUSE	Soga1	10	Protein SOGA1	95911.6	247852	212573	357445	151941	128949	0.813526	-0.15694
Q8K2B3	Q8K2B3;A0A1Y7VJ55	SDHA_MOUSE	Sdha	25	Succinate dehydrogenase [ubiquinone] flavoprotein subunit, mitochondrial	9843650	10368300	9632750	12499200	10131500	10734100	0.178833	-0.155807
P82350	P82350	SGCA_MOUSE	Sgca	2	Alpha-sarcoglycan	79210.6	62093.1	73482	92725.4	46516.6	115321	0.725824	-0.153592
J3QPC5	J3QPC5	J3QPC5_MOUSE	Zfp850	1	Zinc finger protein 850	817975	600408	1165060	1211600	355260	1827550	0.850523	-0.153075
Q9Z2M7	Q9Z2M7	PMM2_MOUSE	Pmm2	2	Phosphomannomutase 2	127443	97736.5	114698	123067	119423	133466	0.276809	-0.152445
Q7TMK9;Q7TMK9-2	Q7TMK9;Q8VHM5;A0A0R4J259;F7B5B5;G3UZ48;Q7TMK9-2	HNRPQ-2_MOUSE;HNRPQ_MOUSE	Syncrip	9	Heterogeneous nuclear ribonucleoprotein Q	309393	311816	355627	533934	320622	274278	0.638603	-0.150891
P14602;P14602-2	P14602;D3YZ06;P14602-2;P14602-3	HSPB1-2_MOUSE;HSPB1_MOUSE	Hspb1	9	Heat shock protein beta-1	806555	887946	1097350	1334670	732265	1088550	0.637531	-0.145639
A0A1Y7VJN9;A0A1Y7VL34	A0A1Y7VJN9;A0A1Y7VL34	A0A1Y7VJN9_MOUSE;A0A1Y7VL34_MOUSE	Dtna	1	Isoform of Q9D2N4, Dystrobrevin	691784	842495	308215	498672	786668	616656	0.781638	-0.143128
Q920Q4;Q920Q4-2	Q920Q4;G3X8X7;Q920Q4-2	VPS16-2_MOUSE;VPS16_MOUSE	Vps16	1	Vacuolar protein sorting-associated protein 16 homolog	2790480	3094350	1232320	5425070	2033620	1287100	0.86085	-0.138763
P32261	P32261;A0A0A6YWH7;A0A0A6YX70	ANT3_MOUSE	Serpinc1	3	Antithrombin-III	181010	255530	186231	332365	140296	245853	0.747149	-0.137461
Q8BGH2	Q8BGH2	SAM50_MOUSE	Samm50	18	Sorting and assembly machinery component 50 homolog	4108820	3838550	3489500	4394690	5080250	3273100	0.530367	-0.136338
P82348	P82348	SGCG_MOUSE	Sgcg	3	Gamma-sarcoglycan	207133	202216	145063	195057	182930	226084	0.510462	-0.136304
Q921I1	Q921I1	TRFE_MOUSE	Tf	8	Serotransferrin	832733	1230350	908526	1370980	939867	957697	0.610887	-0.135594
G5E8Z3	G5E8Z3	G5E8Z3_MOUSE	2310050C09Rik	4	RIKEN cDNA 2310050C09 gene	1534890	3176050	1990970	3769990	3993120	854693	0.872071	-0.135572
O35350	O35350;A0A494BBB0	CAN1_MOUSE	Capn1	5	Calpain-1 catalytic subunit	334205	449267	508378	474579	574449	370116	0.628868	-0.134199
Q6URW6-2;Q6URW6-3	Q6URW6;A0A140LI60;K3W4R2;Q6URW6-2;Q6URW6-3	MYH14-2_MOUSE;MYH14-3_MOUSE	Myh14	70	Isoform of Q6URW6, Isoform 2 of Myosin-14	2664040	1409670	1585530	835178	3393150	2771590	0.856618	-0.133185
P35486	P35486	ODPA_MOUSE	Pdha1	23	Pyruvate dehydrogenase E1 component subunit alpha, somatic form, mitochondrial	13381500	14314800	13217100	16647700	15210200	13146100	0.280247	-0.131615
Q61704	Q61704;A0A2I3BRQ3	ITIH3_MOUSE	Itih3	2	Inter-alpha-trypsin inhibitor heavy chain H3	267509	262370	288301	393543	240948	279996	0.573618	-0.130628
E9Q800;E9QAY6	E9Q800;E9QAY6	E9Q800_MOUSE;E9QAY6_MOUSE	Immt	2	Isoform of Q8CAQ8, MICOS complex subunit MIC60	589213	565885	433001	606302	756978	412128	0.679169	-0.129904
Q61838	Q61838;Q6GQT1	PZP_MOUSE	Pzp	5	Pregnancy zone protein	417530	498004	363803	703267	390848	360402	0.715115	-0.129698
F6VG99	E9PYF4;E9PYI7;F6TFN2;F6VG99	F6VG99_MOUSE	Lmo7	54	Isoform of E9PYF4, LIM domain only 7 (Fragment)	2329150	1223410	1219330	982934	2454900	1874830	0.812068	-0.12693
P16332	P16332	MUTA_MOUSE	Mmut	24	Methylmalonyl-CoA mutase, mitochondrial	1239180	1568970	1333720	1670790	1404970	1437470	0.376877	-0.126647
Q9WTL4	Q9WTL4	INSRR_MOUSE	Insrr	2	Insulin receptor-related protein	515880	447087	1383240	2226270	1466480	126861	0.932259	-0.125507
Q9Z2U1	Q9Z2U1	PSA5_MOUSE	Psma5	2	Proteasome subunit alpha type-5	275968	265206	272695	411571	293399	214346	0.669994	-0.125015
O54784	O54784;A0A1W2P730	DAPK3_MOUSE	Dapk3	3	Death-associated protein kinase 3	76980.6	271111	160344	217764	115727	171783	0.84405	-0.123819
Q9D2K4;Q9D2K4-2	Q9D2K4;B2RUB3;B7ZNG8;E9PUW2;Q9D2K4-2	IQCH-2_MOUSE;IQCH_MOUSE	Iqch	1	IQ domain-containing protein H	2577800	2128860	1215580	3853170	2606650	858414	0.87329	-0.123374
Q78J03	Q78J03	MSRB2_MOUSE	Msrb2	3	Methionine-R-sulfoxide reductase B2, mitochondrial	178153	129192	213436	216188	171366	171045	0.636371	-0.122435
Q9CQW2	Q8VEH3;Q9CQW2;A0A0N4SVB8;F6QKK2	ARL8B_MOUSE	Arl8b	4	ADP-ribosylation factor-like protein 8B	572660	641380	590924	628929	664365	669854	0.0963216	-0.122296
P63254	P63254;A0A0G2JEK2	CRIP1_MOUSE	Crip1	2	Cysteine-rich protein 1	571392	632797	623205	580069	851379	588385	0.548666	-0.122285
P56391	P56391	CX6B1_MOUSE	Cox6b1	8	Cytochrome c oxidase subunit 6B1	2488330	1299060	1938180	3123850	1726080	1494270	0.790009	-0.120972
Q9DCW4	Q9DCW4;A0A0U1RQB4	ETFB_MOUSE	Etfb	17	Electron transfer flavoprotein subunit beta	13436300	8635960	10312500	11761200	11992800	10909000	0.558908	-0.120921
P35492	P35492	HUTH_MOUSE	Hal	4	Histidine ammonia-lyase	324303	317775	317460	472957	476882	186266	0.802589	-0.120261
P28650;P28650-2	P28650;J3QN31;P28650-2	PURA1-2_MOUSE;PURA1_MOUSE	Adss1	5	Adenylosuccinate synthetase isozyme 1	785043	628608	763405	827402	499531	1168200	0.763149	-0.119332
Q9D7B6	Q9D7B6;A0A0R4J0P1;D3YTT4	ACAD8_MOUSE	Acad8	15	Isobutyryl-CoA dehydrogenase, mitochondrial	881201	888361	769747	1098940	967852	725922	0.562913	-0.119213
Q8R1Q8	Q8R1Q8	DC1L1_MOUSE	Dync1li1	4	Cytoplasmic dynein 1 light intermediate chain 1	275489	346768	283515	426063	256617	316888	0.642801	-0.118422
Q61171	Q61171	PRDX2_MOUSE	Prdx2	8	Peroxiredoxin-2	2336990	2867070	2458260	2689680	2862390	2731150	0.273992	-0.117432
P70662	P70662;D3Z1C5;P70662-2;P70662-3	LDB1_MOUSE	Ldb1	3	LIM domain-binding protein 1	367155	711413	701916	972570	466988	514165	0.811859	-0.116348
Q925I1	Q925I1	ATAD3_MOUSE	Atad3	26	ATPase family AAA domain-containing protein 3	2117600	2162800	2109780	2834730	1864270	2327560	0.543409	-0.116073
P52430	P52430;H3BK03;H3BLB8	PON1_MOUSE	Pon1	1	Serum paraoxonase/arylesterase 1	549700	987258	451512	922193	779823	428327	0.828936	-0.110031
Q8BZX4-2	Q8BZX4;A0A1B0GSB4;A0A1B0GSR3;Q8BZX4-2	SREK1-2_MOUSE	Srek1	3	Isoform of Q8BZX4, Isoform 2 of Splicing regulatory glutamine/lysine-rich protein 1	167995	208816	78645.2	128852	189240	142118	0.822665	-0.109647
Q8R404	Q8R404	MIC13_MOUSE	Micos13	1	MICOS complex subunit MIC13	1391380	1452780	1761520	1864990	1946950	1228610	0.670108	-0.108419
Q9CQ73	Q9CQ73	Q9CQ73_MOUSE	Pkp2	16	Plakophilin 2	789926	804734	803280	978304	829327	783921	0.334307	-0.1056
P62743	P62743	AP2S1_MOUSE	Ap2s1	2	AP-2 complex subunit sigma	504320	566662	625168	666195	623049	534690	0.466533	-0.104307
Q9QXX4	Q9QXX4	CMC2_MOUSE	Slc25a13	11	Calcium-binding mitochondrial carrier protein Aralar2	943275	941098	1043160	1134760	1279350	791750	0.652173	-0.103929
P02463	P02463;Q63ZW6;F7CK55	CO4A1_MOUSE	Col4a1	4	Collagen alpha-1(IV) chain	671568	237313	676873	489901	460018	593321	0.850621	-0.103261
Q5DTJ9	Q5DTJ9;Q9ET54;A0A1W2P7G1;Q9ET54-2;Q9ET54-3;Q9ET54-4;Q9ET54-5;Q9ET54-6	MYPN_MOUSE	Mypn	3	Myopalladin	161083	58833.7	139274	116858	100800	138509	0.839724	-0.101929
G3X9C2	G3X9C2;A0A0A0MQ97	FBX50_MOUSE	Nccrp1	3	F-box only protein 50	394917	210775	356273	617254	319642	185720	0.867962	-0.101738
Q9D6R2	Q9D6R2;A0A1L1STE6	IDH3A_MOUSE	Idh3a	14	Isocitrate dehydrogenase [NAD] subunit alpha, mitochondrial	3000290	3000920	3163740	3405330	2978980	3467000	0.240348	-0.101388
P35700	P35700;B1AXW4;B1AXW5;B1AXW6	PRDX1_MOUSE	Prdx1	9	Peroxiredoxin-1	2015810	2248240	2056840	2343650	2496930	1959050	0.437333	-0.0994938
Q6PHZ2-2;Q6PHZ2-4;Q6PHZ2-5	P28652;Q6PHZ2;Q923T9;A0A0G2JGS4;A0A286YCB8;A0A286YCW8;A0A286YDK9;A0A286YDL6;A0A2I3BQP6;E9Q1T1;E9Q1V9;E9Q1W0;Q5SVI0;Q5SVI1;Q5SVI2;Q5SVI3;Q5SVI9;Q5SVJ0;Q5SVJ1;Q68EG2;Q6PHZ2-2;Q6PHZ2-4;Q6PHZ2-5;Q8CCM0;Q923T9-2;Q923T9-3	KCC2D-2_MOUSE;KCC2D-4_MOUSE;KCC2D-5_MOUSE	Camk2d	4	Isoform of Q6PHZ2, Isoform 2 of Calcium/calmodulin-dependent protein kinase type II subunit delta	330969	258773	313243	359349	285718	321255	0.527789	-0.0993437
Q62086	Q62086	PON2_MOUSE	Pon2	1	Serum paraoxonase/arylesterase 2	203301	380625	199077	371062	226906	224252	0.813837	-0.0978539
Q9WUU8;Q9WUU8-2;Q9WUU8-3	Q9WUU8;D3Z2W0;E9QM75;Q9WUU8-2;Q9WUU8-3	TNIP1-2_MOUSE;TNIP1-3_MOUSE;TNIP1_MOUSE	Tnip1	3	TNFAIP3-interacting protein 1	220914	215389	263453	319969	228271	210052	0.663171	-0.0971504
P35385	P35385	HSPB7_MOUSE	Hspb7	2	Heat shock protein beta-7	175299	133642	142588	149149	139434	196199	0.641645	-0.0962035
P63268	P62737;P63268;P68033;P68134;A0A1D5RM20;A0A494B9T3;D3YZY0;D3Z2K3	ACTH_MOUSE	Actg2	11	Actin, gamma-enteric smooth muscle	103097000	77685800	136062000	75678300	90391600	194501000	0.850809	-0.0960001
P35441	P35441;Q80YQ1	TSP1_MOUSE	Thbs1	22	Thrombospondin-1	640433	1017080	616805	1158210	538801	784335	0.821531	-0.0949414
O08992	O08992;A2AKJ6;A2AKJ9;H3BLG5;Q3TMX0	SDCB1_MOUSE	Sdcbp	1	Syntenin-1		41065.9	43441.5	36147.4	64593.2	41293.6	0.73056	-0.0943888
Q70FJ1;Q70FJ1-2;Q70FJ1-3	Q70FJ1;E9QQ10;Q70FJ1-2;Q70FJ1-3	AKAP9-2_MOUSE;AKAP9-3_MOUSE;AKAP9_MOUSE	Akap9	9	A-kinase anchor protein 9	153173	83021.5	79491.5	108587	114954	98314	0.780263	-0.0932618
Q9D1L0	Q9D1L0	CHCH2_MOUSE	Chchd2	2	Coiled-coil-helix-coiled-coil-helix domain-containing protein 2	31036.3	63664.2	165254	87451.4		124125	0.921434	-0.0918431
Q9JK53	Q9JK53	PRELP_MOUSE	Prelp	2	Prolargin	407834	443796	396599	287651	725551	413737	0.831506	-0.0888502
P23927	P23927;A0A1L1SRG5	CRYAB_MOUSE	Cryab	9	Alpha-crystallin B chain	2895110	3389820	3843320	3890090	2718930	4269780	0.726779	-0.0866081
Q8BKX1;Q8BKX1-2;Q8BKX1-3;Q8BKX1-4	Q8BKX1;B1AZ46;Q8BKX1-2;Q8BKX1-3;Q8BKX1-4	BAIP2-2_MOUSE;BAIP2-3_MOUSE;BAIP2-4_MOUSE;BAIP2_MOUSE	Baiap2	1	Brain-specific angiogenesis inhibitor 1-associated protein 2	933689	864818	389956	584575	620433	1039440	0.865992	-0.0865827
Q9CQN7	Q9CQN7	RM41_MOUSE	Mrpl41	4	39S ribosomal protein L41, mitochondrial	2611820	2806570	2233220	2671080	3853950	1882250	0.808958	-0.0810768
Q99K48;Q99K48-2	Q8VIJ6;Q99K48;Q99K48-2	NONO-2_MOUSE;NONO_MOUSE	Nono	1	Non-POU domain-containing octamer-binding protein	166527	163517	201991	214211	159930	187976	0.652547	-0.0758446
Q99JW4	Q99JW4;A0A0R4J005;A0A5F8MPJ3;E9QP62;Q9D7B2	LIMS1_MOUSE	Lims1	3	LIM and senescent cell antigen-like-containing domain protein 1	398088	405977	469275	471910	351027	526423	0.741673	-0.0671324
O08749	O08749	DLDH_MOUSE	Dld	11	Dihydrolipoyl dehydrogenase, mitochondrial	1659090	1451580	1627100	1816520	1094740	2247620	0.84993	-0.0632815
P70404	P70404	IDHG1_MOUSE	Idh3g	9	Isocitrate dehydrogenase [NAD] subunit gamma 1, mitochondrial	6595420	7610950	6521610	7596370	6694470	7335400	0.523784	-0.0627955
Q9CY57;Q9CY57-2;Q9CY57-3;Q9CY57-4;Q9CY57-5	Q9CY57;D3YZA1;D3Z7T7;E9PW20;Q9CY57-2;Q9CY57-3;Q9CY57-4;Q9CY57-5	CHTOP-2_MOUSE;CHTOP-3_MOUSE;CHTOP-4_MOUSE;CHTOP-5_MOUSE;CHTOP_MOUSE	Chtop	1	Chromatin target of PRMT1 protein	132461	114383	72066.9	168691	73966.6	98608.6	0.901938	-0.0574218
P53702	P53702;G3UXK7	CCHL_MOUSE	Hccs	1	Cytochrome c-type heme lyase	154368	146519	129936	121631	172388	157411	0.755984	-0.0558147
P05201	P05201;F7ALS6	AATC_MOUSE	Got1	18	Aspartate aminotransferase, cytoplasmic	963807	825562	1158530	1413550	426712	1706770	0.93803	-0.053122
Q9CS42;Q9D7G0	G3UXL2;Q8C5R8;Q9CS42;Q9D7G0	PRPS1_MOUSE;PRPS2_MOUSE	Prps1;Prps2	1	Ribose-phosphate pyrophosphokinase 2	603292	617900	497610	786829	506847	517123	0.835001	-0.0509542
Q9JJW5	Q9JJW5	MYOZ2_MOUSE	Myoz2	2	Myozenin-2	108135	908005	102711	166054	263062	256347	0.96433	-0.050343
Q9CR24	Q9CR24	NUDT8_MOUSE	Nudt8	3	Nucleoside diphosphate-linked moiety X motif 8	242791	180726	236681	301663	156861	243529	0.879384	-0.0500184
P04370;P04370-10;P04370-11;P04370-13;P04370-14;P04370-4;P04370-5;P04370-6;P04370-7;P04370-8;P04370-9	P04370;A0A498WGS3;P04370-10;P04370-11;P04370-13;P04370-14;P04370-2;P04370-4;P04370-5;P04370-6;P04370-7;P04370-8;P04370-9	MBP-10_MOUSE;MBP-11_MOUSE;MBP-13_MOUSE;MBP-14_MOUSE;MBP-4_MOUSE;MBP-5_MOUSE;MBP-6_MOUSE;MBP-7_MOUSE;MBP-8_MOUSE;MBP-9_MOUSE;MBP_MOUSE	Mbp	4	Myelin basic protein	338493	598561	223533	489207	409421	250699	0.92613	-0.0496248
P08752	B2RSH2;P08752;P20612;P50149;Q3V3I2;Q9DC51;A0A0A6YWA9;A2AE32;F6QPU5	GNAI2_MOUSE	Gnai2	3	Guanine nucleotide-binding protein G(i) subunit alpha-2	833654	697671	870474	585040	1057570	906645	0.865846	-0.0493192
Q9D1G3	Q9D1G3	HHATL_MOUSE	Hhatl	6	Protein-cysteine N-palmitoyltransferase HHAT-like protein	1064770	764615	1177110	982804	1057470	1020800	0.810102	-0.0488987
P70296	P70296;D3Z1V4;D6RHS6	PEBP1_MOUSE	Pebp1	4	Phosphatidylethanolamine-binding protein 1	295766	311386	416927	362065	197470	589335	0.930562	-0.0446717
Q9CQA3	Q9CQA3	SDHB_MOUSE	Sdhb	9	Succinate dehydrogenase [ubiquinone] iron-sulfur subunit, mitochondrial	10074800	10419500	8259520	11190500	9543090	8890710	0.775936	-0.0436688
Q99LX0	Q99LX0;A2A813;A2A815;A2A816;A2A817	PARK7_MOUSE	Park7	6	Parkinson disease protein 7 homolog	657442	649492	574889	683636	612430	640866	0.608434	-0.0427791
P63001	P63001;Q3TLP8	RAC1_MOUSE	Rac1	1	Ras-related C3 botulinum toxin substrate 1	130086	210165	109973	180255	144713	125871	0.900486	-0.0423474
Q9CQR2	Q9CQR2	RS21_MOUSE	Rps21	2	40S ribosomal protein S21	506732	490059	583224	639191	508555	485063	0.792052	-0.0408649
Q8BKZ9	Q8BKZ9	ODPX_MOUSE	Pdhx	10	Pyruvate dehydrogenase protein X component, mitochondrial	839948	1141630	1101000	1105800	832637	1243950	0.868234	-0.0391657
P38060	P38060;Q8JZS7;D3YVU9;V9GWZ9;V9GXD2	HMGCL_MOUSE	Hmgcl	2	Hydroxymethylglutaryl-CoA lyase, mitochondrial	353417	325449	435547	415283	378261	345426	0.80647	-0.0384074
A0A571BEE9	A0A571BEE9	A0A571BEE9_MOUSE	Iqcf2	1	Isoform of Q9D498, IQ motif-containing F2	1166130	2509610	1214070	1442710	2014780	1311060	0.937755	-0.033698
Q9CR59	Q9CR59	G45IP_MOUSE	Gadd45gip1	1	Growth arrest and DNA damage-inducible proteins-interacting protein 1	179734	190820	257597	321585	143446	203174	0.943031	-0.0284107
Q6ZPJ3	Q6ZPJ3	UBE2O_MOUSE	Ube2o	6	(E3-independent) E2 ubiquitin-conjugating enzyme UBE2O	152039	257649	152829	185462	194549	175760	0.919029	-0.0276991
Q8CJG0	Q8CJF9;Q8CJG0;Q8CJG1;A0A6I8MX18;H3BJ70	AGO2_MOUSE	Ago2	9	Protein argonaute-2	590094	605137	459723	919970	373573	503155	0.953489	-0.0250028
P97807;P97807-2	P97807;P97807-2	FUMH-2_MOUSE;FUMH_MOUSE	Fh	12	Fumarate hydratase, mitochondrial	2197060	1689210	1908260	2087210	1421110	2514940	0.929713	-0.0249791
P59999	P59999	ARPC4_MOUSE	Arpc4	3	Actin-related protein 2/3 complex subunit 4	571670	493444	368952	384553	715454	397880	0.947235	-0.0242909
E9QP49	E9QP49	E9QP49_MOUSE	Ehbp1l1	7	Isoform of Q99MS7, EH domain-binding protein 1-like protein 1	1229570	1947650	1325410	1746190	1277770	1494630	0.926863	-0.0237667
P62071	P62071	RRAS2_MOUSE	Rras2	6	Ras-related protein R-Ras2	952850	909539	1126090	1056630	902029	1070140	0.871023	-0.0212217
Q9Z1J3	Q9Z1J3	NFS1_MOUSE	Nfs1	9	Cysteine desulfurase, mitochondrial	597628	482897	588814	611887	512988	562899	0.886487	-0.0187637
Q6IR34;Q6IR34-2	Q6IR34;A2AIV3;F6SX81;Q6IR34-2;Q6IR34-3;Q6IR34-5	GPSM1-2_MOUSE;GPSM1_MOUSE	Gpsm1	1	G-protein-signaling modulator 1	112499	127837	174402	105465	219825	112142	0.966621	-0.0172708
Q02257	Q02257	PLAK_MOUSE	Jup	28	Junction plakoglobin	1882160	1740160	1058450	3102040	1567900	734679	0.983308	-0.0145581
Q9CY50	Q9CY50;A0A286YCG8;A0A286YCT4;A0A286YDB7	SSRA_MOUSE	Ssr1	2	Translocon-associated protein subunit alpha	147939	144824	172748	203267	168644	111012	0.96291	-0.0133668
Q8BFP9	Q8BFP9	PDK1_MOUSE	Pdk1	3	[Pyruvate dehydrogenase (acetyl-transferring)] kinase isozyme 1, mitochondrial	254714	131008	212342	222854	131121	248456	0.978294	-0.0116884
Q505D7	Q505D7;A0A0U1RPB1	OPA3_MOUSE	Opa3	3	Optic atrophy 3 protein homolog	491054	542083	478320	607831	473845	450622	0.952188	-0.00921055
Q91V41	Q91V41;Q50HX3	RAB14_MOUSE	Rab14	7	Ras-related protein Rab-14	741110	932276	795164	928414	749281	800339	0.964213	-0.00639637
Q8BXV2	Q8BXV2	BRI3B_MOUSE	Bri3bp	1	BRI3-binding protein	298092	402384	268466	288876	351508	320232	0.981807	-0.00468512
O70582	O70582	LX12B_MOUSE	Alox12b	2	Arachidonate 12-lipoxygenase, 12R-type	579150	370616	278985	543698	680783	162420	0.998004	-0.00189335
Q921G7	Q921G7	ETFD_MOUSE	Etfdh	16	Electron transfer flavoprotein-ubiquinone oxidoreductase, mitochondrial	901365	652651	1004250	1103810	344981	1553900	0.999162	-0.000762968
P60202	P60202;P60202-2	MYPR_MOUSE	Plp1	3	Myelin proteolipid protein	176511	283327	121773	219881	230520	120223	0.999512	-0.000302441
Q4KUS2	Q4KUS2;H3BJZ7	UN13A_MOUSE	Unc13a	1	Protein unc-13 homolog A	1206230	1107780	1182460	727670	1552560	1394130	0.996654	0.00153248
Q62186	Q62186;Q9D8L3	SSRD_MOUSE	Ssr4	1	Translocon-associated protein subunit delta	85587.3		197203	141456	82721.8	95394.3	0.996875	0.00219876
P51667	P51667;A0A0G2JE15;D3YUI7;D3YW14;D3Z0I3;E9Q8Y0;F6RBQ5	MLRV_MOUSE	Myl2	11	Myosin regulatory light chain 2, ventricular/cardiac muscle isoform	3755550	9403190	11321100	9889800	4216090	9515140	0.995651	0.00368161
P35922;P35922-2;P35922-3;P35922-7;P35922-8;P35922-9	P35922;D3Z6U8;E9QAT0;E9QNF5;P35922-2;P35922-3;P35922-7;P35922-8;P35922-9;Q6AXB7	FMR1-2_MOUSE;FMR1-3_MOUSE;FMR1-7_MOUSE;FMR1-8_MOUSE;FMR1-9_MOUSE;FMR1_MOUSE	Fmr1	3	Synaptic functional regulator FMR1	79037	160465	106609	145489	62470.4	147378	0.993318	0.00450402
Q7TN84	Q7TN84;A0A1L1SVE7;B7ZP31	SYT14_MOUSE	Syt14	1	Synaptotagmin-14	627418	348595	588132	469160	312867	867783	0.992994	0.00471832
Q791V5	Q791V5	MTCH2_MOUSE	Mtch2	8	Mitochondrial carrier homolog 2	1207010	1291010	1248700	1280300	1521060	988014	0.977877	0.00540079
Q64433	Q64433;Q9JI95	CH10_MOUSE	Hspe1	7	10 kDa heat shock protein, mitochondrial	593164	664664	965255	1010150	276581	1342210	0.992757	0.00707606
P14069	P14069	S10A6_MOUSE	S100a6	3	Protein S100-A6	686506	955872	766759	704852	938265	747408	0.965999	0.00855038
P20029	P20029	BIP_MOUSE	Hspa5	22	Endoplasmic reticulum chaperone BiP	2904260	3279970	2394220	3041820	2968620	2474780	0.95474	0.00979382
A0A571BDS0	A0A571BDS0	A0A571BDS0_MOUSE	Xirp1	5	Isoform of O70373, Xin actin-binding repeat-containing protein 1	288306	183025	217105	90147	440901	281924	0.98873	0.0106407
Q9ERP3	G3X8Y1;Q9ERP3;E9QAT9	TRI54_MOUSE	Trim54	1	Tripartite motif-containing protein 54	213322		252089	150223	171897	94025.8	0.985449	0.015869
P97350	P97350	PKP1_MOUSE	Pkp1	7	Plakophilin-1	998618	1027260	370691	1205190	823133	370674	0.982621	0.0161381
Q9CQD1	Q9CQD1	RAB5A_MOUSE	Rab5a	4	Ras-related protein Rab-5A	444333	403612	490059	481504	478073	369075	0.918668	0.016291
Q99LC5	Q99LC5	ETFA_MOUSE	Etfa	15	Electron transfer flavoprotein subunit alpha, mitochondrial	15410000	9902680	12417000	12629900	12877200	11252000	0.935352	0.0167436
P05064	P05063;P05064;A6ZI44;D3YWI1	ALDOA_MOUSE	Aldoa	18	Fructose-bisphosphate aldolase A	1673450	1594030	1945100	2096250	905810	2637620	0.97324	0.0170069
Q8VCG1;Q9CQ43	Q8VCG1;Q9CQ43	Q8VCG1_MOUSE;Q9CQ43_MOUSE	Dut	2	Deoxyuridine 5'-triphosphate nucleotidohydrolase	106760	101358	91978.9	130476	89589	81896.3	0.934875	0.0187193
P62827	P62827;Q14AA6	RAN_MOUSE	Ran	5	GTP-binding nuclear protein Ran	1370350	1694040	1465650	1529960	1562100	1367870	0.867566	0.0192137
Q8BTM8	Q8BTM8;B7FAU9;B7FAV1;F6Z2C0	FLNA_MOUSE	Flna	46	Filamin-A	875658	955219	653195	490048	893217	1188390	0.956993	0.0236142
Q9QWL7	P19001;Q61414;Q61781;Q6IFX2;Q9QWL7;B1AQ77	K1C17_MOUSE	Krt17	25	Keratin, type I cytoskeletal 17	117022000	96333400	89545800	155084000	161661000	38288700	0.973809	0.0241911
Q8R0Y8	Q8R0Y8	S2542_MOUSE	Slc25a42	6	Mitochondrial coenzyme A transporter SLC25A42	817001	686887	839002	788408	807483	702578	0.832969	0.0246841
Q8BGZ7	Q8BGZ7	K2C75_MOUSE	Krt75	2	Keratin, type II cytoskeletal 75	3490750	2541810	2108770	3691930	3910640	1229030	0.967228	0.0254983
P60843	P10630;P60843;E9Q561;P10630-2;Q8BTU6	IF4A1_MOUSE	Eif4a1	5	Eukaryotic initiation factor 4A-I	551445	657274	837563	631082	682574	666936	0.888788	0.0265161
Q8CC35-2	Q8CC35;E9Q3E2;Q8CC35-2;Q8CC35-3	SYNPO-2_MOUSE	Synpo	3	Isoform of Q8CC35, Isoform 2 of Synaptopodin	243407	251705	215360	336668	133649	276473	0.948389	0.0283135
Q922U2	Q922U2	K2C5_MOUSE	Krt5	26	Keratin, type II cytoskeletal 5	56157600	53188700	30918200	64821200	71095800	18806100	0.966171	0.0305422
Q62388	Q62388;B9EHX4	ATM_MOUSE	Atm	1	Serine-protein kinase ATM	2533370	2362990	1969810	1872290	2319510	2545920	0.864388	0.0309722
Q64516;Q64516-1;Q64516-2	Q64516;B1ASZ3;Q64516-1;Q64516-2	GLPK-1_MOUSE;GLPK-2_MOUSE;GLPK_MOUSE	Gk	4	Glycerol kinase	188772	183532	200097	167840	242170	159805	0.878797	0.0313189
P14142	P14142	GLUT4_MOUSE	Slc2a4	2	Solute carrier family 2, facilitated glucose transporter member 4	460298	441442	598756	511793	482810	460841	0.836379	0.0318251
Q8BUY5	Q8BUY5	TIDC1_MOUSE	Timmdc1	5	Complex I assembly factor TIMMDC1, mitochondrial	280891	243459	314814	292091	296711	231796	0.842831	0.0332856
P47753	P47753;Q5RKN9	CAZA1_MOUSE	Capza1	5	F-actin-capping protein subunit alpha-1	1034440	1551100	1783140	867264	1632770	1872600	0.934098	0.0365514
P53994	P53994;P59279;G3UXQ7;G3V022;Q3TEG7	RAB2A_MOUSE	Rab2a	5	Ras-related protein Rab-2A	919942	1172580	966741	1078880	929685	963262	0.783359	0.036718
O08528	O08528;E9Q5B5	HXK2_MOUSE	Hk2	28	Hexokinase-2	1254040	1134880	1163980	1141630	1231180	1085180	0.592317	0.0397061
P02535;P02535-2;P02535-3	P02535;A2A513;P02535-2;P02535-3	K1C10-2_MOUSE;K1C10-3_MOUSE;K1C10_MOUSE	Krt10	13	Keratin, type I cytoskeletal 10	125031000	127332000	63660200	127178000	155880000	47025100	0.952001	0.0401855
Q9DCZ1	Q9DCZ1	GMPR1_MOUSE	Gmpr	5	GMP reductase 1	417421	384126	509910	510057	349266	421656	0.847681	0.0407581
P16858	A0A1D5RLD8;P16858;S4R1W1;V9GX06;A0A0A0MQF6	G3P_MOUSE	Gapdh	16	Glyceraldehyde-3-phosphate dehydrogenase	32250200	39016200	36322400	36106600	36548900	31807000	0.710333	0.0409353
A0A0N4SVK8	A0A0N4SVK8	A0A0N4SVK8_MOUSE	Adprhl1	18	Isoform of Q8BGK2, [Protein ADP-ribosylarginine] hydrolase-like protein 1	494211	358494	339215	265131	438065	474629	0.900715	0.0415418
Q8BTR5	Q8BTR5	DUS28_MOUSE	Dusp28	1	Dual specificity phosphatase 28	82546.4		81416.2	93262.1	74352.2	46238.9	0.913102	0.0428896
B1AR13	B1AR13;B2RWE3;Z4YKM2	CISD3_MOUSE	Cisd3	6	CDGSH iron-sulfur domain-containing protein 3, mitochondrial	677313	580714	699834	484691	731878	708635	0.844145	0.0436507
P62984	P62984;E9QNP0	RL40_MOUSE	Uba52	1	Ubiquitin-60S ribosomal protein L40	54786.9	85220.5	51479.1				0.867037	0.0439164
Q8QZS1	Q8QZS1;E0CX19	HIBCH_MOUSE	Hibch	5	3-hydroxyisobutyryl-CoA hydrolase, mitochondrial	203091	82447.1	122288	99214.2	114792	163585	0.921522	0.0454229
Q3TTY5	Q3TTY5	K22E_MOUSE	Krt2	9	Keratin, type II cytoskeletal 2 epidermal	116253000	115449000	49732500	115037000	140491000	37413500	0.950535	0.047526
Q9D2N4;Q9D2N4-3;Q9D2N4-4	Q9D2N4;A0A1Y7VJN9;A0A1Y7VL34;Q9D2N4-3;Q9D2N4-4	DTNA-3_MOUSE;DTNA-4_MOUSE;DTNA_MOUSE	Dtna	10	Dystrobrevin alpha	1631580	1866200	707111	1050710	1467350	1259190	0.918979	0.0497695
P08249	P08249	MDHM_MOUSE	Mdh2	17	Malate dehydrogenase, mitochondrial	4414800	4009660	4990560	5419610	2286740	6426910	0.920773	0.0498077
Q7TSF1	Q61495;Q7TSF0;Q7TSF1;Q7TSF0-2	DSG1B_MOUSE	Dsg1b	6	Desmoglein-1-beta	2874160	2866910	1513570	3855820	3174930	916875	0.947146	0.0506776
Q8BQM8	Q8BQM8;A0A217FL67	EMAL5_MOUSE	Eml5	2	Echinoderm microtubule-associated protein-like 5	765610	968372	673670	931548	955768	502866	0.884393	0.0525828
P43023	P43023	CX6A2_MOUSE	Cox6a2	1	Cytochrome c oxidase subunit 6A2, mitochondrial	616324	624891	923085	755604	813393	517697	0.857125	0.0533554
Q61234	Q61234;A2AKD7	SNTA1_MOUSE	Snta1	15	Alpha-1-syntrophin	2510660	3041740	1385880	1825520	2714430	1911370	0.896727	0.0534007
Q91VM9	Q91VM9;D3Z636	IPYR2_MOUSE	Ppa2	2	Inorganic pyrophosphatase 2, mitochondrial	109432		181414	122321	47677.8	128795	0.947253	0.0543275
Q8R361	Q8R361;A0A0N4SW73	RFIP5_MOUSE	Rab11fip5	3	Rab11 family-interacting protein 5	85294.1	149039	62560.8	106565	71009.1	93867.2	0.899784	0.0543454
P42125	P42125;A0A3Q4EC00;A0A452J8A5	ECI1_MOUSE	Eci1	10	Enoyl-CoA delta isomerase 1, mitochondrial	5474100	4929820	5401850	5122910	4730590	5371680	0.489194	0.0544178
Q8VED5	Q8VED5	K2C79_MOUSE	Krt79	1	Keratin, type II cytoskeletal 79	10854800	3904880	6499420	6559100	6443440	5817360	0.904703	0.054719
Q9Z1W9	Q9Z1W9	STK39_MOUSE	Stk39	3	STE20/SPS1-related proline-alanine-rich protein kinase	146315	177243	169830	179856	163885	132951	0.733466	0.056159
O55023	O55023;Q80ZJ2;Q924B0	IMPA1_MOUSE	Impa1	3	Inositol monophosphatase 1	193253	262407	232397	251483	222822	186981	0.767253	0.0565481
Q01768	P15532;Q01768;E9PZF0;Q5NC80	NDKB_MOUSE	Nme2	4	Nucleoside diphosphate kinase B	499287	587277	724090	672514	287581	973539	0.920458	0.0577694
P62821	P62821;Q5SW86;Q5SW87;Q5SW88	RAB1A_MOUSE	Rab1A	2	Ras-related protein Rab-1A	325495	383213	400143	362104	307983	396437	0.698224	0.058317
O55126	O55126;Q7TMG8	NIPS2_MOUSE	Nipsnap2	10	Protein NipSnap homolog 2	7182460	4090730	3125310	5763210	4157330	3390680	0.894746	0.0589104
Q9DCZ4;Q9DCZ4-2;Q9DCZ4-3	Q9DCZ4;Q9DCZ4-2;Q9DCZ4-3	MIC26-2_MOUSE;MIC26-3_MOUSE;MIC26_MOUSE	Apoo	2	MICOS complex subunit Mic26	746823	678783	557305	692207	587789	613132	0.69722	0.0598281
Q0VBK2	Q0VBK2;A0A2R8VHR6;Q3TBQ1	K2C80_MOUSE	Krt80	2	Keratin, type II cytoskeletal 80	667202	845849	429457	1088260	871535	224898	0.939978	0.0614189
Q9CQV1	Q9CQV1	TIM16_MOUSE	Pam16	2	Mitochondrial import inner membrane translocase subunit TIM16	380632	212359	187551	328953	205813	196426	0.880826	0.0629945
O35963	O35963	RB33B_MOUSE	Rab33b	1	Ras-related protein Rab-33B	3266160	4031830	3550550	3583440	3833690	2963440	0.663641	0.0665737
P14094	P14094	AT1B1_MOUSE	Atp1b1	5	Sodium/potassium-transporting ATPase subunit beta-1	1195960	1433650	1075750	1034730	1463910	1058390	0.755265	0.0674174
P06745	P06745	G6PI_MOUSE	Gpi	7	Glucose-6-phosphate isomerase	172239	159657	250021	217666	82249.1	332765	0.918093	0.0689151
P26151	P26151	FCGR1_MOUSE	Fcgr1	2	High affinity immunoglobulin gamma Fc receptor I	187606	491921	500067	402731	462955	213879	0.909392	0.0702569
Q9CZY3;Q9D2M8	Q9CZY3;Q9D2M8;A6X925;B7ZBY6;B7ZBY7;E9PY39	UB2V1_MOUSE;UB2V2_MOUSE	Ube2v1;Ube2v2	1	Ubiquitin-conjugating enzyme E2 variant 1	251478		180664	99783.7	71444.5	209760	0.943679	0.0718373
Q9Z2K1	Q61781;Q9Z2K1	K1C16_MOUSE	Krt16	9	Keratin, type I cytoskeletal 16	10862200	8832920	9881670	17123900	15690800	3026190	0.932375	0.0738669
Q9CXI0	Q9CXI0;F6X4L9	COQ5_MOUSE	Coq5	3	2-methoxy-6-polyprenyl-1,4-benzoquinol methylase, mitochondrial	707884	716721	781375	718113	880045	537545	0.74284	0.0742553
P21550	P21550	ENOB_MOUSE	Eno3	18	Beta-enolase	2512200	1964540	1728990	2151660	1590850	2134080	0.743867	0.0747367
Q9CRB8	Q9CRB8	MTFP1_MOUSE	Mtfp1	4	Mitochondrial fission process protein 1	1942940	2675650	2156440	2271150	2354160	1783950	0.696259	0.0776906
P16283	P16283	B3A3_MOUSE	Slc4a3	2	Anion exchange protein 3	189769	306304	127564	229369	158077	173679	0.853613	0.0785695
Q9D5T0	Q9D5T0;A0A494B9L7;A0A494B9Y0	ATAD1_MOUSE	Atad1	7	ATPase family AAA domain-containing protein 1	435097	478534	615949	457499	633487	375587	0.781634	0.0788462
Q6NVE9	Q6NVE9	PPTC7_MOUSE	Pptc7	4	Protein phosphatase PTC7 homolog	243936	196721	384158	238493	244300	268356	0.797812	0.0792015
Q9JLF6	Q9JLF6;A0A0R4J293	TGM1_MOUSE	Tgm1	7	Protein-glutamine gamma-glutamyltransferase K	736496	643976	478581	769221	901257	277332	0.894202	0.0798323
P10126	P10126;D3YZ68;D3Z3I8	EF1A1_MOUSE	Eef1a1	10	Elongation factor 1-alpha 1	9582350	10292900	10223000	10644700	10062000	7961380	0.57574	0.0805922
Q9DBR7	Q9DBR7;A0A1W2P750;Q9DBR7-2	MYPT1_MOUSE	Ppp1r12a	9	Protein phosphatase 1 regulatory subunit 12A	324135	372657	431231	459091	358747	266893	0.765384	0.0816319
P29341	A2A5N3;P29341	PABP1_MOUSE	Pabpc1	6	Polyadenylate-binding protein 1	211874	266519	212474	260390	172516	224873	0.707833	0.0827389
Q8CIF6;Q8CIF6-2	Q8CIF6;E0CXC7;F6TVH9;F7DFH5;Q8CIF6-2	SIDT2-2_MOUSE;SIDT2_MOUSE	Sidt2	2	SID1 transmembrane family member 2	134827	250253	112537	200294	135644	117039	0.848482	0.0853208
Q6P7W2	Q6P7W2;Q6P7W2-2	SHKB1_MOUSE	Shkbp1	2	SH3KBP1-binding protein 1	211295	234882	213829	283347	180701	172760	0.726073	0.0875696
P11404	P11404	FABPH_MOUSE	Fabp3	9	Fatty acid-binding protein, heart	10744000	9690270	13486800	13212300	4081010	21670700	0.909263	0.0883542
P07724	P07724	ALBU_MOUSE	Alb	30	Albumin	14909500	18451000	18776700	17257100	13123200	18972700	0.668611	0.0885466
A0A0J9YUP5;F8VQG7	F8VQG7;A0A0J9YUP5	A0A0J9YUP5_MOUSE;F8VQG7_MOUSE	N4bp2	15	Isoform of F8VQG7, NEDD4-binding protein 2 (Fragment)	543665	822678	739071	1050980	434374	602264	0.840638	0.0885872
P70670	P70670	NACAM_MOUSE	Naca	39	Nascent polypeptide-associated complex subunit alpha, muscle-specific form	670171	586424	410046	524271	476164	534597	0.698518	0.0906787
Q8VDN2	Q8VDN2	AT1A1_MOUSE	Atp1a1	36	Sodium/potassium-transporting ATPase subunit alpha-1	2375920	2519370	2420810	2351490	2193240	2326440	0.0857269	0.0907588
P70372	P70372	ELAV1_MOUSE	Elavl1	3	ELAV-like protein 1	88753	96866.3	122302	150124	51530.2	111051	0.849307	0.0971718
Q99LE6	Q99LE6	ABCF2_MOUSE	Abcf2	4	ATP-binding cassette sub-family F member 2	2844980	1523740	4854340	4084680	1427060	2940810	0.888279	0.0986093
A2ADF7	A2ADF7	S2534_MOUSE	Slc25a34	1	Solute carrier family 25 member 34	212743	254082	188637	246670	203983	164818	0.659701	0.0993712
A2AKD7	A2AKD7	A2AKD7_MOUSE	Snta1	1	Isoform of Q61234, Alpha-1-syntrophin	4312600	5090680	1882640	3230530	3977130	2606600	0.842565	0.101169
Q8K4L3	Q8K4L3;A0A1B0GS91;E9Q3Z5;Q8K4L2;Q8K4L3-3	SVIL_MOUSE	Svil	29	Supervillin	610547	311294	371756	255829	481104	464118	0.817347	0.102239
P61226;Q80ZJ1;Q80ZJ1-2;Q8BU31	P61226;Q80ZJ1;Q8BU31;Q80ZJ1-2	RAP2A-2_MOUSE;RAP2A_MOUSE;RAP2B_MOUSE;RAP2C_MOUSE	Rap2a;Rap2b;Rap2c	2	Ras-related protein Rap-2b	145619	140008	148423	120363	116484	174467	0.616166	0.102315
P02301;P68433;P84228;P84244	P02301;P68433;P84228;P84244;A0A1W2P768;E0CYN1;E0CYR7;E0CZ27;F8WI35	H31_MOUSE;H32_MOUSE;H33_MOUSE;H3C_MOUSE	H3-3b;H3-5;H3c1;H3c13	4	Histone H3.3C	2674420	2829870	1553040	1115370	3763020	2262380	0.867897	0.102601
Q91UZ5	Q91UZ5	IMPA2_MOUSE	Impa2	1	Inositol monophosphatase 2	350236	440741	374862	472170	529898	186363	0.841679	0.103827
Q7TPC1	Q7TPC1	CDSN_MOUSE	Cdsn	1	Corneodesmosin	732499	661752	338846	750172	1025500	172015	0.91042	0.103912
Q9CQ00	Q9CQ00	DMAC1_MOUSE	Dmac1	2	Distal membrane-arm assembly complex protein 1	513390	458334	505962	416645	581816	395196	0.596729	0.104511
Q61545	Q61545;Q5SUS9;Q5SUT0	EWS_MOUSE	Ewsr1	2	RNA-binding protein EWS	983442	985698	574809	1051300	685641	619869	0.775888	0.106183
P54822	P54822;E9Q242	PUR8_MOUSE	Adsl	3	Adenylosuccinate lyase	237452	260771	243133	228237	234313	225609	0.071403	0.106457
Q9D0R8	Q9D0R8	LSM12_MOUSE	Lsm12	2	Protein LSM12 homolog	88652.9	73021.7	99646.9	83774.8	60449.1	101637	0.692028	0.108576
A0A0A6YX73;Q8K1M3	A0A0A6YX73;Q8K1M3	A0A0A6YX73_MOUSE;Q8K1M3_MOUSE	Prkar2a	1	Isoform of P12367, cAMP-dependent protein kinase type II-alpha regulatory subunit	396708	289810	270267	309640	283948	278222	0.550596	0.115038
Q9D358;Q9D358-2	Q9D358;A0A1W2P7X3;Q561M1;Q9D358-2	PPAC-2_MOUSE;PPAC_MOUSE	Acp1	2	Low molecular weight phosphotyrosine protein phosphatase	387068	443272	416962	471564	430270	276914	0.658428	0.116187
P34914	P34914;A8JYK8;P34914-2	HYES_MOUSE	Ephx2	4	Bifunctional epoxide hydrolase 2	475568	270504	368472	267223	332888	416581	0.712612	0.118393
O70373	O70373;A0A571BDS0;E9QQ93	XIRP1_MOUSE	Xirp1	13	Xin actin-binding repeat-containing protein 1	431043	319607	339751	192053	506653	375913	0.798346	0.118569
O88844	O88844	IDHC_MOUSE	Idh1	10	Isocitrate dehydrogenase [NADP] cytoplasmic	690118	704627	700746	673553	666489	590603	0.12117	0.120678
Q8K3G9	Q8K3G9	DP13B_MOUSE	Appl2	3	DCC-interacting protein 13-beta	450232	374875	475723	481161	271678	475930	0.695425	0.122678
Q9Z239	Q9Z239;A0A0U1RPI1	PLM_MOUSE	Fxyd1	2	Phospholemman	1110270	1291340	1162020	1245920	940046	1097360	0.404669	0.124788
O08585	O08585;B1AWD8;B1AWD9;B1AWE0;B1AWE1;Q6PFA2	CLCA_MOUSE	Clta	5	Clathrin light chain A	808347	580171	473276	619923	551523	499566	0.630667	0.125983
Q2TPA8	Q2TPA8;B1AX77;B1AX78	HSDL2_MOUSE	Hsdl2	12	Hydroxysteroid dehydrogenase-like protein 2	1798150	2078320	1830740	1661510	1795250	1762360	0.161383	0.126723
Q9CR62	Q9CR62;Q5SX46;Q5SX48	M2OM_MOUSE	Slc25a11	16	Mitochondrial 2-oxoglutarate/malate carrier protein	7596640	6554630	6979110	7256460	7710030	4766990	0.604397	0.127279
P11152	P11152	LIPL_MOUSE	Lpl	9	Lipoprotein lipase	1702670	1157710	884354	1121370	1544730	770596	0.763827	0.128368
Q9WUM5	Q9WUM5	SUCA_MOUSE	Suclg1	11	Succinate--CoA ligase [ADP/GDP-forming] subunit alpha, mitochondrial	10947600	8305420	10398800	9315390	8820720	8809110	0.36282	0.128477
P35282	P35282;A0A1W2P6Z4	RAB21_MOUSE	Rab21	5	Ras-related protein Rab-21	592823	635711	727449	617947	558509	606977	0.255694	0.129371
Q8BFZ1	Q8BFZ1;F6V7S2	TECRL_MOUSE	Tecrl	2	Trans-2,3-enoyl-CoA reductase-like	390496	508442	371791	403822	433831	320618	0.532006	0.131392
Q6IFX2	Q6IFX2	K1C42_MOUSE	Krt42	8	Keratin, type I cytoskeletal 42	13388900	10830500	9489230	14697600	15631000	4554620	0.836086	0.131702
Q9QUI0	P62746;Q62159;Q9CR99;Q9QUI0;A0A0A6YWJ1;A0A0A6YXF6;A0A0G2JEP8;H3BL56	RHOA_MOUSE	Rhoa	5	Transforming protein RhoA	976123	1043830	1532000	1043580	1004540	1128190	0.556924	0.133451
O88685	O88685;A2AGN7;B7ZCF1	PRS6A_MOUSE	Psmc3	6	26S proteasome regulatory subunit 6A	431975	297371	420720	322996	364477	345943	0.493467	0.136065
Q8K010	Q8K010;E9Q484	OPLA_MOUSE	Oplah	2	5-oxoprolinase	98181.4	161377	123586	212748		156932	0.857906	0.138784
Q921L3	Q921L3;A0A0A6YVS2	TMCO1_MOUSE	Tmco1	1	Calcium load-activated calcium channel	49966	45819.6	79427.1				0.64007	0.139741
P97371	P97371;G3UXY0;G3UXZ5;G3X9K9	PSME1_MOUSE	Psme1	2	Proteasome activator complex subunit 1	83788.7	105170	127581	96036.5	118346	73878.3	0.622409	0.140359
Q9WUM4	Q9WUM4	COR1C_MOUSE	Coro1c	2	Coronin-1C	84403.1	98477.4	75796.4		128349	70201.9	0.740916	0.140907
Q3UL36	Q3UL36;A0A140LIS5;Q3UL36-2	ARGL1_MOUSE	Arglu1	6	Arginine and glutamate-rich protein 1	1464140	918608	672417	676941	957151	1041060	0.727707	0.14101
Q8C1Q6	Q8C1Q6;A0A0R3P9C4	SMIM4_MOUSE	Smim4	1	Small integral membrane protein 4	406933	330986	332006	481265	285743	241913	0.674738	0.142244
Q8R0F8	Q8R0F8	FAHD1_MOUSE	Fahd1	2	Acylpyruvase FAHD1, mitochondrial	210270	200719	158375	220436	154716	145517	0.560109	0.143198
Q921F2	Q921F2;A0A087WQA5;A0A087WRP4;A0A087WRZ5;A0A087WS74;A0A087WSH7;H3BJV1;Q6VYI4;Q6VYI5;Q8BLD4;Q8R0B4	TADBP_MOUSE	Tardbp	3	TAR DNA-binding protein 43	136707	130319	178397	152006	109627	141094	0.509817	0.144946
Q9Z2Z6	Q9Z2Z6	MCAT_MOUSE	Slc25a20	8	Mitochondrial carnitine/acylcarnitine carrier protein	4085550	5940740	5114250	4111900	5750960	3873390	0.570638	0.146164
P14152	P14152;A0A5F8MPN8;B1ATQ3	MDHC_MOUSE	Mdh1	10	Malate dehydrogenase, cytoplasmic	5060490	4281480	5194480	5518430	2076320	7234330	0.803715	0.147073
O08600	O08600	NUCG_MOUSE	Endog	3	Endonuclease G, mitochondrial	164206	146901	257208	129118	170387	206190	0.657862	0.150602
O70251	O70251;A0A087WS46;G3UX43;G3UZ47;M0QWH8;M0QWK5	EF1B_MOUSE	Eef1b	3	Elongation factor 1-beta	173592	126132	157844	210156		169418	0.773846	0.154065
Q8CC88	Q8CC88;Q8CC88-2	VWA8_MOUSE	Vwa8	43	von Willebrand factor A domain-containing protein 8	1111600	1112640	1096800	1021720	1098510	871697	0.186727	0.15716
Q9R0N0	Q9R0N0	GALK1_MOUSE	Galk1	4	Galactokinase	236390	273133	311413	293651	209725	234705	0.435141	0.158717
Q3TL44	Q3TL44	NLRX1_MOUSE	Nlrx1	5	NLR family member X1	321889	267253	298222	259048	294835	240405	0.23792	0.160854
Q8BMS4	Q8BMS4	COQ3_MOUSE	Coq3	3	Ubiquinone biosynthesis O-methyltransferase, mitochondrial	1078880	913998	987560	904259	979538	785978	0.235606	0.161398
P35123;Q8R5H1;Q8R5H1-2;Q8R5H1-5;Q99K46	P35123;Q8R5H1;Q99K46;A0A0A6YW28;Q8R5H1-2;Q8R5H1-5	UBP11_MOUSE;UBP15-2_MOUSE;UBP15-5_MOUSE;UBP15_MOUSE;UBP4_MOUSE	Usp11;Usp15;Usp4	1	Ubiquitin carboxyl-terminal hydrolase 4	94170.8	88232.9	100428	114937		87952.7	0.60078	0.16155
P06801	P06801;Q3TQP6	MAOX_MOUSE	Me1	1	NADP-dependent malic enzyme	147472	246387	245224	222186	168085	169436	0.587028	0.164589
P03911	P03911	NU4M_MOUSE	Mtnd4	2	NADH-ubiquinone oxidoreductase chain 4	163682	101398	190837	113167	153592	129280	0.614742	0.16507
P62835	P62835;A0A0G2JDL9;A0A0G2JE52	RAP1A_MOUSE	Rap1a	2	Ras-related protein Rap-1A	581299	801046	639150	496799	703140	604242	0.454424	0.16524
Q9JLZ3	Q9JLZ3;A0A0R4J023;F6R307;F6RT60	AUHM_MOUSE	Auh	6	Methylglutaconyl-CoA hydratase, mitochondrial	2227400	620878	845586	1068780	854533	902733	0.780386	0.168074
P18572;P18572-2	P18572;J3QP71;K3W4Q8;P18572-2	BASI-2_MOUSE;BASI_MOUSE	Bsg	5	Basigin	960971	1208180	1089080	988416	863957	1043680	0.250369	0.168203
Q7M6Y3;Q7M6Y3-2;Q7M6Y3-3;Q7M6Y3-4;Q7M6Y3-5;Q7M6Y3-6	Q7M6Y3;A0A140LHQ8;Q7M6Y3-2;Q7M6Y3-3;Q7M6Y3-4;Q7M6Y3-5;Q7M6Y3-6	PICAL-2_MOUSE;PICAL-3_MOUSE;PICAL-4_MOUSE;PICAL-5_MOUSE;PICAL-6_MOUSE;PICAL_MOUSE	Picalm	2	Phosphatidylinositol-binding clathrin assembly protein	100873	201409	141974	68241.1	340563	86651.3	0.835078	0.172789
O70555;O70559	O70555;O70559	SPR2D_MOUSE;SPR2H_MOUSE	Sprr2d;Sprr2h	2	Small proline-rich protein 2D	10723200	14020600	20927600	16528700	21878100	6073190	0.796484	0.172901
A2AM05;A2AM05-3;A2AM05-4	A2AM05;A2AM05-3;A2AM05-4	CNTLN-3_MOUSE;CNTLN-4_MOUSE;CNTLN_MOUSE	Cntln	1	Centlein	88957.6	513867	140698		452392	469111	0.921627	0.174436
A0A286YCV9;E9Q4K7	A0A286YCV9;E9Q4K7	A0A286YCV9_MOUSE;E9Q4K7_MOUSE	Kif13b	2	Kinesin family member 13B	246167	223208	248393	229268	186509	221775	0.169774	0.175091
A2AN08;A2AN08-3;A2AN08-5	A2AN08;A2AN08-2;A2AN08-3;A2AN08-5;Z4YMA7	UBR4-3_MOUSE;UBR4-5_MOUSE;UBR4_MOUSE	Ubr4	2	E3 ubiquitin-protein ligase UBR4	99866.2	75843.8	113034	70211.6	136368	62102.7	0.677403	0.175305
Q9D8T7	Q9D8T7;F7DE82;F8WHU8;Q9D8T7-2	SLIRP_MOUSE	Slirp	3	SRA stem-loop-interacting RNA-binding protein, mitochondrial	484516	394850	504426	564896	321738	368702	0.54849	0.175388
Q7TQ48	Q7TQ48;Q7TQ48-2	SRCA_MOUSE	Srl	15	Sarcalumenin	8170390	8785320	9342470	8451880	6514060	8445460	0.267963	0.1761
Q924X2	Q924X2	CPT1B_MOUSE	Cpt1b	26	Carnitine O-palmitoyltransferase 1, muscle isoform	13138900	14734600	13794600	13982400	11351000	11567600	0.168448	0.180212
Q61990;Q61990-2;Q61990-3	P57722;Q61990;A0A2R8VHG2;A0A2R8VHL8;A0A2R8VHN3;A0A2R8VHP9;A0A2R8VHY9;A0A2R8VHZ0;A0A2R8VI12;A0A2R8VI15;A0A2R8VI25;A0A2R8VI71;A0A2R8VI73;A0A2R8VJY1;A0A2R8VKF0;A0A2R8VKN0;A0A2R8W6L5;A0A2R8W6U6;B2M1R7;E9Q7D8;P57722-2;Q3TT81;Q61990-2;Q61990-3	PCBP2-2_MOUSE;PCBP2-3_MOUSE;PCBP2_MOUSE	Pcbp2	2	Poly(rC)-binding protein 2	401505	436007	396046	471306	363972	276135	0.464667	0.183191
P12367	P12367;A0A0A6YX73;A0A0A6YY28;Q8K1M3	KAP2_MOUSE	Prkar2a	6	cAMP-dependent protein kinase type II-alpha regulatory subunit	801616	565917	519473	565364	550455	514911	0.396572	0.185474
Q8CCM6	Q8CCM6	TIM21_MOUSE	Timm21	4	Mitochondrial import inner membrane translocase subunit Tim21	216766	219559	242642	211744	167791	219908	0.228858	0.187897
P62806	P62806	H4_MOUSE	H4f16	4	Histone H4	1347840	1341680	837641	833044	1605110	761788	0.66456	0.190832
P62823;Q9CZT8	P62823;Q9CZT8;A0A286YDR2;A2A7Z6;Q9CXS2	RAB3B_MOUSE;RAB3C_MOUSE	Rab3b;Rab3c	1	Ras-related protein Rab-3C	82993.5	80030	102136	150077		91370.2	0.782233	0.192176
O08553	O08553	DPYL2_MOUSE	Dpysl2	11	Dihydropyrimidinase-related protein 2	587140	686899	725492	548135	588779	605006	0.12603	0.194518
Q02053	Q02053	UBA1_MOUSE	Uba1	4	Ubiquitin-like modifier-activating enzyme 1	138186	114918	155692	122369		166830	0.5828	0.197684
Q6P5B5	Q6P5B5	Q6P5B5_MOUSE	Fxr2	2	Isoform of Q9WVR4, Fragile X mental retardation syndrome-related protein 2	259721	267224	203263	274826	167652	202703	0.459411	0.198335
Q8BFR5	Q8BFR5;Q8BFR5-2	EFTU_MOUSE	Tufm	24	Elongation factor Tu, mitochondrial	6695140	7618480	9431530	7078500	6946980	6412410	0.248767	0.203138
P62983	P62983	RS27A_MOUSE	Rps27a	9	Ubiquitin-40S ribosomal protein S27a	9117260	9318970	7790850	8012420	8023990	6722070	0.15601	0.205029
Q922Q1	Q922Q1	MARC2_MOUSE	Mtarc2	4	Mitochondrial amidoxime reducing component 2	207917	219455	285593	199823	225914	188299	0.271568	0.205457
Q60759	Q60759;A0A0A0MQ68	GCDH_MOUSE	Gcdh	7	Glutaryl-CoA dehydrogenase, mitochondrial	372968	275589	371485	343016	274850	264170	0.331517	0.205496
P68254;P68254-2	P68254;P68254-2	1433T-2_MOUSE;1433T_MOUSE	Ywhaq	2	14-3-3 protein theta	270053	581655	431748	362430	392273	310855	0.574072	0.205931
P56399	P56399;Q3U4W8	UBP5_MOUSE	Usp5	3	Ubiquitin carboxyl-terminal hydrolase 5	121066	146119	142638	115070	117422	121598	0.079814	0.206321
P62880	P62874;P62880;Q61011;D3YZX3;D3Z1M1;D3Z1T4;E9QKR0;H3BKR2;H3BLF7	GBB2_MOUSE	Gnb2	7	Guanine nucleotide-binding protein G(I)/G(S)/G(T) subunit beta-2	1138160	758962	1013790	731920	991140	785104	0.397138	0.206896
Q9D819	Q9D819	IPYR_MOUSE	Ppa1	3	Inorganic pyrophosphatase	533221	565897	615387	627584	453355	424201	0.324506	0.20719
P60603	P60603	ROMO1_MOUSE	Romo1	1	Reactive oxygen species modulator 1	702338	604731	571783	619184	705268	357501	0.534674	0.21248
F6TFN2	F6TFN2	F6TFN2_MOUSE	Lmo7	1	Isoform of E9PYF4, LIM domain only 7 (Fragment)	498951	132057	305873	126883	239543	425978	0.791705	0.21281
Q9DBL1	Q9DBL1;E9Q5L3	ACDSB_MOUSE	Acadsb	11	Short/branched chain specific acyl-CoA dehydrogenase, mitochondrial	774877	557755	761670	700423	582960	514420	0.34334	0.216065
P63328;P63328-2	P48453;P48455;P63328;A0A2I3BPC5;E0CZ78;E9Q6P2;G3X8U7;P48453-2;P63328-2	PP2BA-2_MOUSE;PP2BA_MOUSE	Ppp3ca	3	Serine/threonine-protein phosphatase 2B catalytic subunit alpha isoform	181391	200498	213962	180852	173758	157557	0.0753687	0.217428
O55222	O55222;A0A1B0GR42;A0A1B0GRF6;D3YZA5	ILK_MOUSE	Ilk	10	Integrin-linked protein kinase	598422	572456	565359	589453	472918	438428	0.164964	0.221396
Q9JJV9;Q9JJV9-2	A2APX8;A2ASI5;B1AWN6;Q62205;Q6QIY3;Q9ER60;Q9JJV9;Q9R053;Q9WTU3;A0A0J9YUW5;A0A0J9YVF2;A0A0R4J1M7;A0A5H1ZRM8;A2APX8-2;A2APX8-3;A2ASI5-2;A2ASI5-3;B1AYL0;E9PW82;F6U329;F7D6J5;F7D6K4;F8VPQ7;G3X8T7;K3W4N7;K3W4P8;Q6QIY3-2;Q6QIY3-3;Q9JJV9-2;Q9WTU3-2;Q9WTU3-3;Q9WTU3-5	SCN5A-2_MOUSE;SCN5A_MOUSE	Scn5a	69	Sodium channel protein type 5 subunit alpha	32508500	49107300	24274100	32893100	32247800	22990900	0.547324	0.222708
P61205;P84078;Q8BSL7	P61205;P84078;Q8BSL7	ARF1_MOUSE;ARF2_MOUSE;ARF3_MOUSE	Arf1;Arf2;Arf3	4	ADP-ribosylation factor 3	726450	823710	779843	671307	622757	699114	0.0349255	0.225005
Q8VH51;Q8VH51-2;Q8VH51-3	Q8VH51;B7ZD61;E9Q8F0;F7AA45;Q8VH51-2;Q8VH51-3	RBM39-2_MOUSE;RBM39-3_MOUSE;RBM39_MOUSE	Rbm39	6	RNA-binding protein 39	1369650	1360540	776399	677850	1284710	1038600	0.587628	0.225912
P05202	P05202	AATM_MOUSE	Got2	17	Aspartate aminotransferase, mitochondrial	2737750	1788200	2324300	2326120	910352	3344690	0.717604	0.228
Q9CR61	Q9CR61	NDUB7_MOUSE	Ndufb7	2	NADH dehydrogenase [ubiquinone] 1 beta subcomplex subunit 7	406667	369277	443523	417347	290092	341612	0.248621	0.229148
Q78IK4	Q78IK4;B1AV14	MIC27_MOUSE	Apool	6	MICOS complex subunit Mic27	1248430	1541290	1312590	1210920	1176770	1094630	0.0843157	0.231763
Q9D7J4	Q9D7J4	COX20_MOUSE	Cox20	3	Cytochrome c oxidase assembly protein COX20, mitochondrial	549468	431306	447505	470761	331004	419845	0.277429	0.232317
Q8BGC4	Q8BGC4	PTGR3_MOUSE	Zadh2	1	Prostaglandin reductase-3	291876	88394.6	206940	155107	113143	187168	0.695065	0.233618
Q60936	Q60936;A0A0A6YXI0;Q60936-2	COQ8A_MOUSE	Coq8a	13	Atypical kinase COQ8A, mitochondrial	1847480	1579020	2914130	1921670	1618440	1679520	0.443286	0.234213
Q9D1I6	Q9D1I6	RM14_MOUSE	Mrpl14	3	39S ribosomal protein L14, mitochondrial	593128	379221	515897	470565	380243	395935	0.327016	0.237295
Q3TZZ7	Q3TZZ7;A0A1Y7VM39	ESYT2_MOUSE	Esyt2	1	Extended synaptotagmin-2	96945.5	42725.4	144632			147317	0.792844	0.238654
P68368	P05213;P68368;P68369;P68373;Q3UX10;A0A0A0MQA5	TBA4A_MOUSE	Tuba4a	17	Tubulin alpha-4A chain	7953820	8808650	10847300	8402900	7797620	7057130	0.18769	0.238943
Q9WVB0	Q9WVB0;Q9WVB0-2;S4R1Y2;T1ECW4	RBPMS_MOUSE	Rbpms	4	RNA-binding protein with multiple splicing	541712	553636	519981	559645	443111	382238	0.21418	0.239424
P18826;P18826-2	P18826;A2AI87;A2AI88;A2AI89;A2AI91;P18826-2	KPB1-2_MOUSE;KPB1_MOUSE	Phka1	1	Phosphorylase b kinase regulatory subunit alpha, skeletal muscle isoform	60443.1	47018.1	60658.8	62432.1		34737.4	0.429477	0.240003
P80317	P80317;Q61390;A0A571BEL9	TCPZ_MOUSE	Cct6a	7	T-complex protein 1 subunit zeta	283690	151688	312156	226153	162273	222065	0.542653	0.240328
Q9Z1Q9	Q9Z1Q9;G3UY93	SYVC_MOUSE	Vars1	2	Valine--tRNA ligase	77099.5	33897.1	49592.2	39407.1			0.546033	0.243406
P80314	P80314;A0A1W2P6Q3;A0A1W2P7B7;A0A1W2P828;A0A1W2P871	TCPB_MOUSE	Cct2	5	T-complex protein 1 subunit beta	272140	258962	299520	238205	228094	234065	0.0192103	0.243667
P60766	P60766	CDC42_MOUSE	Cdc42	3	Cell division control protein 42 homolog	309468	458219	350565	297994	350955	284481	0.265039	0.246869
Q9CQV7;Q9CQV7-2;Q9CQV7-3	Q9CQV7;D3Z5K6;G3X8S1;Q9CQV7-2;Q9CQV7-3	TIM14-2_MOUSE;TIM14-3_MOUSE;TIM14_MOUSE	Dnajc19	1	Mitochondrial import inner membrane translocase subunit TIM14	262749	253230	177145	259349	178513	152273	0.443669	0.24716
Q9CZU6	Q80X68;Q9CZU6	CISY_MOUSE	Cs	11	Citrate synthase, mitochondrial	2987420	2421390	2625240	2491630	1331470	3419260	0.577691	0.247797
Q99JB8	Q99JB8	PACN3_MOUSE	Pacsin3	3	Protein kinase C and casein kinase II substrate protein 3	356868	498551	304985	312986	325468	317894	0.302052	0.248237
Q61191	Q61191;B1AUX2;F6SJS2	HCFC1_MOUSE	Hcfc1	1	Host cell factor 1	60045.2	101636	50596.4			51486.2	0.500352	0.24861
P62334	P62334	PRS10_MOUSE	Psmc6	4	26S proteasome regulatory subunit 10B	141821	93403.6	168693	94992.8	117997	118645	0.414289	0.249577
P35293	P35293;A0A3Q4EI12;A0A452J8C1	RAB18_MOUSE	Rab18	7	Ras-related protein Rab-18	416640	618756	555991	477248	416985	428166	0.238134	0.25011
Q9DB60	Q9DB60;B1AS14	PXL2B_MOUSE	Prxl2b	5	Prostamide/prostaglandin F synthase	473612	491615	560096	503026	352677	435253	0.203194	0.252025
O35286	O35286;A0A0G2JG10;Q497W9	DHX15_MOUSE	Dhx15	2	Pre-mRNA-splicing factor ATP-dependent RNA helicase DHX15	105232	160535	112075		111385	76907.9	0.44077	0.252667
Q1XH17	Q1XH17	TRI72_MOUSE	Trim72	13	Tripartite motif-containing protein 72	1510450	1566750	1689200	1103190	1411210	1517880	0.160945	0.252807
Q99KK9	Q61035;Q99KK9;G5E823	SYHM_MOUSE	Hars2	6	Histidine--tRNA ligase, mitochondrial	227141	233432	255022	305180	188896	138623	0.492268	0.252931
Q9D8N0	Q9D8N0	EF1G_MOUSE	Eef1g	9	Elongation factor 1-gamma	428784	488985	499893	451969	310999	437806	0.240496	0.256078
P61161	P61161	ARP2_MOUSE	Actr2	6	Actin-related protein 2	599374	309932	374589	220930	500880	368404	0.594887	0.257125
Q62407	Q62407;A0A087WSE3;E9QQ25;Q62407-3;Q62407-4	SPEG_MOUSE	Speg	43	Striated muscle-specific serine/threonine-protein kinase	813817	628431	650073	657868	532798	554641	0.159725	0.25804
O55143	O55143;O55143-2	AT2A2_MOUSE	Atp2a2	44	Sarcoplasmic/endoplasmic reticulum calcium ATPase 2	27040900	35166600	32235700	26748500	23777800	28078400	0.120983	0.259825
Q9WVR4	Q9WVR4;Q6P5B5	FXR2_MOUSE	Fxr2	4	Fragile X mental retardation syndrome-related protein 2	384636	448614	275122	397717	245000	280829	0.419016	0.264941
Q91VA7	Q91VA7;A0A668KL51	Q91VA7_MOUSE	Idh3b	16	Isocitrate dehydrogenase [NAD] subunit, mitochondrial	9710560	9940460	10537700	8938800	8085920	8094160	0.0110247	0.265994
P46978	P46978	STT3A_MOUSE	Stt3a	2	Dolichyl-diphosphooligosaccharide--protein glycosyltransferase subunit STT3A	71721.2	50345.4	48170.1				0.258206	0.268711
Q0MW30	Q0MW30;S4R1D7	NEU1B_MOUSE	Neurl1b	1	E3 ubiquitin-protein ligase NEURL1B	866842	1213440	424669	1087350	473361	495678	0.672949	0.26935
P50544	P50544;B1AR28	ACADV_MOUSE	Acadvl	27	Very long-chain specific acyl-CoA dehydrogenase, mitochondrial	4641520	3445090	3894550	3203370	3218780	3444790	0.105031	0.270025
Q6A0A9	Q6A0A9	F120A_MOUSE	FAM120A	6	Constitutive coactivator of PPAR-gamma-like protein 1	257199	224618	262432	326427	128723	204807	0.527359	0.272336
Q9D855	Q9D855;Q9CQB4	QCR7_MOUSE	Uqcrb	4	Cytochrome b-c1 complex subunit 7	573748	509878	909543	667093	263960	852441	0.656863	0.275301
Q9D1G1	P55258;P61028;P62821;Q9D1G1;A0A494B945;A0A494BA38;A0A494BBL7;Q5SW86;Q5SW88	RAB1B_MOUSE	Rab1b	6	Ras-related protein Rab-1B	2491510	2375410	3195270	1845290	2215780	2589520	0.223396	0.278929
Q8VDM4	Q8VDM4	PSMD2_MOUSE	Psmd2	6	26S proteasome non-ATPase regulatory subunit 2	160012	140332	160300	140601	105068	135237	0.124998	0.283126
Q8BH64	Q8BH64	EHD2_MOUSE	Ehd2	15	EH domain-containing protein 2	1352650	1331420	1466110	1170760	1116210	1120790	0.00423079	0.283393
Q9D023	Q9D023	MPC2_MOUSE	Mpc2	5	Mitochondrial pyruvate carrier 2	1468110	1526630	1611860	1637910	1426980	856134	0.378785	0.284102
P59017	P59017;A0A0N4SW24;A0A0N4SW63	B2L13_MOUSE	Bcl2l13	2	Bcl-2-like protein 13	553565	544427	543019	459004	506844	388014	0.0642623	0.286112
Q9R0Y5;Q9R0Y5-2	Q9R0Y5;A0A0A6YXW8;Q9R0Y5-2;Z4YN97	KAD1-2_MOUSE;KAD1_MOUSE	Ak1	8	Adenylate kinase isoenzyme 1	3078390	1816870	2312270	1817110	1489800	2624620	0.425549	0.288023
Q99PS0	Q99PS0	K1C23_MOUSE	Krt23	2	Keratin, type I cytoskeletal 23	249985	139401	137868	234583	229706	48832.3	0.736219	0.289525
P09411	P09411	PGK1_MOUSE	Pgk1	12	Phosphoglycerate kinase 1	479672	400542	613424	550333	188992	618248	0.63764	0.291357
Q61235	Q61235;B7ZNU9	SNTB2_MOUSE	Sntb2	14	Beta-2-syntrophin	1393060	1895520	885445	1133890	1105910	1016930	0.417044	0.29153
Q9D6U8	Q9D6U8	F162A_MOUSE	Fam162a	2	Protein FAM162A	188511	231945	250501	275274	91750.8	236084	0.597414	0.292429
Q9CPQ3	Q9CPQ3	TOM22_MOUSE	Tomm22	2	Mitochondrial import receptor subunit TOM22 homolog	135679	193793	263839	147292	153650	166542	0.35698	0.293386
P46471	P46471;Q8BVQ9	PRS7_MOUSE	Psmc2	8	26S proteasome regulatory subunit 7	455293	481539	551675	362018	420754	430558	0.0606903	0.29434
P45952	P45952	ACADM_MOUSE	Acadm	23	Medium-chain specific acyl-CoA dehydrogenase, mitochondrial	15683300	10192000	10238700	10281800	9531990	9045270	0.238582	0.29484
Q6ZWV7	Q6ZWV7	RL35_MOUSE	Rpl35	3	60S ribosomal protein L35	1999570	1349680	2756890	1586430	1465510	1731810	0.389148	0.295294
Q8CGK3	Q8CGK3	LONM_MOUSE	Lonp1	8	Lon protease homolog, mitochondrial	498412	442313	378212	299925	365987	407943	0.160366	0.298947
P47857;P47857-2;P47857-3	P12382;P47857;P47857-2;P47857-3	PFKAM-2_MOUSE;PFKAM-3_MOUSE;PFKAM_MOUSE	Pfkm	22	ATP-dependent 6-phosphofructokinase, muscle type	6962770	5221050	5187990	5355150	5384560	3498900	0.293633	0.30084
P12787	P12787	COX5A_MOUSE	Cox5a	4	Cytochrome c oxidase subunit 5A, mitochondrial	2766730	2228270	2447170	1903190	1665600	2544100	0.209814	0.301201
Q78IK2	Q78IK2	ATPMD_MOUSE	Atp5md	4	ATP synthase membrane subunit DAPIT, mitochondrial	4513640	3731290	7331930	5294330	2969150	4192380	0.469153	0.301964
Q63918	Q63918	CAVN2_MOUSE	Cavin2	10	Caveolae-associated protein 2	1580190	1612700	1197340	1271920	1101690	1159560	0.115687	0.303035
P18872;P18872-2	P18872;D3Z2M7;P18872-2	GNAO-2_MOUSE;GNAO_MOUSE	Gnao1	1	Guanine nucleotide-binding protein G(o) subunit alpha	46799.8	71640.3	98703.3	58593.9		70843.4	0.468772	0.303158
Q8BH59	Q8BH59;V9GXX9	CMC1_MOUSE	Slc25a12	19	Calcium-binding mitochondrial carrier protein Aralar1	3878200	3455280	4461050	3236530	4163520	2353430	0.307491	0.304852
Q811U4	Q811U4	MFN1_MOUSE	Mfn1	9	Mitofusin-1	229556	199640	198576	139842	148319	230127	0.260256	0.310336
Q9CQE8	Q9CQE8	RTRAF_MOUSE	RTRAF	5	RNA transcription, translation and transport factor protein	1118490	1541940	979908	1433030	765847	802162	0.420494	0.313618
A3KG59;A3KG59-2	A3KG59;A3KG59-2	P20D2-2_MOUSE;P20D2_MOUSE	Pm20d2	2	Peptidase M20 domain-containing protein 2	283967	438082	137969	332030	156140	171899	0.624019	0.315184
E9PUR2	E9PUR2	E9PUR2_MOUSE	Myo18a	7	Isoform of Q9JMH9, Unconventional myosin-XVIIIa (Fragment)	3867840	1997250	2054970	2768970	1775370	1673710	0.459461	0.316047
E9Q401	E9Q401;F6U7V1	RYR2_MOUSE	Ryr2	78	Ryanodine receptor 2	1787410	1748910	1446020	1481130	1231560	1283370	0.0663186	0.316431
P36993;P36993-3;P36993-4;P36993-5;P49443	P36993;P49443;P36993-3;P36993-4;P36993-5;Q99NF7;Q9EQE2	PPM1A_MOUSE;PPM1B-3_MOUSE;PPM1B-4_MOUSE;PPM1B-5_MOUSE;PPM1B_MOUSE	Ppm1a;Ppm1b	1	Protein phosphatase 1B	100272	81046.4	114009	150120		172050	0.777705	0.316965
Q6PHQ9	Q6PHQ9;A3KFU5;A3KFU8;Q91YZ8	Q6PHQ9_MOUSE	Pabpc4	18	Polyadenylate-binding protein	1302590	1260020	1003180	1271990	683818	977013	0.327224	0.318063
Q8R4U7	Q8R4U7	LUZP1_MOUSE	Luzp1	25	Leucine zipper protein 1	384393	659046	688339	685593	316740	410847	0.489988	0.322276
O70250	O70250;Q9DBJ1	PGAM2_MOUSE	Pgam2	10	Phosphoglycerate mutase 2	2601620	2105500	3130830	2625380	760110	4380990	0.694846	0.324018
Q62465	Q62465	VAT1_MOUSE	Vat1	3	Synaptic vesicle membrane protein VAT-1 homolog	691219	831998	870145	706159	489045	735371	0.200444	0.326182
Q3ULF4	Q3ULF4;D3YXB7;D3YZN4;F6VTG4;F6W695	SPG7_MOUSE	Spg7	3	Paraplegin	613334	640408	748268	494458	577978	519659	0.0400762	0.328264
P14824	P14824;F8WIT2	ANXA6_MOUSE	Anxa6	8	Annexin A6	293790	205359	294387	212338	118944	352401	0.530533	0.332261
Q9CPN9	Q9CPN9	Q9CPN9_MOUSE	2210010C04Rik	1	Peptidase S1 domain-containing protein	1120720	1210590	784245	812904	717832	913333	0.201008	0.332475
Q00623	Q00623	APOA1_MOUSE	Apoa1	2	Apolipoprotein A-I	610363	893138	711916	684975	454450	620713	0.233702	0.335386
D3Z7Q2	D3Z7Q2	SIM20_MOUSE	Smim20	1	Small integral membrane protein 20	270856	327603	322733	276256	209060	245264	0.0813241	0.338519
A0A2R8VI07;G3X9G9;H3BJI7;Q5I0W6;Q76I24;Q76I26;Q8C6B0;Q9D7S5	G3X9G9;Q5I0W6;Q8C6B0;A0A2R8VI07;H3BJI7;Q76I24;Q76I26;Q9D7S5	A0A2R8VI07_MOUSE;G3X9G9_MOUSE;H3BJI7_MOUSE;Q5I0W6_MOUSE;Q76I24_MOUSE;Q76I26_MOUSE;Q8C6B0_MOUSE;Q9D7S5_MOUSE	Methig1;Mettl7a1;Mettl7a2;Mettl7a3	1	Isoform of Q8C6B0, Methyltransf_11 domain-containing protein (Fragment)	203066	150070	227882	178988	138758	138044	0.194697	0.339436
Q9JHS4	Q9JHS4;Q6P8N8	CLPX_MOUSE	Clpx	5	ATP-dependent Clp protease ATP-binding subunit clpX-like, mitochondrial	191412	170958	207538	177250	143836	131414	0.0881957	0.33979
Q9QYJ0	Q9QYJ0	DNJA2_MOUSE	Dnaja2	8	DnaJ homolog subfamily A member 2	704465	965493	890492	591733	744975	677499	0.111441	0.340013
P70414	P70414;A0A3Q4EBU5;G3X9J1;G5E8Y0;Q68FL0	NAC1_MOUSE	Slc8a1	4	Sodium/calcium exchanger 1	381116	697814	434043	418900	306745	442947	0.337423	0.340044
Q99L04	Q99L04	DHRS1_MOUSE	Dhrs1	2	Dehydrogenase/reductase SDR family member 1	92630.3	126402	113394	107112	46776.5	129384	0.503502	0.344762
Q924M7	Q924M7	MPI_MOUSE	Mpi	3	Mannose-6-phosphate isomerase	332290	225437	311725	195982	260257	223108	0.174745	0.34568
P10833	P10833;A0A1B0GRG1	RRAS_MOUSE	Rras	3	Ras-related protein R-Ras	496427	550507	661875	385126	468870	487649	0.0975216	0.34618
Q8JZN5	Q8JZN5;A0A0G2JF25	ACAD9_MOUSE	Acad9	6	Complex I assembly factor ACAD9, mitochondrial	416174	324323	460358	347614	274651	316125	0.125499	0.347265
Q8BH61	Q8BH61	F13A_MOUSE	F13a1	9	Coagulation factor XIII A chain	438483	622471	568958	410967	391453	466183	0.10733	0.350031
P59266	P59266	FITM2_MOUSE	Fitm2	1	Fat storage-inducing transmembrane protein 2	98649.2	131411	128465	106371		97409.7	0.139714	0.354333
Q68FD5	Q68FD5;Q5SXR6	CLH1_MOUSE	Cltc	43	Clathrin heavy chain 1	2717310	2124300	1450710	1889520	1371510	1539560	0.294835	0.356541
P62627	P62627;A2AVR9	DLRB1_MOUSE	Dynlrb1	1	Dynein light chain roadblock-type 1	121353	88883.1	141796	122831	67937.8	86604.7	0.31944	0.36051
Q9ESE1;Q9ESE1-2;Q9ESE1-3	Q9ESE1;Q9ESE1-2;Q9ESE1-3	LRBA-2_MOUSE;LRBA-3_MOUSE;LRBA_MOUSE	Lrba	1	Lipopolysaccharide-responsive and beige-like anchor protein	91881.4	78700.6	99528.7			51476.5	0.457599	0.363675
P42932	P42932;H3BJB6;H3BL49	TCPQ_MOUSE	Cct8	7	T-complex protein 1 subunit theta	604392	712311	677049	585444	509412	457942	0.0426239	0.364574
P63073	P63073;A0A0G2JFB4;A0A0G2JGT5;A0A0G2JH04	IF4E_MOUSE	Eif4e	2	Eukaryotic translation initiation factor 4E	266018	244799	157186	187285	166109	153562	0.216369	0.366469
P53986	P53986	MOT1_MOUSE	Slc16a1	2	Monocarboxylate transporter 1	682351	901216	715048	666471	566533	541883	0.0748784	0.367915
Q3UHZ5	Q3UHZ5	LMOD2_MOUSE	Lmod2	20	Leiomodin-2	1013750	1063790	1254430	713399	852443	1029520	0.107091	0.370506
A0A0J9YTR2	A0A0J9YTR2	A0A0J9YTR2_MOUSE	0610012G03Rik	1	RIKEN cDNA 0610012G03 gene	416199	451163	266026	449489	257858	199189	0.426504	0.371163
Q9CQE2	Q9CQE2	TM223_MOUSE	Tmem223	2	Transmembrane protein 223	270200	325704	317470	287909	277050	161592	0.257396	0.372031
P68181;P68181-2;P68181-3;P68181-4	P05132;P68181;P05132-2;P68181-2;P68181-3;P68181-4	KAPCB-2_MOUSE;KAPCB-3_MOUSE;KAPCB-4_MOUSE;KAPCB_MOUSE	Prkacb	2	cAMP-dependent protein kinase catalytic subunit beta	250223	207089	62351.5	172044	157961	54803.3	0.674005	0.372427
P32883	P08556;P32883;A0A0G2JE25;A0A0G2JGP4;P32883-2;Q9D091	RASK_MOUSE	Kras	2	GTPase KRas	285752	303575	263255	224249	263057	178225	0.098058	0.373034
P56382	P56382	ATP5E_MOUSE	Atp5f1e	3	ATP synthase subunit epsilon, mitochondrial	3516460	4744560	3262320	3073220	2497920	3263080	0.138695	0.373195
A3KFX0	A3KFX0	5NT1A_MOUSE	Nt5c1a	2	Cytosolic 5'-nucleotidase 1A	198924	162546	279486	176590	143292	162436	0.196014	0.378869
O55143-2	O55143-2	AT2A2-2_MOUSE	Atp2a2	1	Isoform of O55143, Isoform 2 of Sarcoplasmic/endoplasmic reticulum calcium ATPase 2	3061430	5188790	2901930	2898540	4037700	1790120	0.430731	0.379233
Q9D8B4	Q9D8B4;G5E814	NDUAB_MOUSE	Ndufa11	3	NADH dehydrogenase [ubiquinone] 1 alpha subcomplex subunit 11	291753	230613	515919	342499	191226	240741	0.420098	0.379502
Q8R3F5	Q8R3F5;A0A2R8VHT7	FABD_MOUSE	Mcat	2	Malonyl-CoA-acyl carrier protein transacylase, mitochondrial	200529	137023	225512	113111	187736	132377	0.282213	0.380112
Q9Z0X1	Q9Z0X1;B1AU25	AIFM1_MOUSE	Aifm1	20	Apoptosis-inducing factor 1, mitochondrial	2339910	2385150	2283480	1868570	1932690	1591190	0.0123335	0.383039
E9Q4Z2	E9Q4Z2	ACACB_MOUSE	Acacb	9	Acetyl-CoA carboxylase 2	370779	440483	356349	276699	331459	285835	0.0359724	0.383535
P80316	P80316;E0CZA1	TCPE_MOUSE	Cct5	8	T-complex protein 1 subunit epsilon	482585	349200	660238	407849	290894	421022	0.289159	0.385133
D3YYU8	D3YYU8;A0A0A0MQG1;A0A0B4J1L4;D3YYU8-2	OBSL1_MOUSE	Obsl1	8	Obscurin-like protein 1	191938	293106	232467	553578	65553.1	161545	0.693157	0.385877
Q91WS0	Q91WS0	CISD1_MOUSE	Cisd1	3	CDGSH iron-sulfur domain-containing protein 1	227287	241074	229671	166547	135160	248860	0.20838	0.389209
Q8JZQ2	Q8JZQ2	AFG32_MOUSE	Afg3l2	17	AFG3-like protein 2	953508	906721	1143790	777803	835699	672764	0.0459439	0.392388
P63330	P62715;P63330	PP2AA_MOUSE	Ppp2ca	9	Serine/threonine-protein phosphatase 2A catalytic subunit alpha isoform	1021220	962685	1296840	961774	756499	772865	0.0837387	0.393654
P05213;P68369	P05213;P68369;P68373;A0A2R8VHF3	TBA1A_MOUSE;TBA1B_MOUSE	Tuba1a;Tuba1b	3	Tubulin alpha-1B chain	2387630	2512960	4544490	1973550	2134160	2837870	0.305555	0.396605
P60335	P57722;P60335;Q61990;A0A2R8VHP9;A0A2R8VI25;A0A2R8VI92;A0A2R8W6H3;A0A2R8W6U6;B2M1R7;G3UYM5;P57722-2;Q3TT81;Q61990-2;Q61990-3	PCBP1_MOUSE	Pcbp1	6	Poly(rC)-binding protein 1	651999	779598	652501	486158	613526	485001	0.0477828	0.399014
P63030	P63030;D3YWY6;D3Z5S0;D3Z786;E9Q0V4	MPC1_MOUSE	Mpc1	4	Mitochondrial pyruvate carrier 1	3804970	4327710	3562820	2944540	3283840	2628690	0.031569	0.402246
Q99JY9	Q99JY9	ARP3_MOUSE	Actr3	5	Actin-related protein 3	558076	293771	388095	194812	417643	338670	0.395983	0.402443
Q61937	Q61937;Q5SQB0;Q5SQB5;Q9DAY9	NPM_MOUSE	Npm1	2	Nucleophosmin	283338	314533	274459	275096	270529	141728	0.275544	0.404494
O08807	O08807;B1AZS9	PRDX4_MOUSE	Prdx4	2	Peroxiredoxin-4	1002600	969634	747419	861624	721558	503518	0.20042	0.404938
Q8BFW7;Q8BFW7-4;Q8BFW7-5	Q8BFW7;Q8BFW7-4;Q8BFW7-5	LPP-4_MOUSE;LPP-5_MOUSE;LPP_MOUSE	Lpp	2	Lipoma-preferred partner homolog	135435	199025	161391	98527.9	103424	183772	0.287203	0.405339
Q9D1H8	Q9D1H8	RM53_MOUSE	Mrpl53	3	39S ribosomal protein L53, mitochondrial	282058	297931	258794	253284	186219	197811	0.0514542	0.406965
P58281-2	P58281;H7BX01;P58281-2	OPA1-2_MOUSE	Opa1	22	Isoform of P58281, Isoform 2 of Dynamin-like 120 kDa protein, mitochondrial	1156070	1136800	1246720	935880	979634	764891	0.0252134	0.408103
P16045	P16045	LEG1_MOUSE	Lgals1	3	Galectin-1	310990	1530210	314050	424844	343302	438124	0.624586	0.40859
Q9R0Q6	Q9R0Q6;A0A0G2JF52	ARC1A_MOUSE	Arpc1a	4	Actin-related protein 2/3 complex subunit 1A	291442	201572	201073	107018	221064	213353	0.347316	0.408888
Q921N7	Q921N7;A0A0R4J272	TMM70_MOUSE	Tmem70	2	Transmembrane protein 70, mitochondrial	474708	540971	935770	468693	513464	426408	0.256983	0.409202
Q6IRU5-2	Q6IRU5;Q6IRU5-2	CLCB-2_MOUSE	Cltb	7	Isoform of Q6IRU5, Isoform 2 of Clathrin light chain B	711313	583245	418302	478611	362521	425716	0.178199	0.410774
P0DJE0	P0DJE0;A0A140LIS7;A0A140LIT5	PT100_MOUSE	Pet100	1	Protein PET100 homolog, mitochondrial	88437	104988	148871	72277.1	91423.9	88995.4	0.169633	0.410984
Q60714	Q60714	S27A1_MOUSE	Slc27a1	8	Long-chain fatty acid transport protein 1	580989	451420	534889	428533	378031	368209	0.0314607	0.411262
Q61584;Q61584-3;Q61584-6;Q61584-7	Q61584;A0A0G2JEP0;A0A0H2UH27;Q61584-2;Q61584-3;Q61584-4;Q61584-5;Q61584-6;Q61584-7;Q6P5B5	FXR1-3_MOUSE;FXR1-6_MOUSE;FXR1-7_MOUSE;FXR1_MOUSE	Fxr1	18	Fragile X mental retardation syndrome-related protein 1	1965250	2159020	1610430	1566580	1265810	1463240	0.0557028	0.411897
P53996;P53996-2;P53996-3	P53996;A0A0N4SVS6;P53996-2;P53996-3	CNBP-2_MOUSE;CNBP-3_MOUSE;CNBP_MOUSE	Cnbp	1	Cellular nucleic acid-binding protein	180074	144198	219893	136548	103548	171315	0.206644	0.412361
Q3TJZ6	P59110;Q3TJZ6;A0A3Q4EBV4;M0QWX4	FA98A_MOUSE	Fam98a	3	Protein FAM98A	456580	564412	457430	506727	228583	428635	0.317082	0.41583
Q99LF4	Q99LF4	RTCB_MOUSE	Rtcb	15	RNA-splicing ligase RtcB homolog	969852	1388790	1054940	1216620	625684	785376	0.26573	0.416329
Q76MZ3	Q76MZ3;G3UWL2	2AAA_MOUSE	Ppp2r1a	10	Serine/threonine-protein phosphatase 2A 65 kDa regulatory subunit A alpha isoform	621424	657454	586162	517662	422996	455086	0.0124748	0.421658
Q9D3D9	Q9D3D9	ATPD_MOUSE	Atp5f1d	2	ATP synthase subunit delta, mitochondrial	4092330	6739230	4053080	3776940	3348950	3672480	0.163619	0.422281
Q8R127	Q8R127	SCPDL_MOUSE	Sccpdh	6	Saccharopine dehydrogenase-like oxidoreductase	774056	1245210	839276	798064	662901	629580	0.144807	0.426738
Q8BG32	Q8BG32;G3UWV7;G3UX15;G3UX67;G3UYI4;G3UYL3;G3UYL8	PSD11_MOUSE	Psmd11	2	26S proteasome non-ATPase regulatory subunit 11	93376	148700	76261.1			111767	0.354031	0.42704
Q01730	Q01730;A2AUR7;Q9D031	RSU1_MOUSE	Rsu1	4	Ras suppressor protein 1	218823	200227	220850	195934	122000	166557	0.106281	0.427068
Q9WUA2	Q9WUA2;A0A087WPV4;A0A087WS80	SYFB_MOUSE	Farsb	2	Phenylalanine--tRNA ligase beta subunit	104294	65818	84474.3	77084.4		62268.9	0.182346	0.428857
Q9CZW5	Q9CZW5	TOM70_MOUSE	Tomm70	1	Mitochondrial import receptor subunit TOM70	97531.8	107172	105536	108710		86869.1	0.29467	0.432761
Q3U1J4	Q3U1J4	DDB1_MOUSE	Ddb1	2	DNA damage-binding protein 1	203006	181495	185142	135689	154317	132205	0.00698834	0.433702
O09111	O09111	NDUBB_MOUSE	Ndufb11	4	NADH dehydrogenase [ubiquinone] 1 beta subcomplex subunit 11, mitochondrial	1072360	1135360	1141240	754974	743185	1001860	0.0382194	0.435189
P48962	P48962	ADT1_MOUSE	Slc25a4	23	ADP/ATP translocase 1	74761000	74674800	81523800	55578600	75400500	43714500	0.131556	0.437638
Q99LC3	Q99LC3	NDUAA_MOUSE	Ndufa10	14	NADH dehydrogenase [ubiquinone] 1 alpha subcomplex subunit 10, mitochondrial	4558920	4645980	5896600	3759030	4057610	3293170	0.0418492	0.43803
Q8VEM8	Q8VEM8;G5E902	MPCP_MOUSE	Slc25a3	17	Phosphate carrier protein, mitochondrial	27336500	27483100	26741600	22113000	21337100	17050900	0.0202964	0.440117
P61620;Q9JLR1	P61620;Q9JLR1;A2ATT9;Q9CYJ6	S61A1_MOUSE;S61A2_MOUSE	Sec61a1;Sec61a2	1	Protein transport protein Sec61 subunit alpha isoform 1	133203	209755	221238	202022	115846	105688	0.303188	0.440466
Q3UJB9;Q3UJB9-2	Q3UJB9;A0A0R4J1Q0;D6RE33;F6ZJ27;G5E896;Q3UJB9-2	EDC4-2_MOUSE;EDC4_MOUSE	Edc4	2	Enhancer of mRNA-decapping protein 4	168372	234265	63407.4	185679		146192	0.655338	0.445398
Q9D7X3	Q9D7X3;B1AQF4;H3BKL8	DUS3_MOUSE	Dusp3	3	Dual specificity protein phosphatase 3	220825	268075	371302	239759	182626	198659	0.14619	0.445787
Q922B2	Q922B2	SYDC_MOUSE	Dars1	13	Aspartate--tRNA ligase, cytoplasmic	727287	835585	751820	633266	523685	543806	0.0123649	0.447032
Q9DB15	Q9DB15	RM12_MOUSE	Mrpl12	2	39S ribosomal protein L12, mitochondrial	711362	678946	673204	422732	704545	429419	0.138823	0.448701
P61089	P61089	UBE2N_MOUSE	Ube2n	2	Ubiquitin-conjugating enzyme E2 N	312578	232789	282673	213842	167333	225807	0.0693925	0.449339
P23506;P23506-2	P23506;E0CYV0;E9PWE0;F6TXE3;F6V9F1;F7D432;P23506-2	PIMT-2_MOUSE;PIMT_MOUSE	Pcmt1	2	Protein-L-isoaspartate(D-aspartate) O-methyltransferase	192010	417854	150082	177054	127268	209337	0.412006	0.450682
Q8VDD5	Q8VDD5	MYH9_MOUSE	Myh9	142	Myosin-9	16630000	10880000	13168300	4507140	17149100	12066000	0.496369	0.451057
Q8BG51;Q8BG51-2;Q8BG51-3;Q8BG51-4	Q8BG51;F7ASU3;Q8BG51-2;Q8BG51-3;Q8BG51-4	MIRO1-2_MOUSE;MIRO1-3_MOUSE;MIRO1-4_MOUSE;MIRO1_MOUSE	Rhot1	5	Mitochondrial Rho GTPase 1	416641	433331	602570	451139	301547	312892	0.14635	0.451261
Q61598;Q61598-2	P50396;Q61598;A0A1Y7VL99;Q61598-2	GDIB-2_MOUSE;GDIB_MOUSE	Gdi2	2	Rab GDP dissociation inhibitor beta	253261	150796	214941	301316		187088	0.577408	0.455049
P97315	P97315	CSRP1_MOUSE	Csrp1	2	Cysteine and glycine-rich protein 1	96048.1	127101	158677	90392.4	59598.6	139367	0.329827	0.455795
Q9CVB6	Q9CVB6;D3YXG6	ARPC2_MOUSE	Arpc2	3	Actin-related protein 2/3 complex subunit 2	223457	166957	186936	104072	174581	148619	0.144663	0.456307
P19783	P19783	COX41_MOUSE	Cox4i1	7	Cytochrome c oxidase subunit 4 isoform 1, mitochondrial	1590170	1386760	1691040	943225	1006610	1514050	0.116804	0.458406
P42669	P42669	PURA_MOUSE	Pura	7	Transcriptional activator protein Pur-alpha	1053300	793451	776917	865942	510844	564591	0.167728	0.459462
Q9JI39	Q9JI39	ABCBA_MOUSE	Abcb10	6	ATP-binding cassette sub-family B member 10, mitochondrial	323635	297109	339255	261266	234485	204813	0.0166708	0.459469
P24369	P24369	PPIB_MOUSE	Ppib	3	Peptidyl-prolyl cis-trans isomerase B	551614	418509	397340	339428	406935	254303	0.133967	0.461613
Q9D8Y1	Q9D8Y1	T126A_MOUSE	Tmem126a	3	Transmembrane protein 126A	848658	742747	727208	607688	534899	535644	0.00736862	0.465517
Q9DBC7	Q9DBC7	KAP0_MOUSE	Prkar1a	6	cAMP-dependent protein kinase type I-alpha regulatory subunit	388410	417335	675729	525834	266720	296517	0.302914	0.465728
Q9JMH9;Q9JMH9-1;Q9JMH9-6	Q9JMH9;A0A1C7ZN10;B2RRE2;E9Q405;E9QAX2;K3W4L0;Q9JMH9-1;Q9JMH9-2;Q9JMH9-4;Q9JMH9-5;Q9JMH9-6;Q9JMH9-7	MY18A-1_MOUSE;MY18A-6_MOUSE;MY18A_MOUSE	Myo18a	64	Unconventional myosin-XVIIIa	4373400	2355600	2296310	2827290	1873460	1691650	0.285452	0.46687
P18760	P18760;P45591;A0A494B9A7;F8WGL3	COF1_MOUSE	Cfl1	3	Cofilin-1	952199	1207640	835046	653782	800226	693387	0.0583885	0.46812
Q62425	Q62425	NDUA4_MOUSE	Ndufa4	8	Cytochrome c oxidase subunit NDUFA4	17662500	14603100	23234400	11955900	15420400	12210700	0.107022	0.470839
Q9CQN1	Q9CQN1	TRAP1_MOUSE	Trap1	11	Heat shock protein 75 kDa, mitochondrial	631782	649057	650840	486149	437870	470869	0.000543778	0.470949
Q99JB6	Q99JB6;A0A3Q4EC46;A0A3Q4L2R0	FOXP3_MOUSE	Foxp3	1	Forkhead box protein P3	88039.8	78908.5	64638.5	53571.9		66137.4	0.0690561	0.47275
C0HKE1;C0HKE2;C0HKE3;C0HKE4;C0HKE5;C0HKE6;C0HKE7;C0HKE8;C0HKE9;Q64523;Q6GSS7;Q8BFU2;Q8CGP5;Q8CGP6;Q8CGP7;Q8R1M2	C0HKE1;C0HKE2;C0HKE3;C0HKE4;C0HKE5;C0HKE6;C0HKE7;C0HKE8;C0HKE9;Q64523;Q6GSS7;Q8BFU2;Q8CGP4;Q8CGP5;Q8CGP6;Q8CGP7;Q8R1M2;A0A0N4SV66	H2A1B_MOUSE;H2A1C_MOUSE;H2A1D_MOUSE;H2A1E_MOUSE;H2A1F_MOUSE;H2A1G_MOUSE;H2A1H_MOUSE;H2A1I_MOUSE;H2A1K_MOUSE;H2A1N_MOUSE;H2A1O_MOUSE;H2A1P_MOUSE;H2A2A_MOUSE;H2A2C_MOUSE;H2A3_MOUSE;H2AJ_MOUSE	H2ac11;H2ac12;H2ac13;H2ac15;H2ac20;H2ac4;H2ac6;H2ac7;H2ac8;H2aj;H2aw;Hist1h2af;Hist1h2an;Hist1h2ao;Hist1h2ap;Hist2h2aa1	2	Histone H2A type 1-B	6111800	5679210	3114120	2555680	6294710	2504390	0.425838	0.474602
Q9D0L4	Q9D0L4	ADCK1_MOUSE	Adck1	6	AarF domain-containing protein kinase 1	264369	408301	302371	253788	252831	189534	0.110139	0.474751
Q7TSH2	Q7TSH2	KPBB_MOUSE	Phkb	2	Phosphorylase b kinase regulatory subunit beta	306764	197449	294285	226460	155466	187432	0.135498	0.477867
A2AMM0	A2AMM0	CAVN4_MOUSE	Cavin4	9	Caveolae-associated protein 4	1639000	1237220	1211660	1104510	901881	905383	0.0474984	0.481962
Q8BSY0	Q8BSY0;A2AL85;Q8CBM2	ASPH_MOUSE	Asph	7	Aspartyl/asparaginyl beta-hydroxylase	340832	230425	362135	195225	204362	261662	0.118235	0.481972
A2AJI0	A2AJI0;A2AJI0-2;A2AJI1;A8Y5P4	MA7D1_MOUSE	Map7d1	15	MAP7 domain-containing protein 1	1753320	2246140	1984350	1997130	1279460	1120880	0.151013	0.482703
Q9QYR9	O55137;Q9QYR9	ACOT2_MOUSE	Acot2	7	Acyl-coenzyme A thioesterase 2, mitochondrial	629138	549041	694167	456163	259522	735823	0.335754	0.486936
P68372	P68372;P99024;Q9D6F9	TBB4B_MOUSE	Tubb4b	17	Tubulin beta-4B chain	4136290	4932490	5866800	3791050	3601750	3171940	0.0410158	0.488855
Q8BG05;Q8BG05-2	Q8BG05;A2AL12;A2AL13;Q8BG05-2	ROA3-2_MOUSE;ROA3_MOUSE	Hnrnpa3	3	Heterogeneous nuclear ribonucleoprotein A3	318863	401078	542972	256185	252820	387302	0.178487	0.489647
Q9D6M3	Q9D6M3;A0A0J9YTY6;A0A0J9YVJ3;E9PV90;E9PY45;E9Q579;E9Q6M6;Q80X52;V9GWS2	GHC1_MOUSE	Slc25a22	4	Mitochondrial glutamate carrier 1	423994	495298	559532	368534	368209	312657	0.0249731	0.489886
F6ZGN3	F6ZGN3	F6ZGN3_MOUSE	Myo18a	13	Isoform of Q9JMH9, Unconventional myosin-XVIIIa (Fragment)	2262290	1098460	1285890	1596860	817484	878249	0.325616	0.492944
Q3UH68	Q3UH68;A0A571BG24;A0A5F8MPN3;D3YU22;D3YU59;D3Z589;Q3UH68-2;Q3UH68-3	LIMC1_MOUSE	Limch1	28	LIM and calponin homology domains-containing protein 1	1746210	779887	542414	247775	1407990	759622	0.60795	0.492979
P47738	P47738;A0A0G2JEU1;A0A0G2JF60;A0A0G2JFQ0	ALDH2_MOUSE	Aldh2	14	Aldehyde dehydrogenase, mitochondrial	1767870	1252330	1355400	1241250	763248	1136310	0.134176	0.492991
Q62318	Q62318;Q62318-2	TIF1B_MOUSE	Trim28	6	Transcription intermediary factor 1-beta	306053	570390	363585	297071	220503	347502	0.209115	0.493132
O09161	O09161;E9PZ67;F6QYE1	CASQ2_MOUSE	Casq2	11	Calsequestrin-2	13029200	11035700	14477500	8414640	9426710	9393830	0.0172546	0.494051
Q99M87;Q99M87-3	Q99M87;Q99M87-2;Q99M87-3	DNJA3-3_MOUSE;DNJA3_MOUSE	Dnaja3	5	DnaJ homolog subfamily A member 3, mitochondrial	858671	811918	916546	620386	658647	559383	0.00442376	0.49438
P10605	P10605	CATB_MOUSE	Ctsb	3	Cathepsin B	784781	1075070	1251040	656049	733937	780457	0.0784522	0.496642
Q8BSF4	Q8BSF4;D3YY63;E9PX91;F6TVX7;F7C386	PISD_MOUSE	Pisd	1	Phosphatidylserine decarboxylase proenzyme, mitochondrial	148460	115775	94282.1	144614		61682.7	0.323173	0.497531
Q91VK1	Q91VK1;A0A1Y7VKZ4	BZW2_MOUSE	Bzw2	1	Basic leucine zipper and W2 domain-containing protein 2	124354	101829	89998.6	147884		80783	0.474795	0.497787
Q8BTU1	Q8BTU1	CFA20_MOUSE	Cfap20	1	Cilia- and flagella-associated protein 20	95742.6	72956.4	48060.3	70899.4			0.274938	0.497811
Q9D6J5	Q9D6J5	NDUB8_MOUSE	Ndufb8	4	NADH dehydrogenase [ubiquinone] 1 beta subcomplex subunit 8, mitochondrial	587151	512688	694559	438652	315042	537274	0.125553	0.497877
Q8BZF8	Q8BZF8	PGM5_MOUSE	Pgm5	16	Phosphoglucomutase-like protein 5	1044340	875031	1128990	838131	568998	764693	0.067282	0.500112
Q6PIE5	Q6PIC6;Q6PIE5;Q9WV27;Q9Z1W8;A0A0G2JGX4;D3YYN7;Q8VCE0	AT1A2_MOUSE	Atp1a2	8	Sodium/potassium-transporting ATPase subunit alpha-2	596528	574144	554417	351549	470492	403250	0.0158874	0.503134
Q9CZX8	Q9CZX8;D3YUG3;D3YUT3;D3Z5R8;D3Z722;S4R223	RS19_MOUSE	Rps19	10	40S ribosomal protein S19	694750	511468	1025320	627099	526246	387564	0.228257	0.503425
P45376	P45376	ALDR_MOUSE	Akr1b1	4	Aldo-keto reductase family 1 member B1	213441	100051	307621	260684		404609	0.736278	0.50372
P80318	P80318;E9Q133;F6Q609;Q3U0I3	TCPG_MOUSE	Cct3	9	T-complex protein 1 subunit gamma	819659	854577	978634	634945	684610	547357	0.0141273	0.508869
P32921;P32921-2	P32921;P32921-2	SYWC-2_MOUSE;SYWC_MOUSE	Wars1	2	Tryptophan--tRNA ligase, cytoplasmic	157789	145086	266941	229197		156514	0.4733	0.509561
Q91WK0;Q91WK0-2	Q91WK0;A0A0G2JEP4;A0A0G2JFV5;A0A0R4J169;A0A1L1SQW1;A0A1L1SSC0;A0A1L1SVG1;A0A668KLE1;E9QN52;Q91WK0-2	LRRF2-2_MOUSE;LRRF2_MOUSE	Lrrfip2	5	Leucine-rich repeat flightless-interacting protein 2	265935	199710	312983	140133	206165	198873	0.120572	0.510874
Q3TMP8	Q3TMP8;A0A1D5RLJ0;A0A1D5RMM9	TM38A_MOUSE	Tmem38a	2	Trimeric intracellular cation channel type A	388913	485301	624143	380983	301450	354040	0.0815518	0.511549
Q99MN1	Q99MN1;Q8R2P8	SYK_MOUSE	Kars1	2	Lysine--tRNA ligase	114744	65024.8	121859	61315.6		100996	0.283718	0.512875
A0A668KLE1	A0A1L1SSC0;A0A668KLE1	A0A668KLE1_MOUSE	Lrrfip2	6	Isoform of Q91WK0, Leucine-rich repeat flightless-interacting protein 2	123192	172192	254946	108152		184629	0.293581	0.517192
P10853;P10854;Q64475;Q64478;Q64525;Q6ZWY9;Q8CGP1;Q8CGP2;Q8CGP2-2	P10853;P10854;P70696;Q64475;Q64478;Q64524;Q64525;Q6ZWY9;Q8CGP0;Q8CGP1;Q8CGP2;Q9D2U9;Q8CBB6;Q8CGP2-2	H2B1B_MOUSE;H2B1C_MOUSE;H2B1F_MOUSE;H2B1H_MOUSE;H2B1K_MOUSE;H2B1M_MOUSE;H2B1P-2_MOUSE;H2B1P_MOUSE;H2B2B_MOUSE	H2bc12;H2bc14;H2bc3;H2bc4;H2bc7;H2bc9;Hist1h2bp;Hist2h2bb	4	Histone H2B type 1-F/J/L	7168530	7515620	5702510	4030510	7144570	3638690	0.188716	0.517313
Q91VR5	Q91VR5;A0A1Y7VM48	DDX1_MOUSE	Ddx1	15	ATP-dependent RNA helicase DDX1	618946	876887	646202	686765	361279	475287	0.167837	0.524154
P12382	P12382	PFKAL_MOUSE	Pfkl	6	ATP-dependent 6-phosphofructokinase, liver type	810887	817608	905308	835201	587397	408177	0.155952	0.527888
P38647	P38647	GRP75_MOUSE	Hspa9	35	Stress-70 protein, mitochondrial	8146630	4674800	5842680	4875050	4117730	3681190	0.111984	0.5301
P60710	P60710;E9Q1F2;E9Q2D1;E9Q5F4	ACTB_MOUSE	Actb	1	Actin, cytoplasmic 1	7419920	12221500	8314500	3482340	10023000	7075950	0.342512	0.53672
Q8BUE4	Q8BUE4;Q8BUE4-2	FSP1_MOUSE	Aifm2	2	Ferroptosis suppressor protein 1	63879.2	44196.7	68199.6			48230.5	0.206657	0.53791
Q9JJ28	Q9JJ28	FLII_MOUSE	Flii	12	Protein flightless-1 homolog	468494	399559	751659	320580	383780	371817	0.131082	0.54032
Q61316	Q61316;Q3U2G2	HSP74_MOUSE	Hspa4	1	Heat shock 70 kDa protein 4	139070	65776.1	148000	99179.8		221413	0.643757	0.543572
Q922Y1	Q922Y1;A0A498WFS2	UBXN1_MOUSE	Ubxn1	1	UBX domain-containing protein 1	143967	154910	153130	123879	56998.6	154817	0.279325	0.54781
Q8C052	Q8C052;A0A1D5RLY6	MAP1S_MOUSE	Map1s	2	Microtubule-associated protein 1S	348769	532282	346679	402326	259458	197339	0.205398	0.54784
P17742	P17742;V9GX31;V9GXC1	PPIA_MOUSE	Ppia	5	Peptidyl-prolyl cis-trans isomerase A	215326	254222	264953	227762		285928	0.431606	0.549272
Q9CS72	Q9CS72;A0A5F8MPD6;G3UZB6;Q059P4	FLIP1_MOUSE	Filip1	5	Filamin-A-interacting protein 1	129473	133784	187931	181419	50714.4	112097	0.381772	0.55274
O70305;O70305-2	O70305;E9QM77;F6U2C2;F6V8M6;F7B6X4;O70305-2	ATX2-2_MOUSE;ATX2_MOUSE	Atxn2	4	Ataxin-2	177214	156440	115252	181948		155853	0.512224	0.556828
O70572	O70572	NSMA_MOUSE	Smpd2	2	Sphingomyelin phosphodiesterase 2	133021	158879	103084	68210.5	103765	96153.5	0.0975101	0.559535
Q9CPY7;Q9CPY7-2	Q9CPY7;A0A0G2JEM7;Q9CPY7-2	AMPL-2_MOUSE;AMPL_MOUSE	Lap3	1	Cytosol aminopeptidase	259474	143294	230335	231816		291507	0.585988	0.560849
Q9Z2I9	Q9Z2I9	SUCB1_MOUSE	Sucla2	23	Succinate--CoA ligase [ADP-forming] subunit beta, mitochondrial	12053900	10316100	12172100	7569510	8193150	7599390	0.00282425	0.561086
Q9ES82	Q9ES82;Q6P3F7	POPD2_MOUSE	Popdc2	3	Popeye domain-containing protein 2	330242	554195	310134	300345	209374	280844	0.144139	0.561446
Q9D880	Q9D880	TIM50_MOUSE	Timm50	9	Mitochondrial import inner membrane translocase subunit TIM50	993005	1022190	1099420	700136	737929	669430	0.000701145	0.563338
P45591	P45591;A0A1Y7VJ71	COF2_MOUSE	Cfl2	3	Cofilin-2	407194	266552	256505	209547	132036	310713	0.245737	0.565111
Q61029;Q61029-2;Q61029-3;Q61029-4;Q61033;Q61033-2	Q61033;Q61029;Q61029-2;Q61029-3;Q61029-4;Q61033-2	LAP2A-2_MOUSE;LAP2A_MOUSE;LAP2B-2_MOUSE;LAP2B-3_MOUSE;LAP2B-4_MOUSE;LAP2B_MOUSE	Tmpo	2	Isoform of Q61033, Lamina-associated polypeptide 2, isoforms beta/delta/epsilon/gamma	133310	95455.8	116798	134728		73797.7	0.294356	0.565255
A2AJI1;A8Y5P4	A2AJI1;A8Y5P4	A2AJI1_MOUSE;A8Y5P4_MOUSE	Map7d1	1	Isoform of A2AJI0, MAP7 domain-containing protein 1	605306	790528	590527	587453	404584	365547	0.0840368	0.567172
P80315	P80315;G5E839	TCPD_MOUSE	Cct4	10	T-complex protein 1 subunit delta	449543	447407	580865	386674	276359	335922	0.0390098	0.567487
Q8C7H1	Q8C7H1	MMAA_MOUSE	Mmaa	8	Methylmalonic aciduria type A homolog, mitochondrial	486008	462569	436895	310863	302148	319166	0.000334264	0.570698
P62196	P62196;Q8K1K2	PRS8_MOUSE	Psmc5	6	26S proteasome regulatory subunit 8	475269	471518	569270	286974	390816	345749	0.0218289	0.572679
Q9D020;Q9D020-1	Q9D020;Q9D020-1	5NT3A-1_MOUSE;5NT3A_MOUSE	Nt5c3a	2	Cytosolic 5'-nucleotidase 3A	273432	173586	244249	137395	162559	157216	0.0525529	0.574381
Q8BSZ2	Q8BSZ2	AP3S2_MOUSE	Ap3s2	2	AP-3 complex subunit sigma-2	85811.6	133520	114917	84352.9	73357.2	63889.2	0.0582881	0.578576
P98192	P98192	GNPAT_MOUSE	Gnpat	2	Dihydroxyacetone phosphate acyltransferase	86736.7	64813.5	102117	51437.4		83523.4	0.188176	0.578592
P61211	P61211;E9Q006;F8WIB1	ARL1_MOUSE	Arl1	1	ADP-ribosylation factor-like protein 1	373686	563239	389768	323116	357262	208926	0.123902	0.588721
Q61233	Q61233	PLSL_MOUSE	Lcp1	3	Plastin-2	150591	119849	141266	230351		98348.9	0.510278	0.59002
P26443	P26443	DHE3_MOUSE	Glud1	6	Glutamate dehydrogenase 1, mitochondrial	120816	164263	213416	155868		231601	0.534956	0.591771
P13020;P13020-2	P13020;P13020-2	GELS-2_MOUSE;GELS_MOUSE	Gsn	22	Gelsolin	2907660	3541020	3098050	1363000	3165210	2148650	0.175177	0.594289
P08113	P08113;F7C312	ENPL_MOUSE	Hsp90b1	5	Endoplasmin	434230	441006	408342	217766	350228	294510	0.0418439	0.599882
Q9WVK4	Q9QXY6;Q9WVK4	EHD1_MOUSE	Ehd1	10	EH domain-containing protein 1	330535	371171	336046	277381	219838	192473	0.0205823	0.604193
Q61743	Q61743	KCJ11_MOUSE	Kcnj11	5	ATP-sensitive inward rectifier potassium channel 11	424293	334357	406614	285876	258564	220165	0.0162404	0.608538
Q05D44	Q05D44	IF2P_MOUSE	Eif5b	2	Eukaryotic translation initiation factor 5B	243877	228392	205199	110181	189648	153952	0.0635697	0.60967
P84104;P84104-2	P84104;P84104-2	SRSF3-2_MOUSE;SRSF3_MOUSE	Srsf3	4	Serine/arginine-rich splicing factor 3	1388230	1507710	856532	852292	955531	619572	0.125686	0.609682
O88667	O88667;Q6PGA2	RAD_MOUSE	Rrad	4	GTP-binding protein RAD	408559	483927	403203	267820	347791	238748	0.0277542	0.613956
Q9EQ06;Q9EQ06-2	Q8VCR2;Q9EQ06;A8Y5N4;Q8VCR2-2;Q9EQ06-2	DHB11-2_MOUSE;DHB11_MOUSE	Hsd17b11	3	Estradiol 17-beta-dehydrogenase 11	190349	171816	151460	152188		177610	0.344634	0.614743
B7ZMP1;B7ZMP1-2	B7ZMP1;B7ZMP1-2	XPP3-2_MOUSE;XPP3_MOUSE	Xpnpep3	1	Xaa-Pro aminopeptidase 3	88847.4	119590	124013		103354	95648	0.285417	0.616537
Q9CWE0	Q9CWE0;D3YW54;D3Z0X8;D6RCX5	MFR1L_MOUSE	Mtfr1l	4	Mitochondrial fission regulator 1-like	245975	229218	390734	193959	165078	190592	0.0706972	0.617344
P07758;Q00896	P07758;P22599;Q00896;Q00897;Q00898;A0A0A0MQA3;A0A0R4J0X5	A1AT1_MOUSE;A1AT3_MOUSE	Serpina1a;Serpina1c	3	Alpha-1-antitrypsin 1-1	439139	416963	298474	251834	274381	216730	0.0362669	0.62255
Q9WTI7	Q9WTI7;Q9WTI7-2;Q9WTI7-3;Q9WTI7-4	MYO1C_MOUSE	Myo1c	35	Unconventional myosin-Ic	1927850	1676040	2997270	792935	2329210	1435960	0.293653	0.622856
P82347	P82347;A2ACH6	SGCD_MOUSE	Sgcd	1	Delta-sarcoglycan	157746	244485	70801.1	137173		208768	0.585435	0.626803
Q9CPP6	Q9CPP6	NDUA5_MOUSE	Ndufa5	6	NADH dehydrogenase [ubiquinone] 1 alpha subcomplex subunit 5	1194620	984297	1199220	841810	801560	567274	0.0362776	0.627082
P11983	P11983;P11983-2	TCPA_MOUSE	Tcp1	10	T-complex protein 1 subunit alpha	530170	562960	645364	358255	425497	338042	0.0082406	0.634087
Q9CQR4	Q9CQR4	ACO13_MOUSE	Acot13	2	Acyl-coenzyme A thioesterase 13	3914170	2863560	2643030	1902360	1474840	2822740	0.12067	0.634421
P56480	P56480	ATPB_MOUSE	Atp5f1b	23	ATP synthase subunit beta, mitochondrial	58643500	67076400	60561400	36637500	39865900	43488300	0.00232547	0.63569
Q9CXJ4	Q9CXJ4	MITOS_MOUSE	Abcb8	3	Mitochondrial potassium channel ATP-binding subunit	174155	164164	128436	81818.6	94388.8	126667	0.0500733	0.63611
P54775	P54775;A0A140LIZ5	PRS6B_MOUSE	Psmc4	3	26S proteasome regulatory subunit 6B	438776	394577	486285	308064	288802	251958	0.00644548	0.636366
P14206	P14206;A0A1L1SRW0	RSSA_MOUSE	Rpsa	5	40S ribosomal protein SA	835904	943004	830641	592778	505476	581113	0.00244399	0.636958
Q9JIK9	Q9JIK9	RT34_MOUSE	Mrps34	4	28S ribosomal protein S34, mitochondrial	559987	604259	606690	529467	566952	180978	0.297926	0.639313
Q9WTQ8	Q9WTQ8;A0A2I3BS49;Q9CXU4	TIM23_MOUSE	Timm23	2	Mitochondrial import inner membrane translocase subunit Tim23	377659	321208	511722	204301	310843	256531	0.0710623	0.643312
Q9D6Y9	Q9D6Y9;F6ZHD8;G3UW30	GLGB_MOUSE	Gbe1	1	1,4-alpha-glucan-branching enzyme	196194	67851	94667.6	46768.4		56300.4	0.358248	0.648736
Q9D5V5	Q9D5V5;E9PV12;E9Q6Z0;G3X914	CUL5_MOUSE	Cul5	2	Cullin-5	90227.9	97971.6	78792	52259.5	49984.2	68830.5	0.0189561	0.651258
P62274	P62274	RS29_MOUSE	Rps29	4	40S ribosomal protein S29	605535	504881	504392	411168	403574	238210	0.0742464	0.654635
Q6ZWU9	Q6ZWU9;Q6ZWY3;A0A0G2JDW7;A0A0G2JG29;D3YYB0;D6RH49	RS27_MOUSE	Rps27	3	40S ribosomal protein S27	2122770	2792280	2561050	1262640	2201590	1393520	0.0740816	0.656801
A0A0G2JFH2	A0A0G2JFH2	A0A0G2JFH2_MOUSE	Map4	4	Isoform of P27546, Microtubule-associated protein (Fragment)	301420	230605	213268	262867	144244	98918.5	0.205389	0.660903
P42232	P42232	STA5B_MOUSE	Stat5b	2	Signal transducer and activator of transcription 5B	51838.4	83259.3	80577.3				0.250608	0.661292
Q921J2	Q921J2	RHEB_MOUSE	Rheb	1	GTP-binding protein Rheb	87289.7	68512.2	132571	63345.2		77391.1	0.16438	0.662821
E9Q9K5	E9Q9K5;A0A1W2P7C3	TRDN_MOUSE	Trdn	3	Triadin	2247180	1935840	1558890	1352330	1198990	1052420	0.0231855	0.663539
D3Z7X0	D3Z7X0;Q8K370;D3Z2B3	D3Z7X0_MOUSE	Acad12	18	Acyl-Coenzyme A dehydrogenase family, member 12	6752440	3921340	5509260	4321330	3857680	2179200	0.154763	0.668536
Q7TQI3	Q7TQI3;D3YWF6;D3Z7K0	OTUB1_MOUSE	Otub1	2	Ubiquitin thioesterase OTUB1	265542	172086	181494	123537	124645	134038	0.0289666	0.66886
P27612	P27612	PLAP_MOUSE	Plaa	2	Phospholipase A-2-activating protein	116569	124260	144957	66560.6		99559.9	0.025173	0.67266
Q99LY9	Q99LY9	NDUS5_MOUSE	Ndufs5	7	NADH dehydrogenase [ubiquinone] iron-sulfur protein 5	1459250	974015	948810	979325	805357	421270	0.183258	0.673686
Q9JKF7	Q9JKF7	RM39_MOUSE	Mrpl39	2	39S ribosomal protein L39, mitochondrial	136272	104202	86215.4			70649.2	0.0458496	0.6765
P63323	P63323;A0A1W2P7A1;F7AEH4;Q6ZWZ6	RS12_MOUSE	Rps12	4	40S ribosomal protein S12	560279	586224	805251	369174	438431	399473	0.0195586	0.677429
Q8BGJ5;Q8CB58;Q922I7	Q8BGJ5;Q8CB58;Q922I7	Q8BGJ5_MOUSE;Q8CB58_MOUSE;Q922I7_MOUSE	Ptbp1	1	Isoform of P17225, Polypyrimidine tract-binding protein 1	216690	261952	285932	256119		203084	0.284654	0.680877
Q9CQ54	Q9CQ54	NDUC2_MOUSE	Ndufc2	5	NADH dehydrogenase [ubiquinone] 1 subunit C2	956741	621199	1182470	584516	499181	583584	0.0739803	0.681723
Q8CEE7	Q8CEE7;A0A0R4J1N8	RDH13_MOUSE	Rdh13	1	Retinol dehydrogenase 13	64017.3		67965.5	41168.8	35827.4	25147.7	0.138259	0.682459
Q8CI94	Q8CI94;Q9WUB3;E9PUM3	PYGB_MOUSE	Pygb	34	Glycogen phosphorylase, brain form	8176810	8423680	7950490	5430250	4411670	5526000	0.0031044	0.682818
Q9EPU0;Q9EPU0-2	Q9EPU0;Q9EPU0-2	RENT1-2_MOUSE;RENT1_MOUSE	Upf1	9	Regulator of nonsense transcripts 1	341851	452816	302143	341006	126930	261185	0.211486	0.682874
Q9ET78	Q9ET78	JPH2_MOUSE	Jph2	16	Junctophilin-2	1681540	1110830	1357260	1112400	683966	798612	0.0634009	0.68696
Q6NTA4;Q80X95	Q6NTA4;Q80X95;G3UYP1	RRAGA_MOUSE;RRAGB_MOUSE	Rraga;Rragb	1	Ras-related GTP-binding protein B	168726	79289.2	204610	159105		127668	0.455192	0.688052
P68040	P68040	RACK1_MOUSE	Rack1	11	Receptor of activated protein C kinase 1	2030900	1625580	1994460	1456020	962113	1116310	0.0270981	0.691342
P62908	P62908;A0A140LI77;D3YV43	RS3_MOUSE	Rps3	19	40S ribosomal protein S3	5110330	6089160	6122520	3898500	3782720	3048000	0.00786286	0.694526
P51175	P51175;A0A0A6YX50	PPOX_MOUSE	Ppox	2	Protoporphyrinogen oxidase	113980	125457	142982	71632		100754	0.028075	0.694802
Q61879	Q61879;Q3UH59;Q5SV64	MYH10_MOUSE	Myh10	88	Myosin-10	3533070	2341830	2538250	745287	2626800	2515760	0.325456	0.697408
O35593	O35593	PSDE_MOUSE	Psmd14	2	26S proteasome non-ATPase regulatory subunit 14	376951	407162	345545	279984	177539	248901	0.028384	0.699934
O08715;O08715-2;O08715-3;O08715-4;O08715-5;O08715-6	O08715;O08715-2;O08715-3;O08715-4;O08715-5;O08715-6	AKAP1-2_MOUSE;AKAP1-3_MOUSE;AKAP1-4_MOUSE;AKAP1-5_MOUSE;AKAP1-6_MOUSE;AKAP1_MOUSE	Akap1	2	A-kinase anchor protein 1, mitochondrial	188218	226328	222433	146548	105596	142615	0.0156543	0.700712
P40336;P40336-2	P40336;P40336-2	VP26A-2_MOUSE;VP26A_MOUSE	Vps26a	3	Vacuolar protein sorting-associated protein 26A	264306	247526	289235	198855	148414	148644	0.0104661	0.702942
Q9CQM9	Q9CQM9;A0A1B0GS58	GLRX3_MOUSE	Glrx3	3	Glutaredoxin-3	90908	140694	99629.6	87553		126706	0.375404	0.704355
Q69ZP3-2	A0A0R4J1J1;Q69ZP3-2	PNKD-2_MOUSE	Pnkd	1	Isoform of Q69ZP3, Isoform 2 of Probable hydrolase PNKD	208982	291128	246929	144397	141853	168936	0.0114795	0.706071
Q8BHI4	Q8BHI4	KBTB3_MOUSE	Kbtbd3	1	Kelch repeat and BTB domain-containing protein 3	207201	299980	167643	165022	133625	108075	0.0786261	0.709469
Q7TQH0;Q7TQH0-2;Q7TQH0-3	Q7TQH0;A0A0U1RPL0;E9Q5Q0;Q3TGG2;Q7TQH0-2;Q7TQH0-3	ATX2L-2_MOUSE;ATX2L-3_MOUSE;ATX2L_MOUSE	Atxn2l	4	Ataxin-2-like protein	255237	387327	154436	198995	102239	171233	0.213935	0.710587
Q60854	Q60854;F8WIV2	SPB6_MOUSE	Serpinb6	5	Serpin B6	941142	535773	699326	421802	434413	433375	0.0380708	0.716917
Q9Z0V7	Q9Z0V7	TI17B_MOUSE	Timm17b	1	Mitochondrial import inner membrane translocase subunit Tim17-B	244747	350931	217235	162119	193857	131267	0.0514175	0.725728
Q99N93	Q99N93	RM16_MOUSE	Mrpl16	7	39S ribosomal protein L16, mitochondrial	518411	400393	546664	397840	262800	239183	0.051532	0.7273
O54724	O54724	CAVN1_MOUSE	Cavin1	12	Caveolae-associated protein 1	4319850	3931800	3567380	2263630	2209090	2665970	0.00335622	0.728095
P99027	A0A5F8MPY2;P99027	RLA2_MOUSE	Rplp2	2	60S acidic ribosomal protein P2	1070070	721221	1081390	710066	662323	389581	0.0946419	0.729159
Q99J99	Q99J99;A0A2R8VHT1	THTM_MOUSE	Mpst	4	3-mercaptopyruvate sulfurtransferase	261063	282132	417743	201327	215601	154195	0.0459654	0.733574
Q6ZQ73	Q6ZQ73	CAND2_MOUSE	Cand2	14	Cullin-associated NEDD8-dissociated protein 2	490250	473446	688878	373102	356407	261276	0.0360006	0.734099
D3Z6F5	Q03265;D3Z6F5	D3Z6F5_MOUSE	Atp5a1	38	Isoform of Q03265, ATP synthase subunit alpha	97393900	100032000	102101000	60360700	62986400	56770100	0.000104204	0.734788
Q9D6J6	Q9D6J6;M0QWP9;Q9D6J6-2	NDUV2_MOUSE	Ndufv2	9	NADH dehydrogenase [ubiquinone] flavoprotein 2, mitochondrial	4429110	3889730	4667100	2522410	3072940	2250410	0.00858371	0.734868
O54734	O54734	OST48_MOUSE	Ddost	3	Dolichyl-diphosphooligosaccharide--protein glycosyltransferase 48 kDa subunit	282661	406251	342643	231884	186226	197306	0.0145499	0.735753
Q91W18;Q91W18-2;Q91W18-3	Q91W18;Q91W18-2;Q91W18-3	TDRD3-2_MOUSE;TDRD3-3_MOUSE;TDRD3_MOUSE	Tdrd3	2	Tudor domain-containing protein 3	92221.2	142732	73903.6			29539.2	0.290071	0.738302
P63094;P63094-2;Q6R0H7;Q6R0H7-4	Q6R0H7;A0A571BEI3;A0A571BEM2;P63094;P63094-2;P63094-3;Q6R0H7-4;Z4YKV1	GNAS1-4_MOUSE;GNAS1_MOUSE;GNAS2-2_MOUSE;GNAS2_MOUSE	Gnas	5	Isoform of Q6R0H7, Guanine nucleotide-binding protein G(s) subunit alpha isoforms short	2387620	2659500	2341790	1569580	1611800	1259370	0.00423456	0.740862
Q8BSY0-2	A2AL76;A2AL77;A2AL78;Q8BSY0-2;Q9CR06	ASPH-2_MOUSE	Asph	1	Isoform of Q8BSY0, Isoform 2 of Aspartyl/asparaginyl beta-hydroxylase	6017130	4727590	3792610	2906330	3875840	2023800	0.0877879	0.747532
P63085	P63085	MK01_MOUSE	Mapk1	2	Mitogen-activated protein kinase 1	128101	136423	187441	83096.1	73669.1	112697	0.0397899	0.749124
Q8JZQ9	Q8JZQ9	EIF3B_MOUSE	Eif3b	4	Eukaryotic translation initiation factor 3 subunit B	124206	254089	191934		154536	135135	0.219209	0.749568
Q6PDM2	Q6PDM2;H7BX95	SRSF1_MOUSE	Srsf1	3	Serine/arginine-rich splicing factor 1	283705	251659	221651	114160	215690	134403	0.06256	0.752523
Q3UN02	Q3UN02;A0A3B2WDB3	LCLT1_MOUSE	Lclat1	4	Lysocardiolipin acyltransferase 1	261587	484287	380034	229842	191185	227280	0.0499651	0.7564
O88712;O88712-2	O88712;A0A0J9YTW3;A0A0J9YU62;A0A0J9YUM4;O88712-2;O88712-3	CTBP1-2_MOUSE;CTBP1_MOUSE	Ctbp1	6	C-terminal-binding protein 1	111791	113338	155460	148494	32858.2	83442.3	0.310035	0.758133
Q03265	Q03265;D6RJ16	ATPA_MOUSE	Atp5f1a	1	ATP synthase subunit alpha, mitochondrial	44892100	49862200	41001600	26740500	29378600	24118100	0.00280519	0.758727
Q9R0P5	Q9R0P5	DEST_MOUSE	Dstn	7	Destrin	976511	1346740	1119170	649045	706090	662532	0.00550633	0.759077
Q99N94	Q99N94;Q3UK02	RM09_MOUSE	Mrpl9	3	39S ribosomal protein L9, mitochondrial	345366	241257	248449	145067	132864	219990	0.0523054	0.762513
Q501J6	Q501J6;Q3U741	DDX17_MOUSE	Ddx17	1	Probable ATP-dependent RNA helicase DDX17	86793.3	69937.5	66334.2	59042.9			0.0409962	0.76369
Q8JZN7	Q8JZN7;H3BKL2;H3BL14	MIRO2_MOUSE	Rhot2	4	Mitochondrial Rho GTPase 2	281003	354763	389217	219586	226888	158972	0.0238256	0.764159
Q91ZJ5;Q91ZJ5-2	Q91ZJ5;Q91ZJ5-2	UGPA-2_MOUSE;UGPA_MOUSE	Ugp2	1	UTP--glucose-1-phosphate uridylyltransferase	260121	321103	230440	259257		226075	0.296029	0.768205
E9Q6R7	E9Q6R7	E9Q6R7_MOUSE	Utrn	38	Utrophin	1046980	1415740	702421	636289	551678	597912	0.0615026	0.77018
Q9DB20	Q9DB20;A0A338P7G3	ATPO_MOUSE	Atp5po	12	ATP synthase subunit O, mitochondrial	34679400	29228300	29618400	20539300	19324100	15167300	0.00762324	0.772729
Q8VD26;Q8VD26-2	Q8VD26;A0A1B0GT63;G3X9F4;Q8VD26-2	TM143-2_MOUSE;TM143_MOUSE	Tmem143	1	Transmembrane protein 143	181637	83280.6	143919	88708.9		90092.3	0.131978	0.774426
P62245	P62245;F8WJ41	RS15A_MOUSE	Rps15a	7	40S ribosomal protein S15a	3197800	3334750	3259590	2333250	1933480	1525500	0.0119687	0.778842
O35071	O35071;P33173;Q60575;A0A087WQE8;A0A5F8MPF0;A2AH75;E9Q9B0;E9Q9G6;E9QAN4;G3UW47;Q3V3Y9;Q60575-2;Q60575-3;Q6TA13	KIF1C_MOUSE	Kif1c	4	Kinesin-like protein KIF1C	192153	255842	173745	100970	117944	140494	0.022366	0.783981
P51881	P51881	ADT2_MOUSE	Slc25a5	9	ADP/ATP translocase 2	11820300	12989400	14154200	8408710	9090290	5492880	0.0293295	0.790614
Q8BU88	Q8BU88	RM22_MOUSE	Mrpl22	4	39S ribosomal protein L22, mitochondrial	693514	673234	652032	523060	355404	316072	0.0231894	0.791095
P63276	P63276	RS17_MOUSE	Rps17	3	40S ribosomal protein S17	803945	780398	881946	670372	487148	322577	0.0618003	0.797677
P61222	P61222	ABCE1_MOUSE	Abce1	6	ATP-binding cassette sub-family E member 1	379540	362010	435615	238456	227542	207500	0.00127478	0.803456
P27546;P27546-2;P27546-3	P27546;A0A0G2JDN7;A0A0G2JDY5;A0A0G2JFK3;A0A0G2JFT4;A0A0G2JG35;A0A140T8T5;E9PZ43;P27546-2;P27546-3;P27546-4	MAP4-2_MOUSE;MAP4-3_MOUSE;MAP4_MOUSE	Map4	12	Microtubule-associated protein 4	685825	692372	471438	365668	369495	311664	0.0156706	0.803458
P10922	P10922	H10_MOUSE	H1-0	5	Histone H1.0	1558660	1192470	1597460	850424	639103	1023710	0.028217	0.805286
Q9JJZ2	P05214;P68369;P68373;Q9JJZ2	TBA8_MOUSE	Tuba8	5	Tubulin alpha-8 chain	578553	527284	814870	398979	282692	407375	0.0339254	0.811899
Q91WD5	Q91WD5;D3YXT0	NDUS2_MOUSE	Ndufs2	14	NADH dehydrogenase [ubiquinone] iron-sulfur protein 2, mitochondrial	4585180	4049850	3973120	2577480	2602540	2024200	0.0038286	0.813962
Q91YT0	Q91YT0;A0A494BAS8;D3YUM1;D3YXX5;D3Z0K1;D3Z1U9	NDUV1_MOUSE	Ndufv1	16	NADH dehydrogenase [ubiquinone] flavoprotein 1, mitochondrial	4506800	4370090	4440660	2721040	2790890	2103620	0.00335074	0.817594
P60867	P60867	RS20_MOUSE	Rps20	3	40S ribosomal protein S20	865845	944572	933833	597333	507053	459769	0.00219694	0.818451
Q64514;Q64514-2	Q64514;A0A087WP19;A0A087WRC0;Q64514-2	TPP2-2_MOUSE;TPP2_MOUSE	Tpp2	3	Tripeptidyl-peptidase 2	123562	117162	70569.7			49515.8	0.0452485	0.818733
Q8VE22	Q8VE22;F7ARZ1;Q5SXC9	RT23_MOUSE	Mrps23	2	28S ribosomal protein S23, mitochondrial	572003	256781	378237	315421	204508	155693	0.139149	0.822571
P07310	P07310;A0A0J9YKD4	KCRM_MOUSE	Ckm	11	Creatine kinase M-type	5308830	3605250	3407810	2463380	1335330	3581270	0.148749	0.82301
G5E8K5;G5E8K5-2;G5E8K5-3	G5E8K5;A0A1W2P812;G5E8K2;G5E8K3;G5E8K5-2;G5E8K5-3;S4R1S2;S4R2K9;S4R2S8	ANK3-2_MOUSE;ANK3-3_MOUSE;ANK3_MOUSE	Ank3	11	Ankyrin-3	497432	644242	348392	269242	201811	368268	0.0826828	0.826716
O35857	O35857	TIM44_MOUSE	Timm44	10	Mitochondrial import inner membrane translocase subunit TIM44	377893	329348	422310	228378	184611	222567	0.00428004	0.82858
Q9CQJ8	Q9CQJ8	NDUB9_MOUSE	Ndufb9	3	NADH dehydrogenase [ubiquinone] 1 beta subcomplex subunit 9	711717	586548	710210	482927	273256	398521	0.0323356	0.831695
P56501	P56501	UCP3_MOUSE	Ucp3	3	Mitochondrial uncoupling protein 3	517790	640072	503751	258988	469745	243047	0.0609105	0.832438
P56379	P56379;A0A1Y7VLP0	ATP68_MOUSE	Atp5mpl	2	ATP synthase subunit ATP5MPL, mitochondrial	1039500	1142330	988108	577292	785181	455133	0.0239167	0.835926
Q9JHU4	Q9JHU4	DYHC1_MOUSE	Dync1h1	69	Cytoplasmic dynein 1 heavy chain 1	1355760	1470380	1506160	941278	701856	797800	0.00307382	0.836709
Q61387	Q61387;E9PZS8	COX7R_MOUSE	Cox7a2l	1	Cytochrome c oxidase subunit 7A-related protein, mitochondrial	92046.3	115160	165868	57694.8		93041.5	0.0685984	0.841853
Q91V92	Q91V92;Q3V117	ACLY_MOUSE	Acly	12	ATP-citrate synthase	709625	1330680	1148750	561349	766336	432544	0.0798823	0.847807
Q8BK64	Q8BK64	AHSA1_MOUSE	Ahsa1	5	Activator of 90 kDa heat shock protein ATPase homolog 1	475084	618547	680878	332814	291636	352837	0.00837282	0.848858
Q9CQZ5	Q9CQZ5	NDUA6_MOUSE	Ndufa6	8	NADH dehydrogenase [ubiquinone] 1 alpha subcomplex subunit 6	1892300	1612390	1777260	906848	1298190	785843	0.0196169	0.850416
Q9CRD2	Q9CRD2	EMC2_MOUSE	Emc2	2	ER membrane protein complex subunit 2	258325	254900	268719	124398	164930	146278	0.00207314	0.853229
O35972	O35972;A0A1B0GQZ1;A0A1B0GSZ9	RM23_MOUSE	Mrpl23	3	39S ribosomal protein L23, mitochondrial	510193	266111	401363	228010	160099	253159	0.065753	0.853291
Q9WUR9	Q9WUR9;A2ARF5;F6TEU8	KAD4_MOUSE	Ak4	5	Adenylate kinase 4, mitochondrial	754443	640778	821340	367785	501591	364554	0.00978084	0.853903
Q9CQH3	Q9CQH3;D3YX99;D3Z568;D3Z6W9;F6Y6V5	NDUB5_MOUSE	Ndufb5	6	NADH dehydrogenase [ubiquinone] 1 beta subcomplex subunit 5, mitochondrial	521742	861957	575310	352846	271938	452856	0.0490908	0.857974
P63325	P63325;A0A338P7K4;A0A3B2W864	RS10_MOUSE	Rps10	4	40S ribosomal protein S10	535412	568777	791353	433048	194895	478364	0.126233	0.859167
Q91VI7	Q91VI7;A0A1B0GRG4;A0A1B0GRY7	RINI_MOUSE	Rnh1	12	Ribonuclease inhibitor	1194670	943535	1309420	597900	619171	658294	0.00410224	0.866166
Q62167	P16381;Q62095;Q62167	DDX3X_MOUSE	Ddx3x	10	ATP-dependent RNA helicase DDX3X	496727	582428	623772	275906	337499	318213	0.00261166	0.868833
Q9QZH6	Q9QZH6;A0A0R4J174	ECSIT_MOUSE	Ecsit	3	Evolutionarily conserved signaling intermediate in Toll pathway, mitochondrial	96176.7	122664	131253		63016.1		0.0274212	0.872805
P52332	P52332;B1ASP2	JAK1_MOUSE	Jak1	2	Tyrosine-protein kinase JAK1	103133	145626	93660.3	113123		57988.1	0.173939	0.877121
Q9CXZ1	Q9CXZ1;A0A338P7A0;E9QPX3	NDUS4_MOUSE	Ndufs4	8	NADH dehydrogenase [ubiquinone] iron-sulfur protein 4, mitochondrial	3066320	3324100	3190740	1695700	2248760	1362230	0.0141329	0.882127
Q8VDP6	Q8VDP6;A0A0U1RP13	CDIPT_MOUSE	Cdipt	2	CDP-diacylglycerol--inositol 3-phosphatidyltransferase	242721	237336	297787	141792	91050.6	210806	0.0723138	0.885359
Q3TLH4;Q3TLH4-5	Q3TLH4;A0A0A0MQ79;Q3TLH4-5;S4R294;S4R2J9	PRC2C-5_MOUSE;PRC2C_MOUSE	Prrc2c	2	Protein PRRC2C	97434.6	113879	124095	38839.8		81570.2	0.0591547	0.887037
Q99N85	Q99N85;Q5U5I3	RT18A_MOUSE	Mrps18a	1	28S ribosomal protein S18a, mitochondrial	94886.7	42428.4	95839.6	53508.4			0.131988	0.891936
Q921U8;Q921U8-2	Q921U8;D3Z3Q3;Q921U8-2;Q921U8-3;Q921U8-4	SMTN-2_MOUSE;SMTN_MOUSE	Smtn	8	Smoothelin	351744	297787	424149	92089.9	244481	308791	0.18302	0.89197
P48036	P48036	ANXA5_MOUSE	Anxa5	3	Annexin A5	249277	233517	305182	272132		318103	0.45202	0.900981
P52480-2	P52480;A0A1L1SQV8;A0A1L1SSN6;A0A1L1STV8;A0A1L1SU37;P52480-2	KPYM-2_MOUSE	Pkm	21	Isoform of P52480, Isoform M1 of Pyruvate kinase PKM	3371400	2544630	2517490	1542510	1100820	1937250	0.0298897	0.904974
Q3TUH1	Q3TUH1;G3UYJ1;G5E881	TAM41_MOUSE	Tamm41	2	Phosphatidate cytidylyltransferase, mitochondrial	133570	96170.7	146922		65153.8	78477.4	0.0174619	0.905139
Q6P1F6	Q6P1F6;Q9CWU3	2ABA_MOUSE	Ppp2r2a	3	Serine/threonine-protein phosphatase 2A 55 kDa regulatory subunit B alpha isoform	764020	757511	703750	424219	430565	338037	0.00159194	0.90724
P52503	P52503	NDUS6_MOUSE	Ndufs6	5	NADH dehydrogenase [ubiquinone] iron-sulfur protein 6, mitochondrial	1416480	1390490	1569820	674774	1060060	653872	0.0172368	0.908267
P58021	P58021	TM9S2_MOUSE	Tm9sf2	2	Transmembrane 9 superfamily member 2	128631	157061	143018	92705.6		115623	0.122498	0.908384
O88967	O88967	YMEL1_MOUSE	Yme1l1	3	ATP-dependent zinc metalloprotease YME1L1	225781	289459	279524	163940	146051	114886	0.00839472	0.910471
P07759	P07759;P29621;Q03734;Q5I2A0;Q80X76;Q91WP6;A0A0R4J0I1;E9Q499;F2Z405;G3X8T9	SPA3K_MOUSE	Serpina3k	3	Serine protease inhibitor A3K	65255.2	65359.6	109558			50939.5	0.135148	0.914788
Q8BWT1	Q8BWT1;A0A494B9J2	THIM_MOUSE	Acaa2	22	3-ketoacyl-CoA thiolase, mitochondrial	14344700	14338700	14897900	7587190	5611620	10718700	0.0275968	0.915761
Q06185	Q06185	ATP5I_MOUSE	Atp5me	7	ATP synthase subunit e, mitochondrial	14186400	15964200	13455700	9694460	7738440	6047630	0.0119837	0.915926
Q7TMM9	Q7TMM9;Q9CWF2	TBB2A_MOUSE	Tubb2a	6	Tubulin beta-2A chain	1607330	2060700	3041260	1019120	1181970	1236520	0.0306437	0.919222
P62270	A0A1Y7VKY1;F6YVP7;P62270	RS18_MOUSE	Rps18	18	40S ribosomal protein S18	7150260	7130740	8232770	4449030	4469360	3120260	0.00763239	0.9194
P35979	P35979	RL12_MOUSE	Rpl12	7	60S ribosomal protein L12	2111240	2603130	2414640	1327970	1297750	1136450	0.00122742	0.920126
Q11011	Q11011;E9Q039;E9Q6F4;F6QYF8	PSA_MOUSE	Npepps	13	Puromycin-sensitive aminopeptidase	670869	714894	758072	405846	351967	364577	0.000308084	0.9345
Q8C3X4;Q8C3X4-2	Q8C3X4;A0A0J9YUM0;F6ZM03;G3UWY0;Q8C3X4-2	GUF1-2_MOUSE;GUF1_MOUSE	Guf1	3	Translation factor Guf1, mitochondrial	257469	316776	266506	157858	138454	142228	0.00101471	0.935263
P03888	P03888	NU1M_MOUSE	Mtnd1	3	NADH-ubiquinone oxidoreductase chain 1	1440170	1056130	1383920	715015	579540	723069	0.00582586	0.937519
P10630;P10630-2	P10630;A0A338P6X5;D6RJ11;D6RJ60;P10630-2;Q8BTU6	IF4A2-2_MOUSE;IF4A2_MOUSE	Eif4a2	1	Eukaryotic initiation factor 4A-II	197453	272652	229726	199846		141018	0.143254	0.939672
P97461	P97461;D3YYM6;D3Z1S8;Q91V55	RS5_MOUSE	Rps5	7	40S ribosomal protein S5	926341	1134960	1161850	656174	546336	482350	0.00474057	0.940173
Q8BR37	Q8BR37	NHLC1_MOUSE	Nhlrc1	3	E3 ubiquitin-protein ligase NHLRC1	1100210	2576100		129232	1382880	126717	0.666547	0.940375
Q8BIW1	Q8BIW1	PRUN1_MOUSE	Prune1	1	Exopolyphosphatase PRUNE1	121215	132812	181842	114048		131150	0.27174	0.940804
Q9CQY6	Q9CQY6;D3Z4C9;D3Z4D6	UQCC2_MOUSE	Uqcc2	1	Ubiquinol-cytochrome-c reductase complex assembly factor 2	159399	98245	134022	98058.6			0.145083	0.942154
Q91VD9	Q91VD9	NDUS1_MOUSE	Ndufs1	27	NADH-ubiquinone oxidoreductase 75 kDa subunit, mitochondrial	8338630	8157840	8228550	4348900	5043500	3584660	0.00272291	0.943908
P46935	P46935;A0A571BEP7;Q3V335;V9GWV8;V9GXK3	NEDD4_MOUSE	Nedd4	4	E3 ubiquitin-protein ligase NEDD4	471984	409820	433226	226831	214627	239243	0.00021936	0.948974
Q9ERS2	Q9ERS2	NDUAD_MOUSE	Ndufa13	7	NADH dehydrogenase [ubiquinone] 1 alpha subcomplex subunit 13	9189880	7654310	8854890	4120580	5687410	3614550	0.0103232	0.959452
Q8BMS1	Q8BMS1	ECHA_MOUSE	Hadha	39	Trifunctional enzyme subunit alpha, mitochondrial	36369100	36371400	39527700	19815100	22569200	15869900	0.00333872	0.960378
P47962	P47962;D3YYV8	RL5_MOUSE	Rpl5	3	60S ribosomal protein L5	132738	104139	137616	80426.1		73432.7	0.0334074	0.960451
Q921S7	Q921S7	RM37_MOUSE	Mrpl37	3	39S ribosomal protein L37, mitochondrial	385772	423553	348455	209421	155595	235616	0.00792155	0.963541
Q8R035;Q8R035-2	Q8R035;A2A6T4;Q8R035-2	ICT1-2_MOUSE;ICT1_MOUSE	Mrpl58	1	Peptidyl-tRNA hydrolase ICT1, mitochondrial	260584	165447	242034	183486	48798.1	156207	0.202843	0.966434
O88492	O88492;A0A571BEC9;O88492-2	PLIN4_MOUSE	Plin4	19	Perilipin-4	2375160	1674220	1324870	792319	754726	1168240	0.0370107	0.971617
P61750	P61750;E9Q798;F6UFB9	ARF4_MOUSE	Arf4	2	ADP-ribosylation factor 4	286242	533726	323750	198031	197773	166921	0.0274428	0.973159
Q99J47;Q99J47-2	Q99J47;Q99J47-2;Z4YKT6	DRS7B-2_MOUSE;DRS7B_MOUSE	Dhrs7b	2	Dehydrogenase/reductase SDR family member 7B	190898	133961	150948	84393.3	89749.5	67327.9	0.00767377	0.973405
P14869	P14869;S4R1N1	RLA0_MOUSE	Rplp0	5	60S acidic ribosomal protein P0	964964	1158090	1181040	619146	539300	521413	0.00124621	0.974114
Q9DCJ5	Q9DCJ5	NDUA8_MOUSE	Ndufa8	10	NADH dehydrogenase [ubiquinone] 1 alpha subcomplex subunit 8	2062660	1569450	1910320	953155	1069650	798055	0.00456817	0.975366
Q9CPX7	Q9CPX7	RT16_MOUSE	Mrps16	2	28S ribosomal protein S16, mitochondrial	146615	108161	157591	73741.8		60623.8	0.00690264	0.975971
Q8BMA6	Q8BMA6;A2AAN2	SRP68_MOUSE	Srp68	3	Signal recognition particle subunit SRP68	129587	74664.8	112806				0.0227809	0.977876
Q9DCX2	Q9DCX2;B1ASE2	ATP5H_MOUSE	Atp5pd	16	ATP synthase subunit d, mitochondrial	19320300	19471300	22591800	10023300	11013700	10047800	0.000339028	0.979243
P70349	P70349;B0R1E3	HINT1_MOUSE	Hint1	1	Histidine triad nucleotide-binding protein 1	1211650	513121	594151	456528	204263	516919	0.159874	0.97932
O35737	O35737;P70333;Q9Z2X1;Q8C2Q7;Q9Z2X1-2	HNRH1_MOUSE	Hnrnph1	6	Heterogeneous nuclear ribonucleoprotein H	1036510	1293580	1148600	637148	566309	555179	0.00091279	0.980864
Q9D0S9	Q9D0S9	HINT2_MOUSE	Hint2	4	Histidine triad nucleotide-binding protein 2, mitochondrial	506061	227197	213677	189228	85444.3	193758	0.150502	0.990416
P31230	P31230;Q3UZG4	AIMP1_MOUSE	Aimp1	4	Aminoacyl tRNA synthase complex-interacting multifunctional protein 1	995566	934642	1003000	415699	441939	645500	0.00786177	0.992126
P14115	P14115	RL27A_MOUSE	Rpl27a	5	60S ribosomal protein L27a	1751720	1860420	1615450	1057730	1101710	571459	0.0333099	0.9943
Q8K3J1	Q8K3J1;A0A494BAW8	NDUS8_MOUSE	Ndufs8	6	NADH dehydrogenase [ubiquinone] iron-sulfur protein 8, mitochondrial	1644370	1866240	1746080	876009	1108410	689222	0.00812979	1.00041
P57776;P57776-2	P57776;A0A0R4J1E2;A0A0R4J1L2;D3YY68;E9QN08;F6ZFU0;P57776-2;P57776-3;Q80T06;Q91VK2	EF1D-2_MOUSE;EF1D_MOUSE	Eef1d	4	Elongation factor 1-delta	541463	484796	540789	295563	196392	304792	0.00901129	1.00143
Q9DCT2	Q9DCT2	NDUS3_MOUSE	Ndufs3	11	NADH dehydrogenase [ubiquinone] iron-sulfur protein 3, mitochondrial	7897850	7982260	7981090	3770260	4756660	3432570	0.00195444	1.01031
Q8BGA9	Q8BGA9;A0A2I3BQ74	OXA1L_MOUSE	Oxa1l	5	Mitochondrial inner membrane protein OXA1L	454436	580345	597902	291248	268251	245249	0.0021696	1.01361
Q9DCS9	Q9DCS9	NDUBA_MOUSE	Ndufb10	4	NADH dehydrogenase [ubiquinone] 1 beta subcomplex subunit 10	375123	539801	428532	233468	149812	301060	0.0377734	1.01426
Q9Z1P6	Q9Z1P6	NDUA7_MOUSE	Ndufa7	10	NADH dehydrogenase [ubiquinone] 1 alpha subcomplex subunit 7	12721300	11221900	11666700	5889270	6989430	4906200	0.00293951	1.01462
P70168	P70168	IMB1_MOUSE	Kpnb1	3	Importin subunit beta-1	104987	53649.9	125464	96165		43127	0.242974	1.01541
Q9DC70	Q9DC70	NDUS7_MOUSE	Ndufs7	6	NADH dehydrogenase [ubiquinone] iron-sulfur protein 7, mitochondrial	3378390	3116160	3094620	1507520	1810210	1436710	0.000740996	1.01825
Q9CQL5	Q9CQL5	RM18_MOUSE	Mrpl18	1	39S ribosomal protein L18, mitochondrial	292171	226592	220166	154714	110628	100355	0.0109565	1.02836
Q8BK30	Q8BK30	NDUV3_MOUSE	Ndufv3	3	NADH dehydrogenase [ubiquinone] flavoprotein 3, mitochondrial	918755	1085180	982299	595026	675265	287232	0.0580072	1.02836
Q9EQH3	Q9EQH3	VPS35_MOUSE	Vps35	5	Vacuolar protein sorting-associated protein 35	947341	1040900	936864	419271	545072	473458	0.000992014	1.03131
Q9CXW4	Q9CXW4;A2BH06	RL11_MOUSE	Rpl11	5	60S ribosomal protein L11	2830020	2806360	2608430	1216880	1495710	1325490	0.000389315	1.03405
P56565	P56565;Q91V77	S10A1_MOUSE	S100a1	1	Protein S100-A1	224822	42046.9	226718			82399.1	0.281609	1.03473
Q9CY27	Q9CY27;A0A1D5RLH3;A0A5F8MPU6;A0A5F8MQC8;G3UWE1;Q52L67	TECR_MOUSE	Tecr	4	Very-long-chain enoyl-CoA reductase	367716	384394	504436	200722	266643	153920	0.0183204	1.03785
Q8CGC7	Q8CGC7	SYEP_MOUSE	Eprs1	12	Bifunctional glutamate/proline--tRNA ligase	418385	462242	425439	208220	187967	241938	0.000821357	1.03974
Q80XL6	Q80XL6;A0A087WSI8;A0A0R4J0I6;D3YTQ5	ACD11_MOUSE	Acad11	5	Acyl-CoA dehydrogenase family member 11	175993	117155	283713	74125.4	90265.6	100309	0.0559354	1.04121
Q8BWM0	Q8BWM0	PGES2_MOUSE	Ptges2	3	Prostaglandin E synthase 2	197979	182800	180301	138692	56155.7	95582.5	0.0518377	1.04394
P62892	P62892	RL39_MOUSE	Rpl39	1	60S ribosomal protein L39	1521750	2029540	1532810	957242	767914	731296	0.00450419	1.04619
P99024	P99024	TBB5_MOUSE	Tubb5	2	Tubulin beta-5 chain	1202520	1062730	2833930	786919	620998	838870	0.0869188	1.04772
Q99LI9	Q99LI9	CLP1_MOUSE	Clp1	1	Polyribonucleotide 5'-hydroxyl-kinase Clp1	164961	134464	355085	110192	69879.5	115395	0.0964691	1.04932
Q9DC69	Q9DC69;A0A0R3P9C8	NDUA9_MOUSE	Ndufa9	13	NADH dehydrogenase [ubiquinone] 1 alpha subcomplex subunit 9, mitochondrial	4184810	3218640	3425490	1700550	2066260	1480390	0.00433774	1.04964
Q80TV8;Q80TV8-2	Q80TV8;A0A087WNW8;A0A087WP42;A0A087WQ31;A0A087WQ95;A0A087WQF1;A0A087WRE8;A0A087WRK0;A0A087WS18;A0A0A6YXZ1;A0A0N4SUT7;E9Q6L0;E9QKH0;E9QNY9;J3QP81;Q80TV8-2	CLAP1-2_MOUSE;CLAP1_MOUSE	Clasp1	3	CLIP-associating protein 1	79309.8	177465	138452	123966		118474	0.379354	1.05296
Q3UIU2	Q3UIU2;A2AP32	NDUB6_MOUSE	Ndufb6	1	NADH dehydrogenase [ubiquinone] 1 beta subcomplex subunit 6	238342	273668	340617	128457	62999.5	307350	0.195334	1.05301
Q9CXW2	Q9CXW2	RT22_MOUSE	Mrps22	4	28S ribosomal protein S22, mitochondrial	781146	486806	696958	322877	298385	307645	0.00718083	1.05353
Q8BX10;Q8BX10-2	Q8BX10;A0A0G2JG95;Q8BX10-2	PGAM5-2_MOUSE;PGAM5_MOUSE	Pgam5	3	Serine/threonine-protein phosphatase PGAM5, mitochondrial	572838	527764	454708	303109	174141	289978	0.0183599	1.05564
P97478	P97478;A0A140LIF0;Q3TYT1	COQ7_MOUSE	Coq7	1	5-demethoxyubiquinone hydroxylase, mitochondrial	272142	402853	249282	172169	80646.5	218839	0.0942107	1.05634
P67778	P67778;Q5SQG5	PHB_MOUSE	Phb	12	Prohibitin	4431450	4309360	3638070	3406060	2019480	1116610	0.0888104	1.05907
Q9JLR9	Q9JLR9;A0A1L1SR69;A0A1L1ST61;A0A1L1SV00;Q8R472	HIG1A_MOUSE	Higd1a	2	HIG1 domain family member 1A, mitochondrial	535313	1090090	1296470	448925	331308	560816	0.077161	1.06037
Q99L43	Q99L43;A2AMQ5;Q6PBC0	CDS2_MOUSE	Cds2	1	Phosphatidate cytidylyltransferase 2	178143	209982	177938	205722	126650		0.288661	1.06216
Q91YQ5	Q91YQ5	RPN1_MOUSE	Rpn1	8	Dolichyl-diphosphooligosaccharide--protein glycosyltransferase subunit 1	1044860	1306780	1416740	674210	462811	677194	0.00901089	1.06483
Q922F4	Q922F4;Q9ERD7	TBB6_MOUSE	Tubb6	4	Tubulin beta-6 chain	192531	247137	269548	146982	67582.1	138953	0.0511162	1.072
G3X8U3	G3X8U3	G3X8U3_MOUSE	2210016F16Rik	3	Queuosine salvage protein	211642	280042	280280	177728		150148	0.0780772	1.07268
Q920Q6;Q920Q6-2;Q920Q6-3	Q920Q6;B1AT10;B1AT13;Q920Q6-2;Q920Q6-3	MSI2H-2_MOUSE;MSI2H-3_MOUSE;MSI2H_MOUSE	Msi2	1	RNA-binding protein Musashi homolog 2	377026	193324	396104	258280	75875.5	158318	0.15476	1.0727
P56135	P56135;F8WHP8	ATPK_MOUSE	Atp5mf	6	ATP synthase subunit f, mitochondrial	8503450	5934240	8841490	5969450	2032320	3905230	0.0915289	1.07842
Q9D7N3	Q9D7N3;A0A0J9YU02	RT09_MOUSE	Mrps9	6	28S ribosomal protein S9, mitochondrial	229213	174001	264732	105051	102891	103412	0.00371571	1.0799
Q9CR68	Q9CR68	UCRI_MOUSE	Uqcrfs1	12	Cytochrome b-c1 complex subunit Rieske, mitochondrial	17670500	16036000	18946200	7918270	8740530	8131780	0.000186359	1.08462
Q9CPQ8	Q9CPQ8	ATP5L_MOUSE	Atp5mg	6	ATP synthase subunit g, mitochondrial	3328970	2738030	3852910	2106880	994921	1751240	0.0378532	1.08601
Q6PB66	Q6PB66	LPPRC_MOUSE	Lrpprc	30	Leucine-rich PPR motif-containing protein, mitochondrial	988307	706536	757484	440664	341555	366793	0.00409035	1.08672
O35683	O35683	NDUA1_MOUSE	Ndufa1	1	NADH dehydrogenase [ubiquinone] 1 alpha subcomplex subunit 1	929913	464911	1631160	453343	261641	611038	0.159765	1.09414
Q9CQ91	Q9CQ91;D3Z670	NDUA3_MOUSE	Ndufa3	2	NADH dehydrogenase [ubiquinone] 1 alpha subcomplex subunit 3	295544	249074	359038	104111	184525	141318	0.0180513	1.0944
E9PWZ3	E9PWZ3;Q9CQ09	E9PWZ3_MOUSE	Rpl3l	13	Ribosomal protein L3-like	2782320	2033590	2280280	1271740	987783	1043900	0.00309683	1.09949
P62852	P62852;A0A1L1SQA8	RS25_MOUSE	Rps25	7	40S ribosomal protein S25	10436300	10713600	9488550	6071910	5098900	3432650	0.0113257	1.10648
Q9CR63	Q9CR63;E9PVN6	COX16_MOUSE	Cox16	3	Cytochrome c oxidase assembly protein COX16 homolog, mitochondrial	173764	175549	190352	86261.7	82093.8	81826.9	2.14672e-05	1.1083
P67984	P67984	RL22_MOUSE	Rpl22	4	60S ribosomal protein L22	6492170	8133420	6399320	3620430	3342080	2758090	0.00232625	1.1133
O35887	O35887;G3UWR0;G3UWV3;G3UY49;Q6XLQ8	CALU_MOUSE	Calu	4	Calumenin	330752	621819	809150	234669	284624	244816	0.0466206	1.11576
O70152	O70152;A2BDX2;F8WII3	DPM1_MOUSE	Dpm1	2	Dolichol-phosphate mannosyltransferase subunit 1	153173	153215	263663	113924		128884	0.1272	1.11596
Q91W50	Q91W50;A0A0G2JF72;Q8JZN2	CSDE1_MOUSE	Csde1	4	Cold shock domain-containing protein E1	183644	213953	158798	126644	50165.7	96403	0.0548075	1.11623
P97863;P97863-2;P97863-3	P97863;A2BG75;A2BG76;A2BG77;I7HIP8;P97863-2;P97863-3	NFIB-2_MOUSE;NFIB-3_MOUSE;NFIB_MOUSE	Nfib	3	Nuclear factor 1 B-type	175811	157084	182710	111761	59555.2	73795.3	0.0150779	1.12027
D3Z4B0;E9Q6E5;F6RDI8;Q3UIX4	E9Q6E5;D3Z4B0;D6RE22;F6RDI8;F6TN80;Q3UIX4	D3Z4B0_MOUSE;E9Q6E5_MOUSE;F6RDI8_MOUSE;Q3UIX4_MOUSE	Srsf11	3	Isoform of E9Q6E5, RRM domain-containing protein (Fragment)	715886	574698	316342	461841		499096	0.36627	1.12226
Q9CQ75	Q9CQ75	NDUA2_MOUSE	Ndufa2	6	NADH dehydrogenase [ubiquinone] 1 alpha subcomplex subunit 2	3951690	4375820	4601540	1754020	2568830	1703890	0.00505292	1.12451
Q9CWF2	Q9CWF2	TBB2B_MOUSE	Tubb2b	1	Tubulin beta-2B chain	61145	105333	157348			93828.7	0.15768	1.12617
Q04447	Q04447	KCRB_MOUSE	Ckb	3	Creatine kinase B-type	128820	168351	151717	81003.1		144156	0.19104	1.12699
Q9CY58;Q9CY58-2;Q9CY58-3	Q9CY58;A0A0N4SV32;A0A0N4SWH2;Q3UMP4;Q9CY58-2;Q9CY58-3	PAIRB-2_MOUSE;PAIRB-3_MOUSE;PAIRB_MOUSE	Serbp1	7	Plasminogen activator inhibitor 1 RNA-binding protein	610831	436214	625504	311863	294663	174029	0.0234854	1.12717
P29788	P29788	VTNC_MOUSE	Vtn	6	Vitronectin	596881	674288	677215	244640	334894	313346	0.001638	1.1361
Q9CQQ7	Q9CQQ7	AT5F1_MOUSE	Atp5pb	15	ATP synthase F(0) complex subunit B1, mitochondrial	24868500	22719800	23688900	10621700	11440600	10289700	4.20988e-05	1.14003
Q9JKX6	Q9JKX6	NUDT5_MOUSE	Nudt5	2	ADP-sugar pyrophosphatase	220138	350957	252647	184498	136187	72321.3	0.0623539	1.14171
Q920A7	Q920A7	AFG31_MOUSE	Afg3l1	3	AFG3-like protein 1	166726	95691.4	202416			207392	0.341568	1.14267
Q9DCU6	Q9DCU6	RM04_MOUSE	Mrpl4	2	39S ribosomal protein L4, mitochondrial	295308	252968	264352	225984	74987.6	107947	0.0727942	1.14412
P56392	P56392;A0A140LIU4	CX7A1_MOUSE	Cox7a1	3	Cytochrome c oxidase subunit 7A1, mitochondrial	4844090	3724730	3801920	1835330	2051500	1654000	0.00158447	1.1538
Q5F2E7;Q5F2E7-2	Q5F2E7;Q5F2E7-2	NUFP2-2_MOUSE;NUFP2_MOUSE	Nufip2	2	Nuclear fragile X mental retardation-interacting protein 2	101874	128986	76236.8			68862.5	0.0538429	1.16295
Q9ESW4	Q9ESW4	AGK_MOUSE	Agk	4	Acylglycerol kinase, mitochondrial	482026	497593	393372	334569	158832	158106	0.0360905	1.16309
Q3V384	Q3V384;F6VT60	AFG1L_MOUSE	Afg1l	7	AFG1-like ATPase	744672	860835	788905	406629	425338	259179	0.00784497	1.16531
Q8K1M6;Q8K1M6-2;Q8K1M6-3	Q8K1M6;A0A2U3TZ67;E9PUD2;Q8K1M6-2;Q8K1M6-3;Q8K1M6-4	DNM1L-2_MOUSE;DNM1L-3_MOUSE;DNM1L_MOUSE	Dnm1l	5	Dynamin-1-like protein	302822	203097	292193	106147	99026.5	151099	0.0114664	1.16671
P51410	A0A140T8T4;P51410;S4R1R7;A0A0G2JES3;D3Z629	RL9_MOUSE	Rpl9	5	60S ribosomal protein L9	761850	867535	805174	432670	369371	292871	0.00246216	1.16904
Q3UQ84	Q3UQ84;A0A0G2JF59;A0A0G2JF63;A0A0G2JFR0;E9Q7H6;Q3TP97;Q922A3	SYTM_MOUSE	Tars2	1	Threonine--tRNA ligase, mitochondrial	330953	230235	261528	202135		174819	0.152549	1.17209
P62911	P62911	RL32_MOUSE	Rpl32	2	60S ribosomal protein L32	1295480	1422170	1324530	681521	700217	435236	0.00634116	1.18483
Q5SUH6;Q5SUH7	Q5SUH6;Q5SUH7	Q5SUH6_MOUSE;Q5SUH7_MOUSE	Clint1	1	Isoform of Q99KN9, Clathrin interactor 1	133578	125516	167391				0.0170834	1.18687
O35129	O35129;F6Q8V7;F6QPR1	PHB2_MOUSE	Phb2	16	Prohibitin-2	4703230	4172000	3769990	3416010	1701330	1075470	0.0736841	1.18834
Q8C0C7	Q8C0C7;E9PWY9	SYFA_MOUSE	Farsa	4	Phenylalanine--tRNA ligase alpha subunit	160452	259798	331533	113260	61107.6	168629	0.0864923	1.18859
Q8BTX9	Q8BTX9;A0A1D5RLG0;A0A1D5RM62	HSDL1_MOUSE	Hsdl1	1	Inactive hydroxysteroid dehydrogenase-like protein 1	89132.6	59412	120968				0.0380888	1.18905
P11499	P07901;P11499;E9Q3D6	HS90B_MOUSE	Hsp90ab1	33	Heat shock protein HSP 90-beta	6351490	6539760	7137180	2915800	2805580	3043350	4.01718e-05	1.19128
A0A087WNU6;A0A087WSF5;G5E8E1	A0A087WNU6;A0A087WSF5;G5E8E1	A0A087WNU6_MOUSE;A0A087WSF5_MOUSE;G5E8E1_MOUSE	Lrrfip1	1	Isoform of Q3UZ39, Leucine-rich repeat flightless-interacting protein 1 (Fragment)	215784	223093	313639	139749	69060.2	130675	0.0312961	1.19386
P62267	P62267	RS23_MOUSE	Rps23	6	40S ribosomal protein S23	2345370	2127610	2894990	1128880	1143480	933163	0.00179358	1.19469
Q05186	Q05186	RCN1_MOUSE	Rcn1	1	Reticulocalbin-1	98806.4	75205.9	199201			84343.4	0.131495	1.19581
P07901	P07901;B7ZC50	HS90A_MOUSE	Hsp90aa1	5	Heat shock protein HSP 90-alpha	526194	352344	537112	178994	197797	233117	0.0061916	1.19761
Q8C7X2;Q8C7X2-2	Q8C7X2;A0A1Y7VP81;Q8C7X2-2;Z4YJW0	EMC1-2_MOUSE;EMC1_MOUSE	Emc1	1	ER membrane protein complex subunit 1	116612	29839.9	99999.1				0.202169	1.19846
Q9ES83	Q9ES83	POPD1_MOUSE	Bves	1	Blood vessel epicardial substance	217547	424452	226669		205056	179952	0.184805	1.20138
Q60865	Q60865	CAPR1_MOUSE	Caprin1	2	Caprin-1	255217	188111	182418	135242		149943	0.155593	1.20363
Q9EQI8	Q9EQI8	RM46_MOUSE	Mrpl46	2	39S ribosomal protein L46, mitochondrial	180571	91069.1	164137	45779.4		113831	0.094747	1.20978
P49615	O35495;P11440;P30285;P49615;P97377;Q04735;Q04899;Q14AX6;Q3V3A1;Q64261;Q69ZA1;Q80YP0;Q8K0D0;Q99J95;A0A0G2JDL3;A0A1L1SUS7;A0A1Y7VLM0;D3Z2T9;E3W997;E9PVC7;E9PZX7;E9Q9E4;O35495-2;O35495-3;P97377-2;Q04735-2;Q14AX6-2;Q14AX6-3;Q3V3A1-3;Q69ZA1-2;Q8K0D0-2;Q99J95-2;Q99J95-3	CDK5_MOUSE	Cdk5	2	Cyclin-dependent-like kinase 5	311038	303868	282086	336869		251569	0.363046	1.21269
Q8VEK3;Q8VEK3-2	Q8VEK3;Q8VEK3-2	HNRPU-2_MOUSE;HNRPU_MOUSE	Hnrnpu	10	Heterogeneous nuclear ribonucleoprotein U	998923	1158290	1047900	541464	408375	437023	0.000910096	1.21642
Q9ET80	Q9ET80	JPH1_MOUSE	Jph1	1	Junctophilin-1	241940	177336	215682	198498		111984	0.190604	1.21888
O55028	O55028;A0A0U1RNL7;A0A0U1RPT4;A0A0U1RQ97;D3Z7R0	BCKD_MOUSE	Bckdk	3	[3-methyl-2-oxobutanoate dehydrogenase [lipoamide]] kinase, mitochondrial	164908	85979.9	191258				0.0841181	1.2266
A3KGF9	A3KGF9	CCD9B_MOUSE	Ccdc9b	1	Coiled-coil domain-containing protein 9B	106390	139692	70965.5			109622	0.234485	1.22689
P62754	P62754	RS6_MOUSE	Rps6	13	40S ribosomal protein S6	6070710	5000200	6278730	2701800	2725800	2015560	0.00221903	1.22751
Q3UGR5	Q3UGR5	HDHD2_MOUSE	Hdhd2	1	Haloacid dehalogenase-like hydrolase domain-containing protein 2	355185	152171	297107	181087		168117	0.195405	1.23183
Q9CYN2	Q9CYN2;A0A140LHG8;A0A140LHR3;A0A140LIK0;A0A140LJ01;A0A140LJG6	SPCS2_MOUSE	Spcs2	3	Signal peptidase complex subunit 2	103058	79176.6	149851				0.0855543	1.23226
Q99L45	Q99L45	IF2B_MOUSE	Eif2s2	3	Eukaryotic translation initiation factor 2 subunit 2	238384	154610	240572	158818		123126	0.157577	1.24004
P00416	P00416	COX3_MOUSE	mt-Co3	1	Cytochrome c oxidase subunit 3	301529	334923	300660	166966	135243	100863	0.00456274	1.24558
A0A0R4J083	A0A0R4J083	A0A0R4J083_MOUSE	Acadl	1	Isoform of P51174, Long-chain specific acyl-CoA dehydrogenase, mitochondrial	337128	280852	383024	352512		515653	0.485664	1.24722
Q80WJ7	Q80WJ7;E9PUX0;F6QFT1;F6QHD1;F6ZQL0	LYRIC_MOUSE	Mtdh	3	Protein LYRIC	698618	669942	541126	292273	311727	207669	0.00436326	1.24754
P62082	P62082	RS7_MOUSE	Rps7	12	40S ribosomal protein S7	3800850	2720140	4041850	1694060	1396820	1318600	0.00391723	1.24779
Q8C2Q8	Q91VR2;A2AKU9;A2AKV0;A2AKV1;A2AKV2;A2AKV3;Q8C2Q8	Q8C2Q8_MOUSE	Atp5c1	16	Isoform of Q91VR2, ATP synthase subunit gamma	43446400	33947500	46487200	18528500	16140500	16985000	0.0011155	1.25156
Q8CGN5;Q8CGN5-2	Q8CGN5;A0A0U1RNP7;Q8CGN5-2	PLIN1-2_MOUSE;PLIN1_MOUSE	Plin1	2	Perilipin-1	43221.4	162621	155561				0.229672	1.25223
P62192	P62192	PRS4_MOUSE	Psmc1	5	26S proteasome regulatory subunit 4	402128	321314	473302	244069		280462	0.141323	1.25427
P29268	P29268;H3BJW0	CCN2_MOUSE	Ccn2	2	CCN family member 2	138418	142990	142613			143997	0.228498	1.2545
Q3ULJ0;Q3ULJ0-2	P13707;Q3ULJ0;D3Z0L6;E0CXN5;Q3ULJ0-2	GPD1L-2_MOUSE;GPD1L_MOUSE	Gpd1l	4	Glycerol-3-phosphate dehydrogenase 1-like protein	712608	610645	653588	268224	225970	342508	0.00247005	1.25871
Q8BP47	Q8BP47;A0A494BAX5;A0A494BB89;A0A498WGK2	SYNC_MOUSE	NARS1	3	Asparagine--tRNA ligase, cytoplasmic	319373	411835	442303	158094	120692	219129	0.0115469	1.26615
Q9ESL4-2	Q9ESL4;A2ASW6;Q9ESL4-2;Q9ESL4-3	M3K20-2_MOUSE	Map3k20	5	Isoform of Q9ESL4, Isoform 2 of Mitogen-activated protein kinase kinase kinase 20	403512	501832	474536	244116	203521	138438	0.00806959	1.26812
Q9D2R8	Q9D2R8	RT33_MOUSE	Mrps33	2	28S ribosomal protein S33, mitochondrial	572527	401994	474334	256230	154720	195272	0.00772979	1.27261
P00397	P00397	COX1_MOUSE	Mtco1	1	Cytochrome c oxidase subunit 1	1197970	370604	856747	393644	180221	377107	0.109504	1.27655
P14131	P14131	RS16_MOUSE	Rps16	11	40S ribosomal protein S16	4262140	4309410	4651380	1928570	1952630	1590790	0.000248128	1.27801
Q9D517	Q9D517	PLCC_MOUSE	Agpat3	4	1-acyl-sn-glycerol-3-phosphate acyltransferase gamma	221213	243795	250813	86136.5	73688.4	149185	0.0150979	1.2788
P25444	P25444;D3YVC1;D3YWJ3	RS2_MOUSE	Rps2	12	40S ribosomal protein S2	2709960	2500910	2759360	1342410	1006280	966370	0.00118754	1.28018
O35295	O35295	PURB_MOUSE	Purb	5	Transcriptional activator protein Pur-beta	357937	234385	345323	177897		141718	0.0325391	1.28943
Q9Z1Q2	Q80YU0;Q9Z1Q2	ABHGA_MOUSE	Abhd16a	2	Phosphatidylserine lipase ABHD16A	156946	118648	179964	74940.4		60850.4	0.00605457	1.29045
P97450	P97450;E9QAD6	ATP5J_MOUSE	Atp5pf	6	ATP synthase-coupling factor 6, mitochondrial	8097880	7842300	6973330	2866060	4502890	2337940	0.0108137	1.29184
Q9Z2Q5	Q9Z2Q5;D3Z7C0	RM40_MOUSE	Mrpl40	2	39S ribosomal protein L40, mitochondrial	530421	548565	346257	223882	309190	99003.9	0.0725411	1.29262
P62281	P62281;A0A1B0GRR3;A0A1B0GSE8	RS11_MOUSE	Rps11	13	40S ribosomal protein S11	4468350	3996650	5009680	2127530	1740210	1642190	0.00092581	1.29306
Q9JKV1	A0A0A6YVU8;Q9JKV1;D3YUD8	ADRM1_MOUSE	Adrm1	3	Proteasomal ubiquitin receptor ADRM1	314526	213792	280689	106001	122156	98454.6	0.00235791	1.29601
Q9CPR5;Q9CPR5-2	Q9CPR5;Q9CPR5-2	RM15-2_MOUSE;RM15_MOUSE	Mrpl15	1	39S ribosomal protein L15, mitochondrial	123436	109021	101771			61454.7	0.00544756	1.3005
Q99PU8;Q99PU8-2;Q99PU8-3	Q99PU8;A0A0G2JGL8;Q99PU8-2;Q99PU8-3	DHX30-2_MOUSE;DHX30-3_MOUSE;DHX30_MOUSE	Dhx30	4	ATP-dependent RNA helicase DHX30	151075	74388.7	122698	33417.6		63041.8	0.0320339	1.30088
Q9WV35	Q9WV35	ABEC2_MOUSE	Apobec2	2	C->U-editing enzyme APOBEC-2	315603	279120	314607	113261	74835.4	214665	0.0425443	1.30967
Q60875;Q60875-4;Q60875-5	Q60875;H3BJ40;H3BJ45;H3BJU7;H3BJX8;H3BKH9;Q60875-4;Q60875-5	ARHG2-4_MOUSE;ARHG2-5_MOUSE;ARHG2_MOUSE	Arhgef2	3	Rho guanine nucleotide exchange factor 2	146095	110444	189163			51827.8	0.00744758	1.31054
Q8BGK2	Q8BGK2;A0A0N4SVK8;E9Q4C0	ARHL1_MOUSE	Adprhl1	6	[Protein ADP-ribosylarginine] hydrolase-like protein 1	1464360	1358590	1493490	577892	506239	661496	0.000382035	1.3135
Q925E7	Q925E7;F6RV17	2ABD_MOUSE	Ppp2r2d	1	Serine/threonine-protein phosphatase 2A 55 kDa regulatory subunit B delta isoform	104839	132091	131539				0.041938	1.32091
Q8BFZ9	Q8BFZ9;A0A1B0GT70	ERLN2_MOUSE	Erlin2	3	Erlin-2	115031	104830	207902	92351.5		66771.8	0.103612	1.32192
Q9Z0V8	Q9Z0V8;D3Z1K5;D3Z1Z0	TI17A_MOUSE	Timm17a	1	Mitochondrial import inner membrane translocase subunit Tim17-A	121599	160745	187772			71621.5	0.0309756	1.33499
P09541	P09541;A2A6Q8;Q9CZ19	MYL4_MOUSE	Myl4	12	Myosin light chain 4	14163300	28540700	62949100	11298500	5858630	23430900	0.188013	1.3454
Q9CR88	Q9CR88;D3Z2K2	RT14_MOUSE	Mrps14	1	28S ribosomal protein S14, mitochondrial	94220.9	53908.9	128492			25937.1	0.0340538	1.34653
Q61656	Q61656;Q8BTS0;S4R1I6	DDX5_MOUSE	Ddx5	14	Probable ATP-dependent RNA helicase DDX5	1660300	1823970	1679420	800880	720504	531191	0.00178232	1.35082
Q80ZS3	Q80ZS3	RT26_MOUSE	Mrps26	2	28S ribosomal protein S26, mitochondrial	290692	202822	292773	126751		90325.2	0.00476417	1.35152
P13707	P13707;E0CXN5	GPDA_MOUSE	Gpd1	3	Glycerol-3-phosphate dehydrogenase [NAD(+)], cytoplasmic	726415	939240	720169	280394	298073	353198	0.00108333	1.35234
Q8R010	Q8R010;Q8R3V2	AIMP2_MOUSE	Aimp2	4	Aminoacyl tRNA synthase complex-interacting multifunctional protein 2	272601	340029	265228	164579		163123	0.0654887	1.3525
Q9Z0N1	Q9Z0N1;Q9Z0N2;A2AAW9	IF2G_MOUSE	Eif2s3x	9	Eukaryotic translation initiation factor 2 subunit 3, X-linked	774754	547824	728458	300956	201489	303955	0.00550359	1.35606
Q6ZWV3	P86048;Q6ZWV3;A0A1B0GXC3;I7HLV2	RL10_MOUSE	Rpl10	9	60S ribosomal protein L10	4153350	4665210	4753390	1887160	1885650	1533310	0.00031172	1.35908
P62751	P62751	RL23A_MOUSE	Rpl23a	7	60S ribosomal protein L23a	3452310	3471230	3372890	1456250	1526090	1041460	0.00138692	1.37543
Q9D0I9	Q9D0I9	SYRC_MOUSE	Rars1	10	Arginine--tRNA ligase, cytoplasmic	378432	310172	353508	138198	97353.8	176154	0.00629627	1.37665
Q76LL6;Q76LL6-4	Q76LL6;Q76LL6-4	FHOD3-4_MOUSE;FHOD3_MOUSE	Fhod3	7	FH1/FH2 domain-containing protein 3	317795	459117	631498	354320		269930	0.195056	1.37727
Q9DBG6	Q9DBG6;A2ACG7	RPN2_MOUSE	Rpn2	4	Dolichyl-diphosphooligosaccharide--protein glycosyltransferase subunit 2	282969	477528	255174	142210	103808	132918	0.0115322	1.37841
Q9CZ13	Q9CZ13	QCR1_MOUSE	Uqcrc1	15	Cytochrome b-c1 complex subunit 1, mitochondrial	6478340	6093650	5854570	2667890	1766130	2766150	0.00284878	1.38277
P53026	P53026;A0A3B2WBL1;A0A3B2WDD2;Q5XJF6	RL10A_MOUSE	Rpl10a	7	60S ribosomal protein L10a	2732720	2152560	2999410	1034470	1122160	848303	0.00173265	1.38775
O89079	O89079;D3Z315	COPE_MOUSE	Cope	3	Coatomer subunit epsilon	285424	365887	443017	108326	129618	183031	0.00849526	1.39004
Q6ZWN5	Q6ZWN5;D3YUV6;D3YWH9;D3Z673;F7CJS8;Q9CXW7	RS9_MOUSE	Rps9	15	40S ribosomal protein S9	4958540	4272540	4599420	2027810	1864050	1410380	0.0011945	1.39734
Q9WTX2	Q9WTX2	PRKRA_MOUSE	Prkra	3	Interferon-inducible double-stranded RNA-dependent protein kinase activator A	333831	348755	338551	242442		200650	0.146205	1.39821
Q8BW75	Q8BW75;E9PVL9;E9Q3X6	AOFB_MOUSE	Maob	2	Amine oxidase [flavin-containing] B	299595	163786	192151	111333		100241	0.0437854	1.40399
P61514	P61514;A0A1D5RL86	RL37A_MOUSE	Rpl37a	6	60S ribosomal protein L37a	1997880	2126010	2294050	956924	789417	694553	0.000655548	1.40501
P62900	P62900;A0A0A6YX26;A0A0A6YXL3	RL31_MOUSE	Rpl31	7	60S ribosomal protein L31	5963760	4899930	5090250	2306600	1983660	1748550	0.000625202	1.40554
P47911	P47911	RL6_MOUSE	Rpl6	19	60S ribosomal protein L6	5056410	4608700	5684090	2201800	1971520	1640070	0.00075455	1.40588
P15864	P15864;P43274;P43275;P43277	H12_MOUSE	H1-2	8	Histone H1.2	4623380	5263140	5419840	2104250	1997420	1663150	0.00034638	1.41259
P62242	P62242	RS8_MOUSE	Rps8	9	40S ribosomal protein S8	2340990	2124290	2245500	943576	826742	745316	0.000182402	1.42116
Q9D1P0	Q9D1P0;F7CXG9	RM13_MOUSE	Mrpl13	1	39S ribosomal protein L13, mitochondrial	314759	332212	299846	148722	104554	104581	0.00123596	1.42303
P83882	A0A2I3BPG9;P83882	RL36A_MOUSE	Rpl36a	5	60S ribosomal protein L36a	3625010	3812610	3505440	1653640	1336260	1098420	0.00116523	1.43969
Q99N87	Q99N87	RT05_MOUSE	Mrps5	4	28S ribosomal protein S5, mitochondrial	680555	648849	653867	258482	233392	238983	8.19219e-06	1.44129
P62702	P62702;V9GWY0	RS4X_MOUSE	Rps4x	17	40S ribosomal protein S4, X isoform	4647020	4154490	4943760	1765320	1839730	1448690	0.000362212	1.44747
Q7TMF3	Q7TMF3;A0A0R4J275;F6RBR6	NDUAC_MOUSE	Ndufa12	6	NADH dehydrogenase [ubiquinone] 1 alpha subcomplex subunit 12	2253100	2177340	2181670	846251	795701	779659	3.11854e-06	1.44985
P55096	P55096;A0A0G2JDI9	ABCD3_MOUSE	Abcd3	2	ATP-binding cassette sub-family D member 3	147042	200420	254669		74916.7	196631	0.178563	1.45004
P14685	P14685;F7B7L8	PSMD3_MOUSE	Psmd3	13	26S proteasome non-ATPase regulatory subunit 3	580072	644601	808428	249750	169021	350492	0.0123664	1.4509
Q8BP67	Q8BP67	RL24_MOUSE	Rpl24	8	60S ribosomal protein L24	1859490	2101080	2068730	917211	790197	544839	0.00323186	1.45176
Q8BLY2	Q8BLY2	SYTC2_MOUSE	Tars3	3	Threonine--tRNA ligase 2, cytoplasmic	594871	555667	519953	250582	100476	329300	0.0488574	1.45788
Q80YD1	Q80YD1	SUV3_MOUSE	Supv3l1	3	ATP-dependent RNA helicase SUPV3L1, mitochondrial	267971	305122	219074	79262.3	112102	97146.4	0.00191459	1.45838
Q6ZWX6	Q6ZWX6	IF2A_MOUSE	Eif2s1	5	Eukaryotic translation initiation factor 2 subunit 1	715677	433365	594022	211626	210925	198561	0.00238955	1.45919
P19253	P19253;A0A1B0GQW6;A0A1B0GS68;A0A1B0GSF0;A0A1B0GSQ6;A0A1B0GTA1	RL13A_MOUSE	Rpl13a	11	60S ribosomal protein L13a	3042390	2793780	3573920	1316760	1066510	1033490	0.000640629	1.46251
Q9D8E6	Q9D8E6	RL4_MOUSE	Rpl4	16	60S ribosomal protein L4	3613080	3531170	3857860	1459590	1593700	1006210	0.00210122	1.46477
P62855	P62855	RS26_MOUSE	Rps26	3	40S ribosomal protein S26	5665450	6231730	6029940	2334610	2549580	1699880	0.00129605	1.46503
P47915	P47915;W4VSN7;A0A1L1SS27;A0A1L1STJ3	RL29_MOUSE	Rpl29	4	60S ribosomal protein L29	3012070	2749020	3149090	1099820	968703	1154970	0.000102697	1.46845
O08529	O08529	CAN2_MOUSE	Capn2	10	Calpain-2 catalytic subunit	645008	664115	917823	236187	237711	326535	0.00278091	1.4742
Q9CPR4	Q9CPR4;Q6ZWZ7	RL17_MOUSE	Rpl17	7	60S ribosomal protein L17	3040280	2510570	3088890	1152510	1137350	831894	0.00123077	1.47813
Q9DB77	Q9DB77	QCR2_MOUSE	Uqcrc2	18	Cytochrome b-c1 complex subunit 2, mitochondrial	12559000	12218600	12750300	5698420	3592740	4397210	0.00156548	1.48063
P43274	P43274	H14_MOUSE	H1-4	4	Histone H1.4	3893480	4966300	4029550	1443740	1773760	1398890	0.000645972	1.48098
P00158	P00158	CYB_MOUSE	Mt-Cyb	1	Cytochrome b	199931	164906	172484	79611		59373.7	0.00124321	1.48252
Q9CQC7	Q9CQC7	NDUB4_MOUSE	Ndufb4	5	NADH dehydrogenase [ubiquinone] 1 beta subcomplex subunit 4	2121740	1839020	1859890	788045	600996	698584	0.000345664	1.48504
P62301	P62301;Q921R2	RS13_MOUSE	Rps13	8	40S ribosomal protein S13	8731740	7827310	7410170	3367020	3537790	1929750	0.00675078	1.48719
P23116	P23116	EIF3A_MOUSE	Eif3a	5	Eukaryotic translation initiation factor 3 subunit A	153968	199703	203063			109504	0.0211192	1.48897
Q9WVE8	Q9WVE8;A0A2R8W750;Q3UP40	PACN2_MOUSE	Pacsin2	2	Protein kinase C and casein kinase substrate in neurons protein 2	137938	247749	241219	54931.8		73398.3	0.0125606	1.49604
Q5SSK3	Q5SSK3	TEFM_MOUSE	Tefm	3	Transcription elongation factor, mitochondrial	201011	202741	216058	110664	99378.9	35507	0.0458976	1.49832
Q9QYB1	Q9QYB1	CLIC4_MOUSE	Clic4	2	Chloride intracellular channel protein 4	180400	51459.9	278156			121672	0.212453	1.49976
Q61414	Q61414;B1AQ77	K1C15_MOUSE	Krt15	1	Keratin, type I cytoskeletal 15	327468	134618	121834	223266			0.223356	1.5021
P62830	P62830	RL23_MOUSE	Rpl23	5	60S ribosomal protein L23	3966480	4423420	4054940	1472600	1699520	1236420	0.000434904	1.50768
Q8JZS9	Q8JZS9;A0A140LHD4;A0A140LHT6;A0A140LI38;A0A140LI40;E9QPQ8	RM48_MOUSE	Mrpl48	2	39S ribosomal protein L48, mitochondrial	131611	96093.4	105950				0.0187601	1.50859
Q9R0P6	Q9R0P6;D3YTS1;D3YWT0;D3Z569	SC11A_MOUSE	Sec11a	2	Signal peptidase complex catalytic subunit SEC11A	278700	290941	284499	134172	117287		0.011002	1.51545
Q62351	Q62351;Q8C872	TFR1_MOUSE	Tfrc	2	Transferrin receptor protein 1	134554	230169	127716		50729.5	48041.3	0.00881183	1.51649
P62889	P62889;A0A2I3BQF4	RL30_MOUSE	Rpl30	7	60S ribosomal protein L30	2558930	2125130	2415030	850627	853546	772309	8.00576e-05	1.51658
Q9WUB3	Q9WUB3;E9PUM3	PYGM_MOUSE	Pygm	32	Glycogen phosphorylase, muscle form	7205970	5732620	6050860	2232370	1820190	2569020	0.000956962	1.52721
O08663	O08663;M0QW69;Q3TMN1;Q3UI33	MAP2_MOUSE	Metap2	7	Methionine aminopeptidase 2	238976	195987	302109	119682		143292	0.0860462	1.53233
P62717	P62717;A0A1D5RLW5;A0A1D5RM79;A0A1D5RM85;A0A1D5RME4	RL18A_MOUSE	Rpl18a	11	60S ribosomal protein L18a	3085110	2610740	3619610	1146040	1051840	995520	0.000493615	1.53417
Q8BRH4;Q8BRH4-2	Q8BRH4;F8WI37;G3UWZ3;G3UY45;Q8BRH4-2	KMT2C-2_MOUSE;KMT2C_MOUSE	Kmt2c	2	Histone-lysine N-methyltransferase 2C	94090.1	87385.5	70760.1			66899.4	0.134289	1.53496
Q9CXR1	Q9CXR1;A0A1Y7VN19	DHRS7_MOUSE	Dhrs7	2	Dehydrogenase/reductase SDR family member 7	203441	275730	204428	161024		127781	0.163866	1.54072
Q8CHP8	Q8CHP8	PGP_MOUSE	Pgp	1	Glycerol-3-phosphate phosphatase	461219	311016	341638	296482			0.0757436	1.54235
P97351	P97351	RS3A_MOUSE	Rps3a	17	40S ribosomal protein S3a	6031630	6226080	5715520	2746520	1968910	1603220	0.00253181	1.54326
Q9QX60;Q9QX60-2	Q9QX60;A0A0U1RPX3;Q504N4;Q9QX60-2	DGUOK-2_MOUSE;DGUOK_MOUSE	Dguok	1	Deoxyguanosine kinase, mitochondrial	187453	87052.3	157813			62248	0.0335881	1.55275
P62264	P62264;D3YVF4;D3Z7I1	RS14_MOUSE	Rps14	7	40S ribosomal protein S14	7444890	7045540	8506290	2965440	2777960	2134580	0.000721716	1.55509
Q6P542	Q6P542	ABCF1_MOUSE	Abcf1	3	ATP-binding cassette sub-family F member 1	582757	392798	396340	186990	144116	132627	0.00291066	1.55528
Q791T5;Q791T5-2	Q791T5;A0A3Q4EBT8;A0A3Q4EC24;A0A3Q4EG99;A0A3Q4EGL4;D3YXC2;Q791T5-2	MTCH1-2_MOUSE;MTCH1_MOUSE	Mtch1	3	Mitochondrial carrier homolog 1	146799	290176	295779	131722		116488	0.0995786	1.55585
O55142	O55142	RL35A_MOUSE	Rpl35a	10	60S ribosomal protein L35a	3822880	3619170	4073750	1476190	1483550	998278	0.00133177	1.56274
P58064	P58064	RT06_MOUSE	Mrps6	1	28S ribosomal protein S6, mitochondrial	333341	370571	236974	122902	144889	63304.4	0.0193431	1.56621
P61358	P61358;A2A4Q0	RL27_MOUSE	Rpl27	7	60S ribosomal protein L27	3658570	2737600	3779410	1420850	995453	1028820	0.00207649	1.56706
B2RRE7	B2RRE7;A0A0R4J260	OTUD4_MOUSE	Otud4	3	OTU domain-containing protein 4	219151	226739	262720			69524	0.0241845	1.57008
P56383;P56384;Q9CR84	P56383;P56384;Q9CR84;A0A087WQS5	AT5G1_MOUSE;AT5G2_MOUSE;AT5G3_MOUSE	Atp5mc1;Atp5mc2;Atp5mc3	1	ATP synthase F(0) complex subunit C2, mitochondrial	928208	678953	993594	234276	332422	302186	0.00223241	1.57792
O35326	O35326;Q9D8S5	SRSF5_MOUSE	Srsf5	2	Serine/arginine-rich splicing factor 5	482642	882653	812527	660611	815089		0.397279	1.57849
P61255	P61255;B1ARA3;B1ARA5	RL26_MOUSE	Rpl26	11	60S ribosomal protein L26	1948890	1624090	1920760	665605	617987	554583	0.000156889	1.5787
Q99N92	Q99N92	RM27_MOUSE	Mrpl27	1	39S ribosomal protein L27, mitochondrial	143901	132748	72878.4				0.0110568	1.58064
Q9CZD3	Q9CZD3	GARS_MOUSE	Gars1	1	Glycine--tRNA ligase	488468	491951	675406	307343		536286	0.254083	1.58152
Q04750	Q04750	TOP1_MOUSE	Top1	8	DNA topoisomerase 1	419239	783833	443882	232893	217320	105056	0.0269973	1.59262
Q9CZ83;Q9CZ83-2	Q9CZ83;Q9CZ83-2	RM55-2_MOUSE;RM55_MOUSE	Mrpl55	2	39S ribosomal protein L55, mitochondrial	317816	345826	263350	84232.4	150633	82818.3	0.00650883	1.59457
A0A0G2JDF2;A0A0G2JEJ9;A0A0G2JG67;A0A0G2JGZ7;E9Q5A6	E9Q5A6;A0A0G2JDF2;A0A0G2JEJ9;A0A0G2JG67;A0A0G2JGZ7	A0A0G2JDF2_MOUSE;A0A0G2JEJ9_MOUSE;A0A0G2JG67_MOUSE;A0A0G2JGZ7_MOUSE;E9Q5A6_MOUSE	Nr1h5	1	Isoform of E9Q5A6, Nuclear receptor subfamily 1, group H, member 5	161204	183295	132357	37904.7			0.0577551	1.60195
Q9Z108	Q9Z108;A2A5R8;A2A5S3;Q9DBE7;V9GX87	STAU1_MOUSE	Stau1	2	Double-stranded RNA-binding protein Staufen homolog 1	194856	126542	198885	95968.9		66839.3	0.0510859	1.60644
Q9WUA3	Q9WUA3;Q8C605;Q9WUA3-2	PFKAP_MOUSE	Pfkp	6	ATP-dependent 6-phosphofructokinase, platelet type	204986	135738	197350	70732.1	63538.3	42866.6	0.00515602	1.61102
P62849;P62849-2;P62849-3	P62849;A0A286YEB7;P62849-2;P62849-3	RS24-2_MOUSE;RS24-3_MOUSE;RS24_MOUSE	Rps24	3	40S ribosomal protein S24	676731	481997	977452	308658	112574	320196	0.0485564	1.6136
Q8BML9	Q8BML9;D3Z158;F6TDS3	SYQ_MOUSE	Qars1	3	Glutamine--tRNA ligase	166951	168055	187159	81039.2	33936.4	66420.9	0.0135875	1.61511
P62843	P62843;D3YTQ9	RS15_MOUSE	Rps15	2	40S ribosomal protein S15	1788550	1462400	1632440	611484	560280	431800	0.00072239	1.61704
P05125	P05125	ANF_MOUSE	Nppa	3	Natriuretic peptides A	4915420	4358730	5517970	2066110	786284	2519550	0.0375701	1.61738
Q9DCH4	Q9DCH4	EIF3F_MOUSE	Eif3f	4	Eukaryotic translation initiation factor 3 subunit F	128282	167491	220314			118632	0.0566933	1.61956
P70698	P70698	PYRG1_MOUSE	Ctps1	1	CTP synthase 1	192337	200522	230635	78796.5		150571	0.0967706	1.6252
P14148	P14148;F6XI62	RL7_MOUSE	Rpl7	18	60S ribosomal protein L7	4664790	4324440	4925760	1693830	1642190	1206430	0.000596885	1.62934
Q9WUQ2	Q9WUQ2;D3Z3S1	PREB_MOUSE	Preb	3	Prolactin regulatory element-binding protein	194415	145969	165176			55627	0.000191713	1.63157
Q9D0E1;Q9D0E1-2	Q9D0E1;A0A3Q4EH91;B8JK32;B8JK33;Q9D0E1-2	HNRPM-2_MOUSE;HNRPM_MOUSE	Hnrnpm	21	Heterogeneous nuclear ribonucleoprotein M	1963200	2176810	2362060	870164	584035	666961	0.000928235	1.6321
P41105	P41105	RL28_MOUSE	Rpl28	12	60S ribosomal protein L28	3750160	3627720	3891410	1355990	1247470	1047200	0.000136181	1.63381
Q3U0S6	Q3U0S6	RAIN_MOUSE	Rasip1	9	Ras-interacting protein 1	438485	424262	614842	148946	126109	201425	0.00330125	1.63933
Q9CPQ1	Q9CPQ1	COX6C_MOUSE	Cox6c	5	Cytochrome c oxidase subunit 6C	6812810	4959080	5706810	1756380	1568000	2311920	0.0015214	1.64013
P47963	P47963	RL13_MOUSE	Rpl13	11	60S ribosomal protein L13	3605780	3563860	3614810	1406720	1227960	885096	0.0011658	1.64172
Q9QZE5	Q9QZE5;Q7TNQ1	COPG1_MOUSE	Copg1	2	Coatomer subunit gamma-1	247119	348359	436809		150781	112840	0.0135156	1.64459
O09167	O09167;Q9CQM8	RL21_MOUSE	Rpl21	10	60S ribosomal protein L21	2210690	1734710	2323750	685505	635989	653984	0.000246985	1.65534
Q8K4Z3	Q8K4Z3	NNRE_MOUSE	Naxe	1	NAD(P)H-hydrate epimerase	727457	206197	268940	235637		153413	0.170883	1.65787
P99028	P99028	QCR6_MOUSE	Uqcrh	5	Cytochrome b-c1 complex subunit 6, mitochondrial	1629210	1625660	1623850	565964	471159	510264	2.6749e-05	1.66074
P84099	P84099;A2A547	RL19_MOUSE	Rpl19	7	60S ribosomal protein L19	6125520	6184570	6506850	2169280	2161140	1663070	0.00021462	1.66087
Q9DC71	Q9DC71	RT15_MOUSE	Mrps15	6	28S ribosomal protein S15, mitochondrial	670355	726076	662083	250324	196006	206693	0.000132857	1.66329
Q6ZWZ4	Q6ZWZ4	Q6ZWZ4_MOUSE	Rpl36	1	Isoform of P47964, 60S ribosomal protein L36	519173	394709	390989	204308	92176.7	132845	0.00960778	1.66706
Q05BC3;Q05BC3-2;Q05BC3-3	Q05BC3;D3Z4J9;D6RII3;Q05BC3-2;Q05BC3-3	EMAL1-2_MOUSE;EMAL1-3_MOUSE;EMAL1_MOUSE	Eml1	3	Echinoderm microtubule-associated protein-like 1	327783	116257	153322			51814.4	0.0236816	1.66853
Q9ER88;Q9ER88-2	Q9ER88;A0A0R4J1B9;G3UWJ4;G3UWM7;G3UWR5;G3UWZ6;G3UYM6;G3UZC0;G3X9M0;Q9ER88-2	RT29-2_MOUSE;RT29_MOUSE	Dap3	4	28S ribosomal protein S29, mitochondrial	247142	238877	241944	143688	52547.7	58674.1	0.0221013	1.67028
P21278;P21279;P30677	O70443;P21278;P21279;P27600;P27601;P30677;A0A0G2JG40;A0A494BBL5	GNA11_MOUSE;GNA14_MOUSE;GNAQ_MOUSE	Gna11;Gna14;Gnaq	1	Guanine nucleotide-binding protein subunit alpha-11	257994	177827	223045	160646		149312	0.234437	1.67184
Q99KP6;Q99KP6-2;Q99KP6-3	Q99KP6;Q99KP6-2;Q99KP6-3	PRP19-2_MOUSE;PRP19-3_MOUSE;PRP19_MOUSE	Prpf19	2	Pre-mRNA-processing factor 19	197189	235757	227719		84695.3	128603	0.0564498	1.67228
P97376	P97376	FRG1_MOUSE	Frg1	1	Protein FRG1	192160	122462	161507	98082.6			0.051822	1.67587
Q9CWU6	Q9CWU6;A6PWX7;A6PWX9;F6V305	UQCC1_MOUSE	Uqcc1	3	Ubiquinol-cytochrome-c reductase complex assembly factor 1	145536	174382	174030	131719		72215.3	0.158138	1.68745
Q9CQF0	Q9CQF0;A0A494B915;A0A494B9R3	RM11_MOUSE	Mrpl11	9	39S ribosomal protein L11, mitochondrial	1828660	1476650	1630120	568613	644519	359025	0.00341324	1.68804
Q9D0G0	Q9D0G0	RT30_MOUSE	Mrps30	5	28S ribosomal protein S30, mitochondrial	525098	459138	392789	160298	130952	133070	0.000378129	1.69443
Q3UZ39-2	A0A087WPK3;E9Q9T1;G5E8E1;Q3UZ39-2	LRRF1-2_MOUSE	Lrrfip1	5	Isoform of Q3UZ39, Isoform 2 of Leucine-rich repeat flightless-interacting protein 1	111776	153204	219165	97710.9		63496.8	0.0986375	1.69974
Q9CX30;Q9CX30-2	Q9CX30;A0A140LHN0;D3YY42;Q9CX30-2	YIF1B-2_MOUSE;YIF1B_MOUSE	Yif1b	1	Protein YIF1B	161780	239080	186373	91403.9		73070.1	0.0267093	1.70036
Q8BMJ2	Q8BMJ2	SYLC_MOUSE	Lars1	2	Leucine--tRNA ligase, cytoplasmic	64166.2	103653	106695			35524.6	0.0110582	1.70346
Q9CQ60	Q9CQ60;F6X8L5;Q8CBG6	6PGL_MOUSE	Pgls	2	6-phosphogluconolactonase	350764	181958	250135	81906.7		76261	0.00353165	1.70687
Q8CIE6	Q8CIE6;F8WHL2	COPA_MOUSE	Copa	21	Coatomer subunit alpha	874349	889597	965754	289499	295760	249252	4.37011e-05	1.71248
P12970	P12970	RL7A_MOUSE	Rpl7a	13	60S ribosomal protein L7a	3635570	3186690	3885470	1081840	1331550	881299	0.000855133	1.71601
P03930	P03930	ATP8_MOUSE	Mtatp8	3	ATP synthase protein 8	8041060	9645570	7908660	2607280	3029170	2149960	0.000531518	1.72497
Q14CH7	Q14CH7	SYAM_MOUSE	Aars2	5	Alanine--tRNA ligase, mitochondrial	151669	199004	195905			87788.4	0.0314074	1.73158
Q9CR57	Q9CR57;A0A1L1SUF6	RL14_MOUSE	Rpl14	4	60S ribosomal protein L14	3910260	3947500	3832170	1122190	1309330	1091680	3.03395e-05	1.73489
Q8CIB5	Q8CIB5;A6X941	FERM2_MOUSE	Fermt2	13	Fermitin family homolog 2	1092530	1037310	1191280	310452	342918	342670	2.08947e-05	1.73659
Q9CZM2	Q9CZM2	RL15_MOUSE	Rpl15	10	60S ribosomal protein L15	3987430	3636170	4495000	1335560	1332220	939402	0.000759375	1.7617
P55088;P55088-2;P55088-3	P55088;A0A0R4J0Z3;A0A5F8MQ17;P55088-2;P55088-3	AQP4-2_MOUSE;AQP4-3_MOUSE;AQP4_MOUSE	Aqp4	4	Aquaporin-4	1498630	2333610	2899090	606403	1202370	354915	0.0386182	1.76401
Q8BJW6;Q8BJW6-2	Q8BJW6;Q8BJW6-2	EIF2A-2_MOUSE;EIF2A_MOUSE	Eif2a	2	Eukaryotic translation initiation factor 2A	172641	92788.5	134873			28292.6	0.00745348	1.7673
Q9QZD9	Q9QZD9	EIF3I_MOUSE	Eif3i	2	Eukaryotic translation initiation factor 3 subunit I	69016.6	117353	134561			30649.9	0.00760481	1.78721
Q99L88	Q99L88	SNTB1_MOUSE	Sntb1	8	Beta-1-syntrophin	1497180	2296570	917897	563000	476637	285059	0.0207872	1.78888
Q8BK72	Q8BK72	RT27_MOUSE	Mrps27	3	28S ribosomal protein S27, mitochondrial	223492	219166	299477	100536		86884.9	0.014659	1.79587
P39054;P39054-2	P39054;Q8BZ98;E0CXZ8;E9QLL2;F2Z460;F8WIV5;G3UXX2;G3UZZ3;G3X9G4;P39054-2;Q3T9X3;Q3TCR7;Q8BZ98-2	DYN2-2_MOUSE;DYN2_MOUSE	Dnm2	4	Dynamin-2	591921	718925	762573	195030	222236	178560	0.000234302	1.79664
P03899	P03899	NU3M_MOUSE	Mtnd3	1	NADH-ubiquinone oxidoreductase chain 3	1711870	2049880	1673150	445443	604979	508595	0.000332807	1.80694
Q9WVH9	Q9WVH9;A0A1Y7VJW9	FBLN5_MOUSE	Fbln5	6	Fibulin-5	985202	1252530	1524370	257160	338164	500991	0.00557243	1.81072
Q9CY16	Q9CY16	RT28_MOUSE	Mrps28	2	28S ribosomal protein S28, mitochondrial	358067	254107	326066		333811		0.144254	1.81379
P17710;P17710-3;P17710-4	P17710;G3UVV4;P17710-2;P17710-3;P17710-4	HXK1-3_MOUSE;HXK1-4_MOUSE;HXK1_MOUSE	Hk1	14	Hexokinase-1	988281	696133	747848	206511	192868	286063	0.00142684	1.83229
O70503	O70503;O70503-2	DHB12_MOUSE	Hsd17b12	2	Very-long-chain 3-oxoacyl-CoA reductase	270152	441713	290152	112559		85563.6	0.00245338	1.83733
Q9D1N9	Q9D1N9	RM21_MOUSE	Mrpl21	2	39S ribosomal protein L21, mitochondrial	415382	435735	401032	161072	69802.6	137196	0.00755023	1.8521
Q9D0M3;Q9D0M3-2	Q9D0M3;Q9D0M3-2	CY1-2_MOUSE;CY1_MOUSE	Cyc1	10	Cytochrome c1, heme protein, mitochondrial	9931230	8901960	11074900	3531490	1875380	3133050	0.0032551	1.85343
P47964	P47964;Q6ZWZ4	RL36_MOUSE	Rpl36	4	60S ribosomal protein L36	1775160	1445760	2193510	474727	495734	489947	0.000430985	1.86984
Q8R0N6;Q8R0N6-2	Q8R0N6;A0A087WRE7;Q8R0N6-2	HOT-2_MOUSE;HOT_MOUSE	Adhfe1	1	Hydroxyacid-oxoacid transhydrogenase, mitochondrial	205610	76633.8	90146.6				0.01368	1.8826
P27659	P27659;A0A2R8VHN4	RL3_MOUSE	Rpl3	13	60S ribosomal protein L3	1870720	1871940	2481960	630712	568541	474683	0.00047477	1.89139
Q3TEA8;Q3TEA8-2	Q3TEA8;A2AM65;Q3TEA8-2;Q3TEA8-3;Z4YKA3;Z4YKB8	HP1B3-2_MOUSE;HP1B3_MOUSE	Hp1bp3	3	Heterochromatin protein 1-binding protein 3	393566	299850	492682	134963		150305	0.0190611	1.8945
Q8R1I1	Q8R1I1	QCR9_MOUSE	Uqcr10	1	Cytochrome b-c1 complex subunit 9	1042950	362210	1409690	369252		350391	0.114542	1.91544
P48771	P48771	CX7A2_MOUSE	Cox7a2	1	Cytochrome c oxidase subunit 7A2, mitochondrial	188476	155460	214674				0.00136649	1.92335
P19536	P19536;Q9D881	COX5B_MOUSE	Cox5b	7	Cytochrome c oxidase subunit 5B, mitochondrial	9811750	5475020	5667480	1446700	1829410	2024030	0.0032322	1.9429
P35980	P35980;A0A1B0GQU8;A0A1B0GSA8;A0A1B0GSS8	RL18_MOUSE	Rpl18	8	60S ribosomal protein L18	6659920	5397670	6707340	1736870	1716460	1392260	0.000180323	1.95341
P62918	P62918	RL8_MOUSE	Rpl8	7	60S ribosomal protein L8	7947930	6504940	8047030	1925380	2181050	1686920	0.000179012	1.95867
Q7TMB8	Q7TMB8;A0A0R4J119;A0A0U1RQ05;Q7TMB8-2	CYFP1_MOUSE	Cyfip1	5	Cytoplasmic FMR1-interacting protein 1	151466	223025	205279			40642.8	0.00139199	1.96477
Q8C2Q3	Q8C2Q3	RBM14_MOUSE	Rbm14	2	RNA-binding protein 14	361345	248038	112652	63267.1	29871.2	87722	0.0431255	1.97615
Q80UM3	Q80UM3;A0A0A6YW80;G3X8Y3	NAA15_MOUSE	Naa15	4	N-alpha-acetyltransferase 15, NatA auxiliary subunit	164044	153245	192587				0.00176558	1.98001
Q9CZN7;Q9CZN7-2	Q9CZN7;Q9CZN7-2	GLYM-2_MOUSE;GLYM_MOUSE	Shmt2	2	Serine hydroxymethyltransferase, mitochondrial	347651	262194	300561			380277	0.194358	1.98774
Q8BMK4	Q8BMK4	CKAP4_MOUSE	Ckap4	8	Cytoskeleton-associated protein 4	300062	432157	271451	85694	170437	38293.5	0.0383593	1.99194
P84091	P84091;Q3TWV4	AP2M1_MOUSE	Ap2m1	15	AP-2 complex subunit mu	2416370	2181970	2504660	547863	609480	627286	1.88525e-05	1.99278
Q9CQ69	Q9CQ69;I7HPX6	QCR8_MOUSE	Uqcrq	8	Cytochrome b-c1 complex subunit 8	22369700	19748200	28289000	6978960	4719270	5886220	0.000852074	2.00346
Q99KN9	Q99KN9;Q5SUH6;Q5SUH7;Q99KN9-2	EPN4_MOUSE	Clint1	5	Clathrin interactor 1	442883	389113	596012	229282		252360	0.132459	2.01189
Q9CR13	Q9CR13	FMC1_MOUSE	Fmc1	1	Protein FMC1 homolog	144302	110605	93006				0.00276349	2.01381
Q14C51	Q14C51	PTCD3_MOUSE	Ptcd3	4	Pentatricopeptide repeat domain-containing protein 3, mitochondrial	171183	122649	182567	65688.5			0.0281946	2.0251
Q9Z2X1	Q9Z2X1;J3QM80;J3QMT0;Q9Z2X1-2	HNRPF_MOUSE	Hnrnpf	3	Heterogeneous nuclear ribonucleoprotein F	209502	284751	266830	100530		80669.8	0.0234441	2.02622
Q7TQ95	Q7TQ95;A2ASL8	LNP_MOUSE	Lnpk	2	Endoplasmic reticulum junction formation protein lunapark	396451	471464	193477	91250.1		82544.9	0.00765023	2.03783
Q8CHW4	Q8CHW4;A0A338P6D9	EI2BE_MOUSE	Eif2b5	2	Translation initiation factor eIF-2B subunit epsilon	166746	195620	194623			47835.3	0.0346282	2.05018
Q99PL5	Q99PL5;A2AVJ7	RRBP1_MOUSE	Rrbp1	29	Ribosome-binding protein 1	829855	886887	941353	259071	189042	199010	0.000167193	2.05048
Q9D1R9	Q9D1R9;A0A0G2JEY6;A0A0G2JGY8	RL34_MOUSE	Rpl34	8	60S ribosomal protein L34	4172630	3935930	4325920	1067840	959407	972384	5.21391e-06	2.05205
Q9CQ40	Q9CQ40	RM49_MOUSE	Mrpl49	1	39S ribosomal protein L49, mitochondrial	345813	208903	301367		193184		0.0645661	2.06023
P43277	P43277	H13_MOUSE	H1-3	1	Histone H1.3	1934190	2079010	2197130	480467	490186	509045	3.84425e-06	2.06782
Q8K2M0;Q8K2M0-2	Q8K2M0;Q8K2M0-2	RM38-2_MOUSE;RM38_MOUSE	Mrpl38	3	39S ribosomal protein L38, mitochondrial	397299	305494	334300	216909		112004	0.101402	2.0719
P70236	O09110;P70236;A2AGS2;O09110-2	MP2K6_MOUSE	Map2k6	2	Dual specificity mitogen-activated protein kinase kinase 6	205800	172571	168714		60546.4		0.00302945	2.07534
P14106	P14106	C1QB_MOUSE	C1qb	5	Complement C1q subcomponent subunit B	5652120	10585700	19419800	1533140	1619150	6128410	0.0662403	2.08502
Q8C5Q4	Q8C5Q4;D3YUN1;D3YV30;E9Q179	GRSF1_MOUSE	Grsf1	2	G-rich sequence factor 1	280924	218704	226463	59704.4		45867.5	0.000357827	2.09976
O08759;O08759-2;O08759-3	O08759;O08759-2;O08759-3	UBE3A-2_MOUSE;UBE3A-3_MOUSE;UBE3A_MOUSE	Ube3a	3	Ubiquitin-protein ligase E3A	259518	265677	323489			181795	0.0483224	2.10518
Q9CZS1	Q9CZS1	AL1B1_MOUSE	Aldh1b1	10	Aldehyde dehydrogenase X, mitochondrial	893617	1676060	1418290	383990	208296	329486	0.00510896	2.11094
Q61749;Q61749-2	Q61749;A0A0J9YUY0;D3Z780;Q61749-2	EI2BD-2_MOUSE;EI2BD_MOUSE	Eif2b4	4	Translation initiation factor eIF-2B subunit delta	261204	196444	287739				0.00215163	2.13208
Q02105	Q02105	C1QC_MOUSE	C1qc	6	Complement C1q subcomponent subunit C	9751540	21281500	28793200	3046410	2810490	7788430	0.0310321	2.16185
Q9WTP7	Q9WTP7;F6RP11	KAD3_MOUSE	Ak3	8	GTP:AMP phosphotransferase AK3, mitochondrial	785887	311109	675945	177330	41489.2	222463	0.0621912	2.21928
Q9CQP0	Q9CQP0	RM33_MOUSE	Mrpl33	1	39S ribosomal protein L33, mitochondrial	762131	431642	388016	172602	181095		0.0452069	2.21991
Q3TDQ1	Q3TDQ1;A0A0R4J0D3	STT3B_MOUSE	Stt3b	2	Dolichyl-diphosphooligosaccharide--protein glycosyltransferase subunit STT3B	257045	208503	339996			77988	0.004826	2.25296
P98086	P98086	C1QA_MOUSE	C1qa	7	Complement C1q subcomponent subunit A	1323700	2812190	3816260	356831	339480	1074930	0.0332391	2.25649
Q61595;Q61595-10;Q61595-11;Q61595-13;Q61595-16;Q61595-4;Q61595-5;Q61595-6	Q61595;A0A087WNW3;A0A087WP14;A0A087WP48;A0A087WP85;A0A087WPW5;A0A087WPX0;A0A087WQ25;A0A087WQD0;A0A087WQF8;A0A087WQG4;A0A087WQI3;A0A087WQQ5;A0A087WRS1;A0A087WS04;A0A087WS23;A0A087WS29;F8VQC7;Q61595-10;Q61595-11;Q61595-12;Q61595-13;Q61595-14;Q61595-15;Q61595-16;Q61595-2;Q61595-3;Q61595-4;Q61595-5;Q61595-6;Q61595-7;Q61595-8;Q61595-9	KTN1-10_MOUSE;KTN1-11_MOUSE;KTN1-13_MOUSE;KTN1-16_MOUSE;KTN1-4_MOUSE;KTN1-5_MOUSE;KTN1-6_MOUSE;KTN1_MOUSE	Ktn1	24	Kinectin	833836	770053	790291	169945	174142	156571	2.496e-06	2.25832
P70333	P70333	HNRH2_MOUSE	Hnrnph2	1	Heterogeneous nuclear ribonucleoprotein H2	239282	222690	249009			106419	0.0187724	2.29544
Q9CPW3	Q9CPW3	RM54_MOUSE	Mrpl54	2	39S ribosomal protein L54, mitochondrial	302833	271869	285666		108015		0.00863577	2.32207
P58059	P58059	RT21_MOUSE	Mrps21	4	28S ribosomal protein S21, mitochondrial	570944	330358	638910	165356		159678	0.0421116	2.34246
Q5U3K5	Q5U3K5	RABL6_MOUSE	Rabl6	4	Rab-like protein 6	188572	149303	111955				0.0249193	2.35095
Q6ZQB6;Q6ZQB6-3	Q6ZQB6;E9Q9J4;Q6ZQB6-2;Q6ZQB6-3	VIP2-3_MOUSE;VIP2_MOUSE	Ppip5k2	4	Inositol hexakisphosphate and diphosphoinositol-pentakisphosphate kinase 2	909653	859734	549825	315328		211688	0.0518467	2.35942
Q91V61;Q91V61-2	Q91V61;A0A494BB84;Q3U4F0;Q91V61-2	SFXN3-2_MOUSE;SFXN3_MOUSE	Sfxn3	3	Sideroflexin-3	234342	283536	287787			134364	0.0405207	2.37544
Q9QVP4	Q9QVP4	MLRA_MOUSE	Myl7	9	Myosin regulatory light chain 2, atrial isoform	905240	1490320	2259310	456351	85490.6	502652	0.056533	2.42671
Q8CHS7	Q8CHS7	DRS7C_MOUSE	Dhrs7c	4	Dehydrogenase/reductase SDR family member 7C	496912	486982	530549	208931		188093	0.0894498	2.43893
Q3U9G9	Q3U9G9	LBR_MOUSE	Lbr	3	Delta(14)-sterol reductase LBR	190379	257649	285677				0.000777378	2.44949
P03893	P03893	NU2M_MOUSE	Mtnd2	1	NADH-ubiquinone oxidoreductase chain 2	473069	313300	513992	143794		240346	0.133199	2.46157
Q9WUZ5	Q9WUZ5;D3YUN3;F6QC77	TNNI1_MOUSE	Tnni1	2	Troponin I, slow skeletal muscle	128671	312495	287353				0.00631182	2.54252
P00405	P00405	COX2_MOUSE	Mtco2	5	Cytochrome c oxidase subunit 2	28315500	14718700	15519400	2818730	3161570	3136170	0.00104234	2.61814
P62315	P62315	SMD1_MOUSE	Snrpd1	1	Small nuclear ribonucleoprotein Sm D1	2113170	1616980	1706390	1182170		836141	0.213825	2.62239
P43276	P43276	H15_MOUSE	H1-5	4	Histone H1.5	973210	1223190	1407980	184333	211619	149924	0.000212766	2.72096
Q8R1B4	Q8R1B4	EIF3C_MOUSE	Eif3c	9	Eukaryotic translation initiation factor 3 subunit C	303747	328225	461477		65391.7	89893.9	0.00778891	2.72666
Q9ESJ0	Q9ESJ0;A0A0R4J254	XPO4_MOUSE	Xpo4	1	Exportin-4	445477	619393	343523				0.00344184	2.73181
Q9DCA2	Q9DCA2;Q3U8Y1	RT11_MOUSE	Mrps11	2	28S ribosomal protein S11, mitochondrial	323739	368444	400086			60235.2	3.21034e-05	2.74262
O88342	O88342;A0A0J9YU05	WDR1_MOUSE	Wdr1	12	WD repeat-containing protein 1	951314	656078	854556	76867	113016	195856	0.0028261	2.76407
Q91XE8	Q91XE8;A0A1L1SSA8	TM205_MOUSE	Tmem205	1	Transmembrane protein 205	714323	320601	724368			223714	0.029459	2.77226
O70194	O70194	EIF3D_MOUSE	Eif3d	4	Eukaryotic translation initiation factor 3 subunit D	244021	200442	326547	36095.8			0.00018089	2.77862
Q9R0X4	Q9R0X4	ACOT9_MOUSE	Acot9	6	Acyl-coenzyme A thioesterase 9, mitochondrial	457749	330412	487302	77043.8	63947	44165.2	0.00066862	2.80132
Q8QZY1	Q8QZY1	EIF3L_MOUSE	Eif3l	3	Eukaryotic translation initiation factor 3 subunit L	324966	374757	369739		58255.8	112399	0.0197335	2.83547
O54774	O54774	AP3D1_MOUSE	Ap3d1	2	AP-3 complex subunit delta-1	230067	336749	170433				0.000988381	2.88805
Q8R3E3;Q8R3E3-2;Q8R3E3-3	Q8R3E3;B1AT64;Q8R3E3-2;Q8R3E3-3	WIPI1-2_MOUSE;WIPI1-3_MOUSE;WIPI1_MOUSE	Wipi1	1	WD repeat domain phosphoinositide-interacting protein 1	293986	184888	297373				0.000337736	2.90017
P56393	P56393	COX7B_MOUSE	Cox7b	2	Cytochrome c oxidase subunit 7B, mitochondrial	605213	190837	262502				0.00763681	2.97319
P06151	P06151;A0A1B0GSR9;A0A1B0GSX0	LDHA_MOUSE	Ldha	11	L-lactate dehydrogenase A chain	9554300	8045790	8418790	1228330	693212	1551800	0.00108271	2.97866
P17665	P17665	COX7C_MOUSE	Cox7c	2	Cytochrome c oxidase subunit 7C, mitochondrial	869722	479658	481473	54159.5	69900.8	103420	0.00159122	3.00094
A0A3B2W820;A0A3B2W824;A0A3B2WBL1;A0A3B2WDD2;Q5XJF6	A0A3B2W820;A0A3B2W824;A0A3B2WBL1;A0A3B2WDD2;Q5XJF6	A0A3B2W820_MOUSE;A0A3B2W824_MOUSE;A0A3B2WBL1_MOUSE;A0A3B2WDD2_MOUSE;Q5XJF6_MOUSE	Rpl10a	1	Isoform of P53026, 60S ribosomal protein L10a	527796	324254	773504	93765.7		109040	0.0209633	3.08252
O70622-2	O70622;O70622-2	RTN2-2_MOUSE	Rtn2	1	Isoform of O70622, Isoform 2 of Reticulon-2	720778	693778	738506			422074	0.0564938	3.08845
P28271	P28271	ACOC_MOUSE	Aco1	8	Cytoplasmic aconitate hydratase	355744	251960	379627			36845.9	6.7224e-05	3.1767
P43275	P43275	H11_MOUSE	H1-1	2	Histone H1.1	450138	598135	696874			105026	0.00276072	3.3192
P16125	P00342;P06151;P16125;A0A0N4SVV8;A0A1B0GQX5;A0A1B0GSR9;A0A1B0GSX0;A0A1B0GT41;A0A6I8MX27;D3YVR7;D3YZE4;D3YZQ9;D3Z7F0	LDHB_MOUSE	Ldhb	16	L-lactate dehydrogenase B chain	28294100	24198000	24479100	2846730	1552990	3795900	0.0010113	3.32131
Q99MN9	Q99MN9;D3YZC1;E9Q1J7	PCCB_MOUSE	Pccb	20	Propionyl-CoA carboxylase beta chain, mitochondrial	5741480	3138030	2906330	333219	371215	343592	0.000402617	3.42228
F7CAL7	D6RIQ3;F7CAL7	F7CAL7_MOUSE	Phyhd1	1	Isoform of Q9DB26, Phytanoyl-CoA dioxygenase domain-containing protein 1 (Fragment)	408623	633724	565179			156645	0.0172434	3.48616
Q91ZA3	Q91ZA3	PCCA_MOUSE	Pcca	29	Propionyl-CoA carboxylase alpha chain, mitochondrial	6009220	3594160	3289940	360974	322989	431819	0.000301523	3.48762
P35585	P35585	AP1M1_MOUSE	Ap1m1	5	AP-1 complex subunit mu-1	502526	502918	619419				0.00389179	3.66039
P62862	A0A494B9Z0;A0A494BBA8;P62862;Q642K5	RS30_MOUSE	Fau	4	Isoform of P35545, 40S ribosomal protein S30	1231330	2026500	894515	135287	106127	71441.8	0.00105968	3.69584
Q80VD1	Q80VD1	FA98B_MOUSE	Fam98b	2	Protein FAM98B	660591	634285	331775				0.00058224	3.825
Q8R164	Q8R164	BPHL_MOUSE	Bphl	10	Valacyclovir hydrolase	1853570	2003120	1680470	178361		164979	0.00395675	4.10726
P01804	A0A075B5T3;P01804;A0A0A6YWS9;A0A0A6YX19	HVM35_MOUSE	-	1	Ig heavy chain V-III region HPC76				217076	10219600
Q91ZU1	Q91ZU1	ASB6_MOUSE	Asb6	1	Ankyrin repeat and SOCS box protein 6	4556660			3923330
A0A140T8M2	A0A140T8M2	A0A140T8M2_MOUSE	Igkv12-44	1	Ig-like domain-containing protein	455042	793433		1986970	3788240
P01844;P01845	P01844;P01845;A0A0G2JGQ8;Q99JC1	LAC2_MOUSE;LAC3_MOUSE	Iglc2;Iglc3	3	Ig lambda-2 chain C region	485068	439724		1815120	3612630
A0A075B5R7	A0A075B5R7	A0A075B5R7_MOUSE	Ighv14-2	3	Ig-like domain-containing protein		54930.7		1667310	4344070
Q8VBU8;Q8VBU8-2;Q8VBU8-3;Q8VBU8-4	Q8VBU8;G3UWM0;G3UWN8;G3UYF0;Q8VBU8-2;Q8VBU8-3;Q8VBU8-4	BANP-2_MOUSE;BANP-3_MOUSE;BANP-4_MOUSE;BANP_MOUSE	Banp	1	Protein BANP					3718330	2324420
Q9EPQ8;Q9EPQ8-2	Q9EPQ8;Q9EPQ8-2	TCF20-2_MOUSE;TCF20_MOUSE	Tcf20	1	Transcription factor 20	128870		2475810	472117		2348060
P02088	P02088	HBB1_MOUSE	Hbb-b1	2	Hemoglobin subunit beta-1	30451	94070.6		1470690	2219060
A0A075B5J9;A0A075B5K3;A0A0G2JDN5;A0A0G2JFA8	A0A075B5J9;A0A075B5K3;A0A0G2JDN5;A0A0G2JFA8	A0A075B5J9_MOUSE;A0A075B5K3_MOUSE;A0A0G2JDN5_MOUSE;A0A0G2JFA8_MOUSE	Igkv17-121;Igkv17-127	1	Ig-like domain-containing protein	424021	101993		858783	2344270
P01654;P01656	P01654;P01656	KV3A1_MOUSE;KV3A3_MOUSE	-	1	Ig kappa chain V-III region PC 2880/PC 1229	113590			1142910	1925800
A0A075B677	A0A075B677;A0A0G2JFC6	A0A075B677_MOUSE	Igkv4-53	2	Ig-like domain-containing protein				172366	2944690
P08122	P08122	CO4A2_MOUSE	Col4a2	4	Collagen alpha-2(IV) chain					2218340	863469
A0A140T8P3	A0A140T8P3	A0A140T8P3_MOUSE	Igkv15-103	1	Ig-like domain-containing protein			172958	482188	2314130
A0A075B5S9;A0A0A6YWH6;A0A0B4J1J4;A0A0B4J1J5	A0A075B5S9;A0A0B4J1J4;A0A0B4J1J5;A0A0A6YWH6	A0A075B5S9_MOUSE;A0A0A6YWH6_MOUSE;A0A0B4J1J4_MOUSE;A0A0B4J1J5_MOUSE	Ighv9-2;Ighv9-3;Ighv9-4	1	Ig-like domain-containing protein				602081	2270330
A0A0A6YXA5	A0A0A6YVW3;A0A0A6YXA5	A0A0A6YXA5_MOUSE	Ighv1-15	3	Immunoglobulin heavy variable 1-15	41931.5			1251410	1479050
P04945	P04945;A0A0B4J1I9	KV6AB_MOUSE	MGI:2686370	1	Ig kappa chain V-VI region NQ2-6.1				138493	2622250
P01636	P01636	KV5A4_MOUSE	-	2	Ig kappa chain V-V region MOPC 149		82158.3		691269	1923650
P18528	P18528	HVM57_MOUSE	-	1	Ig heavy chain V region 6.96	66431.6			804307	1811280
A0A075B5T3	A0A075B5T3;J3QK03;A0A0A6YWS9	A0A075B5T3_MOUSE	Ighv6-6	2	Ig-like domain-containing protein					2460690
A0A0A6YXN4	A0A0A6YXN4	A0A0A6YXN4_MOUSE	Ighv1-18	1	Isoform of A0A075B5U4, Ig-like domain-containing protein (Fragment)				604825	1828730
Q61765	Q61765;Q61897;Q8K0Y2;Q9D646	K1H1_MOUSE	Krt31	7	Keratin, type I cuticular Ha1	601142			662548	1166270
Q8R480	Q8R480	NUP85_MOUSE	Nup85	1	Nuclear pore complex protein Nup85			622481	941977		794869
A0A0B4J1G0	A0A0B4J1G0	FCGR4_MOUSE	Fcgr4	3	Low affinity immunoglobulin gamma Fc region receptor IV		339470	619655	641151	630910
Q9R0H5	Q6IFZ9;Q9DCV7;Q9R0H5;D3Z6N5	K2C71_MOUSE	Krt71	7	Keratin, type II cytoskeletal 71	355371		386468	148180	1201880
A0A140T8P5	A0A140T8P5	A0A140T8P5_MOUSE	Igkv8-24	2	Ig-like domain-containing protein		82515.9		679239	1321810
Q9DCE9	Q9DCE9	Q9DCE9_MOUSE	Igtp	4	IRG-type G domain-containing protein		1191360	486231	188336		197878
A0A075B5R1	A0A075B5R1	A0A075B5R1_MOUSE	Ighv5-17	1	Ig-like domain-containing protein	48499.5			324580	1603080
P01629	A0A075B5J6;P01629	KV2A4_MOUSE	-	1	Ig kappa chain V-II region 2S1.3				724018	1136370
P18525	A0A075B5Q4;A0A075B5Q9;P18525;A0A0A6YWC7	HVM54_MOUSE	-	1	Ig heavy chain V region 5-84	586723			318576	877962
A0A0B4J1N0;A0A0G2JFE9	A0A0B4J1N0;A0A0G2JFE9	A0A0B4J1N0_MOUSE;A0A0G2JFE9_MOUSE	Ighv1-76	2	Ig-like domain-containing protein	85498.3		223815	525321	935197
P97443;P97443-2;P97443-3	P97443;G5E8R7;P97443-2;P97443-3	SMYD1-2_MOUSE;SMYD1-3_MOUSE;SMYD1_MOUSE	Smyd1	1	Histone-lysine N-methyltransferase Smyd1	513653		399144		482313	370188
P03977	A0A075B5P0;P01654;P01655;P01656;P03977	KV3A4_MOUSE	-	2	Ig kappa chain V-III region 50S10.1	99524.8			408470	1221180
A0A140T8N9	A0A140T8N9	A0A140T8N9_MOUSE	Igkv6-32	2	Ig-like domain-containing protein	59318.7	97569.9		285319	1270550
Q922D4;Q922D4-2	Q922D4;G5E8R4;Q922D4-2;Q922D4-3;Q922D4-4	PP6R3-2_MOUSE;PP6R3_MOUSE	Ppp6r3	2	Serine/threonine-protein phosphatase 6 regulatory subunit 3			406545	756510		409608
Q80ZK0	Q80ZK0;E9QJS0;G5E8U5;G5E8U8	RT10_MOUSE	Mrps10	1	28S ribosomal protein S10, mitochondrial		511089	345069	710804
P07744	P07744	K2C4_MOUSE	Krt4	3	Keratin, type II cytoskeletal 4						1563190
A0A0A6YYE7	A0A0A6YYE7	A0A0A6YYE7_MOUSE	Igkv4-57	2	Ig-like domain-containing protein				531412	1009210
Q05512;Q05512-3;Q05512-4	Q05512;A0A0R4J0B1;A0A0R4J227;E9PYX3;E9Q9N6;E9QMP6;F6Z4Q6;F6ZEX4;F6ZS70;F7A3Q3;Q05512-2;Q05512-3;Q05512-4;Q3T9A3	MARK2-3_MOUSE;MARK2-4_MOUSE;MARK2_MOUSE	Mark2	3	Serine/threonine-protein kinase MARK2	309036		319216	494647		410807
A0A140T8N5	A0A140T8N5;A0A140T8N7;A0A140T8P1	A0A140T8N5_MOUSE	Igkv6-23	2	Ig-like domain-containing protein				455627	974810
A0A075B5U6;A0A0A6YX66	A0A075B5U6;A0A0A6YX66	A0A075B5U6_MOUSE;A0A0A6YX66_MOUSE	Ighv1-20	3	Ig-like domain-containing protein	73035.5			276395	1069220
P01671;P01673	P01671;P01673	KV3AJ_MOUSE;KV3AL_MOUSE	-	1	Ig kappa chain V-III region PC 7175				304413	1019050
Q9ERG0;Q9ERG0-2	Q9ERG0;Q9ERG0-2	LIMA1-2_MOUSE;LIMA1_MOUSE	Lima1	2	LIM domain and actin-binding protein 1	129479		256704		510765	388701
Q9EP89	Q9EP89	LACTB_MOUSE	Lactb	5	Serine beta-lactamase-like protein LACTB, mitochondrial			104653		1057100	114239
Q9Z320	Q8VCW2;Q9Z320	K1C27_MOUSE	Krt27	6	Keratin, type I cytoskeletal 27	283861		251852	33930.2	666395
A0A075B5R4	A0A075B5R4;A0A075B5R9	A0A075B5R4_MOUSE	Ighv14-1	2	Ig-like domain-containing protein	226285			445466	555868
P01807;P01809;P01812	A0A075B5R5;P01806;P01807;P01808;P01809;P01812	HVM37_MOUSE;HVM39_MOUSE;HVM42_MOUSE	-	1	Ig heavy chain V region X44	226938			462465	531108
A0A075B5K7;A0A0G2JG36	A0A075B5K7;A0A0G2JG36	A0A075B5K7_MOUSE;A0A0G2JG36_MOUSE	Igkv14-100	1	Ig-like domain-containing protein				215878	928611
Q9CXT8	Q9CXT8;D3Z1T9	MPPB_MOUSE	Pmpcb	1	Mitochondrial-processing peptidase subunit beta	196163		270999	451866		214463
P01674	A0A075B5N9;P01674;A0A0G2JE31	KV3AM_MOUSE	-	1	Ig kappa chain V-III region PC 2154	133299			379071	612550
Q9QZZ6	Q9QZZ6	DERM_MOUSE	Dpt	2	Dermatopontin			50514.6		802726	195111
A0A075B5Q2	A0A075B5Q2	A0A075B5Q2_MOUSE	Ighv5-9	1	Ig-like domain-containing protein		202448		252602	593269
F8VQJ3	F8VQJ3	F8VQJ3_MOUSE	Lamc1	2	Isoform of P02468, Laminin subunit gamma-1					837089	204436
A0A075B5V6;A0A075B5V7;A0A0A6YXN5;A0A0A6YY38	A0A075B5V6;A0A075B5V7;A0A0A6YXN5;A0A0A6YY38	A0A075B5V6_MOUSE;A0A075B5V7_MOUSE;A0A0A6YXN5_MOUSE;A0A0A6YY38_MOUSE	Ighv1-42;Ighv1-43	1	Ig-like domain-containing protein				236358	788829
A0A075B5N4	A0A075B5N4;A0A0G2JF28	A0A075B5N4_MOUSE	Igkv8-27	2	Ig-like domain-containing protein				179841	838699
Q3U0B3	Q3U0B3	DHR11_MOUSE	Dhrs11	2	Dehydrogenase/reductase SDR family member 11	242582		270108		224447	271680
Q60668;Q60668-2;Q60668-3;Q60668-4	Q60668;E9Q5B6;F6SHF3;F6ZV59;G3X9W0;G5E8G0;Q60668-2;Q60668-3;Q60668-4	HNRPD-2_MOUSE;HNRPD-3_MOUSE;HNRPD-4_MOUSE;HNRPD_MOUSE	Hnrnpd	2	Heterogeneous nuclear ribonucleoprotein D0	274711		278776	214183		239769
Q64028;Q64028-2;Q64028-3	Q64028;E0CXV8;Q3V116;Q64028-2;Q64028-3;Q7TT35	PHC1-2_MOUSE;PHC1-3_MOUSE;PHC1_MOUSE	Phc1	1	Polyhomeotic-like protein 1	346020				371666	283118
P28654	P28654	PGS2_MOUSE	Dcn	3	Decorin	31603.8		94574.2		598840	232267
Q3TCX3;Q3TCX3-2;Q3TCX3-3	Q3TCX3;A0A0G2JEG2;Q3TCX3-2;Q3TCX3-3	KHDC4-2_MOUSE;KHDC4-3_MOUSE;KHDC4_MOUSE	Khdc4	1	KH homology domain-containing protein 4	248313	309343			229145	168548
P02089	P02089	HBB2_MOUSE	Hbb-b2	1	Hemoglobin subunit beta-2			28642.2	251229	629781
Q8BJH1	Q8BJH1	ZC21A_MOUSE	Zc2hc1a	1	Zinc finger C2HC domain-containing protein 1A	275026		243860	228825		158790
P01750	A0A075B5Y1;P01750;A0A0G2JGK2	HVM06_MOUSE	-	1	Ig heavy chain V region 102				281220	616684
P01749	A0A075B5W2;P01749;A0A0A6YXC3	HVM05_MOUSE	Ighv1-61	1	Ig heavy chain V region 3				254524	631139
P28656;Q78ZA7	P28656;Q78ZA7;A0A140LJB5;B7ZNL2;Q3TF41;Q8BSH9	NP1L1_MOUSE;NP1L4_MOUSE	Nap1l1;Nap1l4	1	Nucleosome assembly protein 1-like 1	211955		307408			344183
A0A075B5P9	A0A075B5P9	A0A075B5P9_MOUSE	Ighv5-4	1	Ig-like domain-containing protein				412612	415925
Q3TR73	Q3TR73	Q3TR73_MOUSE	Nebl	1	Isoform of Q0II04, Nebulette			179320	265962		372129
P97855	P97855	G3BP1_MOUSE	G3bp1	1	Ras GTPase-activating protein-binding protein 1	292211		195636	147009		174655
Q61586	Q61586;A0A494BA32;A0A494BAR5	GPAT1_MOUSE	Gpam	2	Glycerol-3-phosphate acyltransferase 1, mitochondrial	117266		304637	135535		230220
P97479;P97479-2	P97479;A0A0R4J113;A0A0U1RPX7;P97479-2;Q5MJ56	MYO7A-2_MOUSE;MYO7A_MOUSE	Myo7a	1	Unconventional myosin-VIIa		207722	81806.5	417956		70319.2
F7CN51	F7CN51	F7CN51_MOUSE	Ric1	1	Isoform of Q69ZJ7, Protein RIC1 homolog (Fragment)	180628		193154	139615		239842
A0A075B5U7	A0A075B5U7	A0A075B5U7_MOUSE	Ighv1-22	1	Ig-like domain-containing protein				172154	565883
P70213	P70213	FV1_MOUSE	Fv1	3	Friend virus susceptibility protein 1		290240	138691	190190	115976
Q5U458	Q5U458	DJC11_MOUSE	Dnajc11	3	DnaJ homolog subfamily C member 11	177505		200444	196119		160493
Q8R001;Q8R001-2	Q8R001;D3YYK8;E9Q6X0;Q8R001-2	MARE2-2_MOUSE;MARE2_MOUSE	Mapre2	1	Microtubule-associated protein RP/EB family member 2	337630		161056	95718.2		121876
P29758	P29758	OAT_MOUSE	Oat	2	Ornithine aminotransferase, mitochondrial		172591	168266	187187		174315
P01803	P01803	HVM34_MOUSE	-	1	Ig heavy chain V region AMPC1				269028	430224
A0A140T8M3	A0A140T8M3	A0A140T8M3_MOUSE	Igkv8-30	1	Ig-like domain-containing protein		356868		87878.1	249499
Q78Y72;Q9D0Z8	Q78Y72;Q9D0Z8	Q78Y72_MOUSE;Q9D0Z8_MOUSE	Ceacam11;Ceacam14	1	Carcinoembryonic antigen-related cell adhesion molecule 14	368180		189147			129344
P97861;Q9ERE2	E9Q1Y9;P97861;Q6IMF0;Q9ERE2	KRT81_MOUSE;KRT86_MOUSE	Krt81;Krt86	2	Keratin, type II cuticular Hb6	26712			139382	514647
Q6ZWY3	Q6ZWY3;D3YYB0;D6RH49	RS27L_MOUSE	Rps27l	1	40S ribosomal protein S27-like		357582	186035			136664
A2ACV6	A2ACV6	A2ACV6_MOUSE	Soga1	1	Isoform of E1U8D0, DUF4482 domain-containing protein		144088	114246	307793		114152
E9Q1Z0	E9Q1Z0	E9Q1Z0_MOUSE	Krt90	1	IF rod domain-containing protein	176598		276742	96148.6		121572
P54823	P54823	DDX6_MOUSE	Ddx6	2	Probable ATP-dependent RNA helicase DDX6	164118		157167	183272		165035
Q9D8Y0	Q9D8Y0;Q8C845	EFHD2_MOUSE	Efhd2	3	EF-hand domain-containing protein D2			196572		246528	209768
A0A075B5V8;A0A0A6YY41	A0A075B5V8;A0A0A6YY41	A0A075B5V8_MOUSE;A0A0A6YY41_MOUSE	Ighv1-47	1	Ig-like domain-containing protein					650392
Q8K3P0	Q8K3P0	DR9C7_MOUSE	Sdr9c7	2	Short-chain dehydrogenase/reductase family 9C member 7	197181		82162.3	231136	134552
Q64012;Q64012-2	Q64012;A2AU60;A2AU61;A2AU62;Q64012-2	RALY-2_MOUSE;RALY_MOUSE	Raly	1	RNA-binding protein Raly	354997		288457
Q8BGX2	Q8BGX2	TIM29_MOUSE	Timm29	2	Mitochondrial import inner membrane translocase subunit Tim29	172260		248641	119436		100908
Q8VE73;Q8VE73-3	Q8VE73;F6Q1R4;Q8VE73-3	CUL7-3_MOUSE;CUL7_MOUSE	Cul7	5	Cullin-7	66184.5		136991	254642		183015
P06329	A0A075B5W3;A0A075B5X3;P01754;P06328;P06329	HVM50_MOUSE	-	1	Ig heavy chain V region AC38 15.3					628955
Q6PEB6	Q6PEB6;E0CXA9;E0CYJ0	PHOCN_MOUSE	Mob4	1	MOB-like protein phocein	96950.5		91113.3	307286		118105
Q9D0F9	Q9D0F9;A2CEK3	PGM1_MOUSE	Pgm1	7	Phosphoglucomutase-1	131488		144705	117558		191509
P62878	P62878;A0A2R8W6G1	RBX1_MOUSE	Rbx1	1	E3 ubiquitin-protein ligase RBX1	95568.4		134810	243591		101030
Q9EQH2	Q9EQH2	ERAP1_MOUSE	Erap1	1	Endoplasmic reticulum aminopeptidase 1		136180	215141	218460
Q9CYL5	Q9CYL5	GAPR1_MOUSE	Glipr2	2	Golgi-associated plant pathogenesis-related protein 1	68957.5		60770.5		338419	101429
Q01405	Q01405;E9Q1S3	SC23A_MOUSE	Sec23a	1	Protein transport protein Sec23A			182611	121824	264507
A0A075B5N6;A0A0G2JDG9;A0A0G2JGT0	A0A075B5N6;A0A0G2JGT0;A0A0G2JDG9	A0A075B5N6_MOUSE;A0A0G2JDG9_MOUSE;A0A0G2JGT0_MOUSE	Gm43218;Igkv8-16	1	Ig-like domain-containing protein				374676		193019
Q7TT45;Q99K70	Q7TT45;Q99K70;B1AWT2;B1AWT3;B1AWT4	RRAGC_MOUSE;RRAGD_MOUSE	Rragc;Rragd	1	Ras-related GTP-binding protein D	85939.5		54386.5	253908		156891
A0A087WPN7;A0A0A6YWN3	A0A087WPN7;A0A0A6YWN3	A0A087WPN7_MOUSE;A0A0A6YWN3_MOUSE	Ighv13-2	3	Ig-like domain-containing protein					550650
P12242	P12242	UCP1_MOUSE	Ucp1	6	Mitochondrial brown fat uncoupling protein 1		281942	242835
Q6ZQ38	Q6ZQ38	CAND1_MOUSE	Cand1	1	Cullin-associated NEDD8-dissociated protein 1	99616.7		185305	29929.9		205921
Q8CFE3	Q8CFE3;A0A140T8R7	RCOR1_MOUSE	Rcor1	1	REST corepressor 1		105060	78715.8	246949		87026.6
O70570	O70570;D3YVM4;D3Z2D3	PIGR_MOUSE	Pigr	4	Polymeric immunoglobulin receptor					515674
Q99J25	Q99J25	MRM1_MOUSE	Mrm1	1	rRNA methyltransferase 1, mitochondrial	155332		136816	144934	69340.9
Q64444	Q64444	CAH4_MOUSE	Ca4	1	Carbonic anhydrase 4					361219	133050
Q3TC33	Q3TC33;E0CYP1;E0CYX9;Q3TC33-2	CC127_MOUSE	Ccdc127	2	Coiled-coil domain-containing protein 127					399305	94643.4
O55131	O55131;E9Q1G8;E9Q9F5	SEPT7_MOUSE	Septin7	1	Septin-7	106319		84261.4		184977	117314
Q569Z5	Q569Z5	DDX46_MOUSE	Ddx46	2	Probable ATP-dependent RNA helicase DDX46	155509	48296.6			141370	144440
Q9D0R2	Q9D0R2	SYTC_MOUSE	Tars1	3	Threonine--tRNA ligase 1, cytoplasmic	121728		155955	115175		93835
Q9WVG5	Q9WVG5	LIPE_MOUSE	Lipg	1	Endothelial lipase				476698
Q9ESZ8;Q9ESZ8-2;Q9ESZ8-3;Q9ESZ8-4;Q9ESZ8-5;Q9ESZ8-6	Q9ESZ8;G3UYD0;Q3UHU8;Q9ESZ8-2;Q9ESZ8-3;Q9ESZ8-4;Q9ESZ8-5;Q9ESZ8-6	GTF2I-2_MOUSE;GTF2I-3_MOUSE;GTF2I-4_MOUSE;GTF2I-5_MOUSE;GTF2I-6_MOUSE;GTF2I_MOUSE	Gtf2i	2	General transcription factor II-I			199756	111497		163891
Q01231	Q01231;Q8CAG8	CXA5_MOUSE	Gja5	1	Gap junction alpha-5 protein		102535		266327		106158
Q8BYJ6;Q8BYJ6-2;Q8BYJ6-3;Q8BYJ6-4	Q8BYJ6;E0CX53;E9Q6Q8;H7BX82;Q8BYJ6-2;Q8BYJ6-3;Q8BYJ6-4	TBCD4-2_MOUSE;TBCD4-3_MOUSE;TBCD4-4_MOUSE;TBCD4_MOUSE	Tbc1d4	1	TBC1 domain family member 4		113893	110492	141855		104123
P01746;P01747	P01746;P01747	HVM02_MOUSE;HVM03_MOUSE	-	2	Ig heavy chain V region 93G7	56499.6			182318	227052
P58137	P58137;Q8BZR4	ACOT8_MOUSE	Acot8	1	Acyl-coenzyme A thioesterase 8					332426	123159
Q8K0D5	Q8K0D5	EFGM_MOUSE	Gfm1	3	Elongation factor G, mitochondrial	144617		114274	91018.7		99252.2
A0A075B5X7;A0A0G2JFS5	A0A075B5X7;A0A0G2JFS5	A0A075B5X7_MOUSE;A0A0G2JFS5_MOUSE	Ighv1-69	1	Ig-like domain-containing protein				117765	327824
P18653;P18654	P18653;P18654;B1AXN9;E9PWV3;F6Q8A4;F6RQA2;G3UZI3;Q505N6	KS6A1_MOUSE;KS6A3_MOUSE	Rps6ka1;Rps6ka3	1	Ribosomal protein S6 kinase alpha-1	131775		134744		44497.1	133384
D3Z494;G5E895	G5E895;P21300;P45377;D3Z494	D3Z494_MOUSE;G5E895_MOUSE	Akr1b10	2	Isoform of G5E895, Aldo-keto reductase family 1, member B10 (aldose reductase)	43186.5		96726.5	86785.1		215968
Q62261-2	Q62261-2	SPTB2-2_MOUSE	Sptbn1	1	Isoform of Q62261, Isoform 2 of Spectrin beta chain, non-erythrocytic 1					238040	191155
P17225	P17225;Q8BHD7;E9QMW9;F7C521;F7DCW4;G3UXA6;G8JL74;Q8BGJ5;Q8BHD7-2;Q8CB58;Q922I7	PTBP1_MOUSE	Ptbp1	2	Polypyrimidine tract-binding protein 1	138232		83698.3	152371		49258.7
Q9ERR1;Q9ERR1-2	Q9CZA6;Q9ERR1;Q9CZA6-2;Q9CZA6-3;Q9ERR1-2	NDEL1-2_MOUSE;NDEL1_MOUSE	Ndel1	3	Nuclear distribution protein nudE-like 1	52919.3		140324	125945		103908
Q9CPU2	Q9CPU2	NDUB2_MOUSE	Ndufb2	1	NADH dehydrogenase [ubiquinone] 1 beta subcomplex subunit 2, mitochondrial	59722.8		188057	61093.7		108592
Q8BK63;Q8BK63-2	Q8BK63;E9PWB2;E9Q2U6;E9Q3W1;E9Q4G7;F6YBC9;H7BXB1;Q8BK63-2	KC1A-2_MOUSE;KC1A_MOUSE	Csnk1a1	1	Casein kinase I isoform alpha	113070		104663	126771		66354.3
P51885	P51885	LUM_MOUSE	Lum	2	Lumican			46732.1		238501	122606
O35143	O35143;E9PV44	ATIF1_MOUSE	ATP5IF1	2	ATPase inhibitor, mitochondrial			148934	109321		148939
P28653	P28653	PGS1_MOUSE	Bgn	2	Biglycan			43739		272920	89660.1
O88456	O88456;A0A0R4IZW8;A0A0R4J1C2	CPNS1_MOUSE	Capns1	1	Calpain small subunit 1	68471.6		151878		72028.8	112161
O35609	O35609;E9Q855;Q3UXS0	SCAM3_MOUSE	Scamp3	1	Secretory carrier-associated membrane protein 3	81262.3		113934	45440.5		156627
Q91V79	Q91V79	FITM1_MOUSE	Fitm1	1	Fat storage-inducing transmembrane protein 1			127390	128900		140864
Q99JB2	Q99JB2	STML2_MOUSE	Stoml2	2	Stomatin-like protein 2, mitochondrial			116566	113625		165346
Q2VPD4	Q2VPD4;E9Q993;E9Q994	BMAL2_MOUSE	Arntl2	1	Aryl hydrocarbon receptor nuclear translocator-like protein 2	88238		29552.5	203352	72545.3
Q9Z2W0	Q9Z2W0;Q3TVK3;Q8BPW9	DNPEP_MOUSE	Dnpep	2	Aspartyl aminopeptidase	49685		85201.2		136494	118618
Q9ES46	Q9ES46	PARVB_MOUSE	Parvb	2	Beta-parvin	55948.6		109850	94876.8		127526
Q9JJI8	Q9JJI8	RL38_MOUSE	Rpl38	1	60S ribosomal protein L38	132245		183423			72114.6
Q8VCT4	Q8VCT4	EST1D_MOUSE	Ces1d	2	Carboxylesterase 1D			107536	106984		171822
Q6P9Q4	Q6P9Q4	FHOD1_MOUSE	Fhod1	2	FH1/FH2 domain-containing protein 1	93407.4		77176.9	118451		95979.8
Q8K4G1-2	D3Z598;Q8K4G1-2	LTBP4-2_MOUSE	Ltbp4	1	Isoform of Q8K4G1, Isoform 2 of Latent-transforming growth factor beta-binding protein 4	46935.9		118934		106380	109838
P83940	P83940;A0A087WNT1;A0A087WPE4;A0A087WQE6	ELOC_MOUSE	Eloc	1	Elongin-C				165840		212981
Q80X85	Q80X85	RT07_MOUSE	Mrps7	2	28S ribosomal protein S7, mitochondrial	149812		184018	44294.4
Q64331	Q64331;E9PVU0;E9Q174;E9Q175;E9Q3L1;V9GX76;V9GXM4	MYO6_MOUSE	Myo6	2	Unconventional myosin-VI	39662.1				149137	188086
P35285;Q921E2	P35285;Q921E2;A2ARZ7;Q3TXV4	RAB31_MOUSE;RB22A_MOUSE	Rab22a;Rab31	1	Ras-related protein Rab-22A	81319		121759	94805.9		78620
Q5SRX1;Q5SRX1-2;Q5SRX1-3;Q5SRX1-4;Q5SRX1-5	Q5SRX1;Q5SRX1-2;Q5SRX1-3;Q5SRX1-4;Q5SRX1-5;Q5SXA5	TM1L2-2_MOUSE;TM1L2-3_MOUSE;TM1L2-4_MOUSE;TM1L2-5_MOUSE;TM1L2_MOUSE	Tom1l2	1	TOM1-like protein 2	118201			137380		119478
Q9WVJ2	Q9WVJ2;E9Q5I9;F6ZQQ3	PSD13_MOUSE	Psmd13	1	26S proteasome non-ATPase regulatory subunit 13	76006.6		154463		61037	82358
Q9JLM9	Q9JLM9;A2ASX1	GRB14_MOUSE	Grb14	1	Growth factor receptor-bound protein 14	160305		138483			74675.6
Q8VDC0	Q8VDC0;A0A1L1SQK2;A0A1L1SSW1	SYLM_MOUSE	Lars2	2	Probable leucine--tRNA ligase, mitochondrial		61174.4	113175	99105.5		96646.9
Q60766;Q60766-2	Q60766;Q60766-2	IRGM1-2_MOUSE;IRGM1_MOUSE	Irgm1	1	Immunity-related GTPase family M protein 1			172691	63130.1		133695
Q9R226	Q9R226;A0A2R8VHM1	KHDR3_MOUSE	Khdrbs3	1	KH domain-containing, RNA-binding, signal transduction-associated protein 3			63630.9	245378		60252.8
O35066;O35231;O35231-2;Q61771;Q99PW8	O35066;O35231;Q61771;Q99PW8;A0A1D5RLM0;A2AM72;E9PWU7;O35231-2	KIF17_MOUSE;KIF3B_MOUSE;KIF3C_MOUSE;KIFC3-2_MOUSE;KIFC3_MOUSE	Kif17;Kif3b;Kif3c;Kifc3	1	Kinesin-like protein KIF3C	59816		142269			166896
Q6NXI6;Q6NXI6-2	Q6NXI6;A0A0G2JFW6;Q6NXI6-2	RPRD2-2_MOUSE;RPRD2_MOUSE	Rprd2	1	Regulation of nuclear pre-mRNA domain-containing protein 2		77955.1	120276	119900		48284
Q91VH6	Q91VH6;A0A3B2W4I2;A0A3B2WCC1;A0A3F2YNL8	MEMO1_MOUSE	Memo1	2	Protein MEMO1	112454		82741.6	50627.3		119823
Q91Z49;Q91Z49-2;Q91Z49-3	Q91Z49;D3Z591;Q91Z49-2;Q91Z49-3	UIF-2_MOUSE;UIF-3_MOUSE;UIF_MOUSE	Fyttd1	1	UAP56-interacting factor	60435.9		101031	87115.3		116072
Q8BK08	Q8BK08;E9Q933	TMM11_MOUSE	Tmem11	1	Transmembrane protein 11, mitochondrial	99562.9		193949			70958.1
Q91VR7;Q9CQV6	Q91VR7;Q9CQV6	MLP3A_MOUSE;MLP3B_MOUSE	Map1lc3a;Map1lc3b	1	Microtubule-associated proteins 1A/1B light chain 3A		157296		75954.1		128485
Q8K4I3;Q9ES28;Q9ES28-2;Q9ES28-3;Q9ES28-4;Q9ES28-5;Q9ES28-6;Q9ES28-7;Q9ES28-8	Q8K4I3;Q9ES28;A0A0R4J0X8;A0A1B0GRS3;D3Z0V2;F6WMJ3;H3BJ53;Q9ES28-2;Q9ES28-3;Q9ES28-4;Q9ES28-5;Q9ES28-6;Q9ES28-7;Q9ES28-8	ARHG6_MOUSE;ARHG7-2_MOUSE;ARHG7-3_MOUSE;ARHG7-4_MOUSE;ARHG7-5_MOUSE;ARHG7-6_MOUSE;ARHG7-7_MOUSE;ARHG7-8_MOUSE;ARHG7_MOUSE	Arhgef6;Arhgef7	1	Rho guanine nucleotide exchange factor 6			103264	143498		114916
Q9WVL0	Q9WVL0	MAAI_MOUSE	Gstz1	2	Maleylacetoacetate isomerase	57594.8		95231.2	87281.1		121463
Q6NZJ6;Q6NZJ6-2	Q6NZJ6;A0A0J9YUC1;A0A0J9YUS5;A0A0J9YVC1;E9PVC5;E9PVC6;E9Q770;E9Q9E1;Q6NZJ6-2	IF4G1-2_MOUSE;IF4G1_MOUSE	Eif4g1	1	Eukaryotic translation initiation factor 4 gamma 1	201192		158447
Q8K4L4	Q8K4L4	POF1B_MOUSE	Pof1b	2	Protein POF1B	53037.8		47278.7	258668
A0A0G2JDE1	A0A0G2JDE1	A0A0G2JDE1_MOUSE	Ighv8-12	1	Isoform of A0A075B5X8, Immunoglobulin heavy variable V8-12 (Fragment)				358153
Q9QZS0	Q9QZS0	CO4A3_MOUSE	Col4a3	1	Collagen alpha-3(IV) chain				21674.8	336318
Q9WV07	Q9WV07	LOXE3_MOUSE	Aloxe3	1	Hydroperoxide isomerase ALOXE3	87249.9	190352			77687.7
P97379	P97379;P97379-2	G3BP2_MOUSE	G3bp2	2	Ras GTPase-activating protein-binding protein 2	111464		60624.3	122534		59729.4
Q99MS7-2	A0A494B9G7;A0A494BA91;A0A494BBL8;E9QP49;G5E8Y6;Q99MS7-2	EH1L1-2_MOUSE	Ehbp1l1	1	Isoform of Q99MS7, Isoform 2 of EH domain-binding protein 1-like protein 1		68574.5	94440	56499.4		130349
Q9CWT6	Q9CWT6	DDX28_MOUSE	Ddx28	2	Probable ATP-dependent RNA helicase DDX28	127127		222247
P01786	P01786	HVM17_MOUSE	-	1	Ig heavy chain V region MOPC 47A				230162		118100
O08739	O08739;A0A1L1SRX2	AMPD3_MOUSE	Ampd3	1	AMP deaminase 3	84988		104320	89191.5		66514.6
Q64282	Q64282	IFIT1_MOUSE	Ifit1	3	Interferon-induced protein with tetratricopeptide repeats 1	43093.5		237876			61052
P0CW02	P0CW02;A0A087WNZ5;A0A087WRP7	LY6C1_MOUSE	Ly6c1	1	Lymphocyte antigen 6C1				127757		211273
Q7TPR4	Q7TPR4;A1BN54	ACTN1_MOUSE	Actn1	4	Alpha-actinin-1		117482		50592.2		170892
Q5GIG6	Q5GIG6	TNI3K_MOUSE	Tnni3k	1	Serine/threonine-protein kinase TNNI3K	53148.4		140955	33466.4		110744
Q5RKN9	Q5RKN9	Q5RKN9_MOUSE	Capza1	1	Isoform of P47753, F-actin-capping protein subunit alpha			163431			174767
P82198	P82198;Q3UXJ2	BGH3_MOUSE	Tgfbi	2	Transforming growth factor-beta-induced protein ig-h3					167285	170447
P28665	A0A0N4SVU1;P28665;P28666	MUG1_MOUSE	Mug1	1	Murinoglobulin-1	204887		127986
A0A0B4J1H9	A0A0B4J1H9	A0A0B4J1H9_MOUSE	Igkv1-132	2	Ig-like domain-containing protein				332162
P34884	P34884	MIF_MOUSE	Mif	1	Macrophage migration inhibitory factor			59697.2	91952.3		177340
Q8CDN6	Q8CDN6;A0A494B955;A0A494BB31;A0A494BBI1;A0A498WGD8	TXNL1_MOUSE	Txnl1	1	Thioredoxin-like protein 1	55885.4		91909.5	105252		75306.2
P50516;P50516-2	P50516;P50516-2	VATA-2_MOUSE;VATA_MOUSE	Atp6v1a	1	V-type proton ATPase catalytic subunit A	103125		104793	41692.9		78385.1
P01748	P01748	HVM04_MOUSE	-	1	Ig heavy chain V region 23				76669.9	246678
P01863;P01865	P01863;P01865	GCAA_MOUSE;GCAM_MOUSE	Igh-1a;Ighg	1	Ig gamma-2A chain C region, A allele						323226
P01867;P01867-2	P01867;P01867-2	IGG2B-2_MOUSE;IGG2B_MOUSE	Igh-3	1	Ig gamma-2B chain C region						321301
Q8CC27;Q8CC27-2;Q8CC27-3;Q8CC27-4;Q8R0S4;Q8R0S4-1;Q8R0S4-2;Q8R3Z5;Q8R3Z5-2;Q8R3Z5-3;Q8R3Z5-4	Q8CC27;Q8R0S4;Q8R3Z5;A0A0A6YWX5;A0A0R4J194;A2A542;A2A543;A2A545;C7IVS7;J3QK20;Q8CC27-2;Q8CC27-3;Q8CC27-4;Q8R0S4-1;Q8R0S4-2;Q8R3Z5-2;Q8R3Z5-3;Q8R3Z5-4	CACB1-2_MOUSE;CACB1-3_MOUSE;CACB1-4_MOUSE;CACB1_MOUSE;CACB2-2_MOUSE;CACB2-3_MOUSE;CACB2-4_MOUSE;CACB2_MOUSE;CACB4-1_MOUSE;CACB4-2_MOUSE;CACB4_MOUSE	Cacnb1;Cacnb2;Cacnb4	1	Voltage-dependent L-type calcium channel subunit beta-2	64472		124235	64915.2		67078.2
Q6P9R2	Q6P9R2	OXSR1_MOUSE	Oxsr1	2	Serine/threonine-protein kinase OSR1			118902	88961.5		111677
A0A5F8MPD6	A0A5F8MPD6;Q059P4	A0A5F8MPD6_MOUSE	Filip1	2	Isoform of Q9CS72, CortBP2 domain-containing protein	47153.7		106601	84632.8		80567.9
P31786	P31786;M0QWU8	ACBP_MOUSE	Dbi	2	Acyl-CoA-binding protein	40663.2		113130	42063.1		122844
P63037	P63037;B1AXY1	DNJA1_MOUSE	Dnaja1	1	DnaJ homolog subfamily A member 1			198190			120102
O35345;Q60960	O35345;Q60960;Q4FJZ2	IMA5_MOUSE;IMA7_MOUSE	Kpna1;Kpna6	1	Importin subunit alpha-7	75922.3		95264.5	50518.3		93748.2
O88569;O88569-2;O88569-3	O88569;A0A0N4SUM2;O88569-2;O88569-3	ROA2-2_MOUSE;ROA2-3_MOUSE;ROA2_MOUSE	Hnrnpa2b1	1	Heterogeneous nuclear ribonucleoproteins A2/B1	71388.3		72151.9	108540		62443.5
Q9DBS9	Q9DBS9;D3YTT6;D3Z194;F8WH20	OSBL3_MOUSE	Osbpl3	1	Oxysterol-binding protein-related protein 3					314011
P47955	P47955	RLA1_MOUSE	Rplp1	1	60S acidic ribosomal protein P1			201547			107581
P82349	P82349	SGCB_MOUSE	Sgcb	1	Beta-sarcoglycan				153275		155753
Q71RI9;Q71RI9-2	Q71RI9;A0A0G2JGE1;Q71RI9-2	KAT3-2_MOUSE;KAT3_MOUSE	Kyat3	3	Kynurenine--oxoglutarate transaminase 3	153776			79995.3		73661.1
P14211	P14211	CALR_MOUSE	Calr	1	Calreticulin	81260.2		79163.3	42798		103009
P97314	P97314	CSRP2_MOUSE	Csrp2	1	Cysteine and glycine-rich protein 2	111330		125590			68830.8
Q9CPU0	Q9CPU0;A0A494BAF7;A0A494BBE7	LGUL_MOUSE	Glo1	2	Lactoylglutathione lyase				66914.2		236195
Q80U63;Q80U63-2	Q80U63;A2A7Y8;A8Y5E5;Q80U63-2	MFN2-2_MOUSE;MFN2_MOUSE	Mfn2	4	Mitofusin-2	103802		92214.8	56964.4		49910.8
P32020;P32020-2	P32020;P32020-2	NLTP-2_MOUSE;NLTP_MOUSE	Scp2	1	Non-specific lipid-transfer protein	76806.4		69341.5	38211.2		116056
P19096	P19096;A0A0U1RNJ1	FAS_MOUSE	Fasn	2	Fatty acid synthase		175801	119070
P28474	P28474	ADHX_MOUSE	Adh5	1	Alcohol dehydrogenase class-3	112489		67729.1	51714		62688.9
Q99M74	Q99M74	KRT82_MOUSE	Krt82	2	Keratin, type II cuticular Hb2	243589				50508
Q9CR67	Q9CR67;A0A0R4J1Z3;Q9CZM3	TMM33_MOUSE	Tmem33	1	Transmembrane protein 33	75010.7		107949	45901.2		58475.9
Q9DAS9	Q9DAS9;A0A0N4SVT3;A0A0N4SW28	GBG12_MOUSE	Gng12	1	Guanine nucleotide-binding protein G(I)/G(S)/G(O) subunit gamma-12	38202.7		45260.1		106300	89540.1
P97467	P97467;E9Q704;F6TGI4;F8VQA4	AMD_MOUSE	Pam	1	Peptidyl-glycine alpha-amidating monooxygenase	101974		34102	49382.2		86804.8
Q9CQ65	Q9CQ65	MTAP_MOUSE	Mtap	2	S-methyl-5'-thioadenosine phosphorylase			77563.6		87049.9	106736
Q7TNG5;Q7TNG5-2	Q7TNG5;D6RGM3;E9QK48;Q7TNG5-2	EMAL2-2_MOUSE;EMAL2_MOUSE	Eml2	1	Echinoderm microtubule-associated protein-like 2	148836		45572			68324.6
Q62188	Q62188;E9PWE8;Q3TT92	DPYL3_MOUSE	Dpysl3	2	Dihydropyrimidinase-related protein 3			176754	85384.7
Q8BGY7	Q8BGY7	F210A_MOUSE	Fam210a	1	Protein FAM210A			95226.9	74586.9		90643.2
Q05895	Q05895;Q9Z1T2;E9PWF0	TSP3_MOUSE	Thbs3	2	Thrombospondin-3			64231.5	137890		58072.8
Q9CX86	Q9CX86	ROA0_MOUSE	Hnrnpa0	1	Heterogeneous nuclear ribonucleoprotein A0	76559.3	60740.7		75296.1		45576
Q6NT99	Q6NT99	DUS23_MOUSE	Dusp23	1	Dual specificity protein phosphatase 23	46753.3	105009		40617.4		61880
P68037	P68037;A0A338P786;A0A338P7E5	UB2L3_MOUSE	Ube2l3	1	Ubiquitin-conjugating enzyme E2 L3	78222		49424.4	52109.1		73696.1
Q62159	Q62159	RHOC_MOUSE	Rhoc	1	Rho-related GTP-binding protein RhoC	75955.9		111433			65230.3
Q6ZPF4;Q6ZPF4-2	A2APV2;Q6ZPF4;A2APV2-2;A2APV2-3;A2AQW2;D3Z7A7;E9PXE6;F8VPR2;Q6ZPF4-2	FMNL3-2_MOUSE;FMNL3_MOUSE	Fmnl3	2	Formin-like protein 3			121925	67288.7		63105.8
Q9CR76	Q9CR76	TM186_MOUSE	Tmem186	1	Transmembrane protein 186	55993.6		86084.3	42249.1		67935.6
Q8BX70;Q8BX70-2;Q8BX70-3	Q8BX70;Q8BX70-2;Q8BX70-3	VP13C-2_MOUSE;VP13C-3_MOUSE;VP13C_MOUSE	Vps13c	2	Vacuolar protein sorting-associated protein 13C		57590.6	49986.5	93880.4		48193.8
Q921H8	Q8VCH0;Q921H8;H3BJZ9	THIKA_MOUSE	Acaa1a	4	3-ketoacyl-CoA thiolase A, peroxisomal			69357.5	74681.2		103350
P61969	P61969;A0A0G2JDX9	LMO4_MOUSE	Lmo4	1	LIM domain transcription factor LMO4			107154	99827.5		36840.2
Q9CQY5;Q9CQY5-2;Q9CQY5-3	Q9CQY5;A2ADH1;Q9CQY5-2;Q9CQY5-3	MAGT1-2_MOUSE;MAGT1-3_MOUSE;MAGT1_MOUSE	Magt1	1	Magnesium transporter protein 1	90098.9		103423	50054.3
Q3UPL0;Q3UPL0-2	Q3UPL0;Q3UPL0-2;Q3UPL0-3;S4R1T5;S4R256;S4R2A9	SC31A-2_MOUSE;SC31A_MOUSE	Sec31a	2	Protein transport protein Sec31A		88651.2	151108
B9EJP6;D3YUU5;Q9CQH5;Q9D139;Q9D149;Q9D195;Q9D1C5;Q9D1G7;Q9D1K4;Q9D6P5;Q9D6R3;Q9D731	B9EJP6;D3YUU5;Q9CQH5;Q9D139;Q9D149;Q9D195;Q9D1C5;Q9D1G7;Q9D1K4;Q9D6P5;Q9D6R3;Q9D731	B9EJP6_MOUSE;D3YUU5_MOUSE;Q9CQH5_MOUSE;Q9D139_MOUSE;Q9D149_MOUSE;Q9D195_MOUSE;Q9D1C5_MOUSE;Q9D1G7_MOUSE;Q9D1K4_MOUSE;Q9D6P5_MOUSE;Q9D6R3_MOUSE;Q9D731_MOUSE	Lce1a1;Lce1a2;Lce1b;Lce1c;Lce1d;Lce1e;Lce1f;Lce1g;Lce1h;Lce1i;Lce1j;Lce1l	1	Late cornified envelope 1F					238838
Q8CG76	Q8CG76	ARK72_MOUSE	Akr7a2	1	Aflatoxin B1 aldehyde reductase member 2			83263.2			154228
Q99P86	Q99P86;A0A0R4J042	RETNB_MOUSE	Retnlb	1	Resistin-like beta					232514
A0A075B5S1;A0A0B4J1P3	A0A075B5S1;A0A0B4J1P3	A0A075B5S1_MOUSE;A0A0B4J1P3_MOUSE	Ighv9-1	1	Ig-like domain-containing protein					230623
Q9R1P1	Q9R1P1	PSB3_MOUSE	Psmb3	2	Proteasome subunit beta type-3			64184.3	91352.8		73394.1
P61924	P61924;A0A2R8VJV3;Q8R3M1	COPZ1_MOUSE	Copz1	2	Coatomer subunit zeta-1	58076.1		84809	49009.7		36030.3
P43024	P43024;Q9DCW5	CX6A1_MOUSE	Cox6a1	1	Cytochrome c oxidase subunit 6A1, mitochondrial			224913
Q9CYH2	Q9CYH2;D3YYG8;D3Z0A8;D3Z252;D3Z398;Q3U125	PXL2A_MOUSE	Prxl2a	1	Peroxiredoxin-like 2A	28490.2		46440	79010		69983.4
P97473	P97473;A0A2R8VHA7;D3YZS5;D3Z282;D6RCY4;D6RE49	TRBP2_MOUSE	Tarbp2	1	RISC-loading complex subunit TARBP2	91039.1		87293.7	45233.6
Q8R3K3	Q8R3K3	PTCD2_MOUSE	Ptcd2	1	Pentatricopeptide repeat-containing protein 2, mitochondrial	146416			77044.3
P08121	P08121	CO3A1_MOUSE	Col3a1	1	Collagen alpha-1(III) chain					129623	93067.9
Q9CQR6	Q9CQR6;A0A0N4SVL9	PPP6_MOUSE	Ppp6c	1	Serine/threonine-protein phosphatase 6 catalytic subunit			115316	76918.8		30086
P42208	P42208;D3YV76;D3YYB1;D3YZU7;D3Z1S1;D3Z3C0;E9Q3V6;F6UKN5;F6WYM0	SEPT2_MOUSE	Septin2	1	Septin-2	61746		86371.7			74091.4
O88398	O88398	AVIL_MOUSE	Avil	3	Advillin			52368.6			169106
P01787;P01788;P01790;P01791;P01794	A0A075B5S2;P01787;P01788;P01789;P01790;P01791;P01792;P01793;P01794	HVM18_MOUSE;HVM19_MOUSE;HVM21_MOUSE;HVM22_MOUSE;HVM25_MOUSE	-	1	Ig heavy chain V regions TEPC 15/S107/HPCM1/HPCM2/HPCM3					221181
Q9JM76	Q9JM76;H7BWZ3	ARPC3_MOUSE	Arpc3	2	Actin-related protein 2/3 complex subunit 3	57600		87275.8			75406.8
Q99KC8	Q99KC8	VMA5A_MOUSE	Vwa5a	2	von Willebrand factor A domain-containing protein 5A			106659			112288
A6H584	A6H584;A0A140T8T7;A0A140T8W1	CO6A5_MOUSE	Col6a5	2	Collagen alpha-5(VI) chain					218324
Q9WVA4	Q9R1Q8;Q9WVA4;A0A0A6YXG6	TAGL2_MOUSE	Tagln2	1	Transgelin-2	46176.3		103426			68148.9
P70398	F8VPU6;P70398;Q4FE56	USP9X_MOUSE	Usp9x	3	Probable ubiquitin carboxyl-terminal hydrolase FAF-X	65576.8		69482.2			73973.2
Q9CR21	Q9CR21;F6ZFT1;F8WJ64	ACPM_MOUSE	Ndufab1	1	Acyl carrier protein, mitochondrial			115499			92738.2
A0A075B680;A0A0A6YXZ4;A0A0G2JFL3	A0A075B680;A0A0A6YXZ4;A0A0G2JFL3	A0A075B680_MOUSE;A0A0A6YXZ4_MOUSE;A0A0G2JFL3_MOUSE	Ighv1-62-2;Ighv1-71	1	Ig-like domain-containing protein				207367
Q9QYA2	Q9QYA2	TOM40_MOUSE	Tomm40	2	Mitochondrial import receptor subunit TOM40 homolog			108611	29057.2		68339.5
A0A0G2JFV5	A0A0G2JFV5	A0A0G2JFV5_MOUSE	Lrrfip2	1	Isoform of Q91WK0, Leucine-rich repeat flightless-interacting protein 2			126868			78794.3
Q5FW52	Q5FW52;V9GX62	MLIP_MOUSE	Mlip	1	Muscular LMNA-interacting protein					102501	103153
E9Q740;F8VQC1	F8VQC1;E9Q740	E9Q740_MOUSE;F8VQC1_MOUSE	Srp72	3	Isoform of F8VQC1, Signal recognition particle subunit SRP72	86522.3		119112
O08810	O08810;A2AH85;G3UZ34	U5S1_MOUSE	Eftud2	1	116 kDa U5 small nuclear ribonucleoprotein component	45815.1		60116.4		99094.2
Q6DVA0	Q6DVA0;A0A494BBB1	LEMD2_MOUSE	Lemd2	2	LEM domain-containing protein 2	68894.5		106919			28050
Q8R1S0	Q8R1S0;D3YW66	COQ6_MOUSE	Coq6	1	Ubiquinone biosynthesis monooxygenase COQ6, mitochondrial			63323.7			140112
Q6ZQ58	Q6ZQ58;Z4YJT3	LARP1_MOUSE	Larp1	1	La-related protein 1		119365	83256.2
G5E924	G5E924	G5E924_MOUSE	Hnrnpl	2	Isoform of Q8R081, Heterogeneous nuclear ribonucleoprotein L (Fragment)				199806
Q99JX7	Q99JX7	NXF1_MOUSE	Nxf1	1	Nuclear RNA export factor 1		85991	57784.3	55761.3
A2AUC9	A2AUC9	KLH41_MOUSE	Klhl41	1	Kelch-like protein 41	75983.2		57107.6			64208.6
Q9ET54;Q9ET54-2;Q9ET54-3;Q9ET54-4;Q9ET54-5;Q9ET54-6	Q9ET54;D3Z1J5;Q9ET54-2;Q9ET54-3;Q9ET54-4;Q9ET54-5;Q9ET54-6	PALLD-2_MOUSE;PALLD-3_MOUSE;PALLD-4_MOUSE;PALLD-5_MOUSE;PALLD-6_MOUSE;PALLD_MOUSE	Palld	1	Palladin			76630.5			119939
Q8BU85	Q8BU85;A0A0R4J139	MSRB3_MOUSE	Msrb3	1	Methionine-R-sulfoxide reductase B3, mitochondrial	57418.5		70785.4			66779.9
O70133;O70133-2;O70133-3	O70133;A0A087WPL5;E9QNN1;O70133-2;O70133-3	DHX9-2_MOUSE;DHX9-3_MOUSE;DHX9_MOUSE	Dhx9	1	ATP-dependent RNA helicase A	62764.4		56347.6	34256.1		38514
Q8JZM0	Q8JZM0	TFB1M_MOUSE	Tfb1m	1	Dimethyladenosine transferase 1, mitochondrial	73944.8		117910
Q80XQ2	Q80XQ2;A0A286YDB3	TBCD5_MOUSE	Tbc1d5	1	TBC1 domain family member 5	50560.4		40948.9	54340.5		45921.8
Q9JLT4;Q9JLT4-2;Q9JLT4-3;Q9JLT4-4	Q9JLT4;A0A0M3HEP9;A0A0M3HEQ0;A0A0U1RPC6;A0A0U1RPS1;A0A0U1RPV8;A0A0U1RQA4;J3QMN4;J3QMQ8;Q9D8I4;Q9JLT4-2;Q9JLT4-3;Q9JLT4-4	TRXR2-2_MOUSE;TRXR2-3_MOUSE;TRXR2-4_MOUSE;TRXR2_MOUSE	Txnrd2	1	Thioredoxin reductase 2, mitochondrial			20212.5	86634.7		83755.4
Q61210;Q61210-2;Q61210-3;Q61210-4;Q61210-5	Q61210;E9PUF7;F6ZN61;Q61210-2;Q61210-3;Q61210-4;Q61210-5	ARHG1-2_MOUSE;ARHG1-3_MOUSE;ARHG1-4_MOUSE;ARHG1-5_MOUSE;ARHG1_MOUSE	Arhgef1	1	Rho guanine nucleotide exchange factor 1	104015		84983
Q9R1V6;Q9R1V6-1;Q9R1V6-10;Q9R1V6-11;Q9R1V6-12;Q9R1V6-13;Q9R1V6-14;Q9R1V6-15;Q9R1V6-16;Q9R1V6-17;Q9R1V6-18;Q9R1V6-19;Q9R1V6-2;Q9R1V6-20;Q9R1V6-21;Q9R1V6-4;Q9R1V6-5;Q9R1V6-6;Q9R1V6-7;Q9R1V6-8;Q9R1V6-9	Q9R1V6;D3YUP9;Q9R1V6-1;Q9R1V6-10;Q9R1V6-11;Q9R1V6-12;Q9R1V6-13;Q9R1V6-14;Q9R1V6-15;Q9R1V6-16;Q9R1V6-17;Q9R1V6-18;Q9R1V6-19;Q9R1V6-2;Q9R1V6-20;Q9R1V6-21;Q9R1V6-4;Q9R1V6-5;Q9R1V6-6;Q9R1V6-7;Q9R1V6-8;Q9R1V6-9	ADA22-10_MOUSE;ADA22-11_MOUSE;ADA22-12_MOUSE;ADA22-13_MOUSE;ADA22-14_MOUSE;ADA22-15_MOUSE;ADA22-16_MOUSE;ADA22-17_MOUSE;ADA22-18_MOUSE;ADA22-19_MOUSE;ADA22-1_MOUSE;ADA22-20_MOUSE;ADA22-21_MOUSE;ADA22-2_MOUSE;ADA22-4_MOUSE;ADA22-5_MOUSE;ADA22-6_MOUSE;ADA22-7_MOUSE;ADA22-8_MOUSE;ADA22-9_MOUSE;ADA22_MOUSE	Adam22	1	Disintegrin and metalloproteinase domain-containing protein 22			55412.6	58818.1		71575.8
Q9CY64	Q9CY64	BIEA_MOUSE	Blvra	1	Biliverdin reductase A	69166.9		116361
A0A075B5Q1;A0A075B5Q3;A0A0A6YY69	A0A075B5Q3;A0A075B5Q1;A0A0A6YY69	A0A075B5Q1_MOUSE;A0A075B5Q3_MOUSE;A0A0A6YY69_MOUSE	Ighv2-4;Ighv2-5	1	Isoform of P01821, Ig-like domain-containing protein (Fragment)					177615
Q3UMF0;Q3UMF0-2;Q3UMF0-3;Q3UMF0-4	Q3UMF0;B1AZ14;B1AZ15;Q3UMF0-2;Q3UMF0-3;Q3UMF0-4	COBL1-2_MOUSE;COBL1-3_MOUSE;COBL1-4_MOUSE;COBL1_MOUSE	Cobll1	1	Cordon-bleu protein-like 1	38492.3				74422	64237.7
Q922D8	Q922D8;A0A1W2P733;A0A1W2P7L5	C1TC_MOUSE	Mthfd1	1	C-1-tetrahydrofolate synthase, cytoplasmic	65874.6		48870.4	30851.2		31124.8
P61079;P62838;Q6ZWY6	P61079;P62838;Q6ZWY6;A0A0G2JE32;A0A0G2JGL0;A0A494BA56;A0A494BAN1	U2D2B_MOUSE;UB2D2_MOUSE;UB2D3_MOUSE	Ube2d2;Ube2d2b;Ube2d3	1	Ubiquitin-conjugating enzyme E2 D3	41354.4		52128.2	82905.9
Q924T2	Q924T2	RT02_MOUSE	Mrps2	2	28S ribosomal protein S2, mitochondrial	68845.8		85170.7			20912.1
Q68FH4	Q68FH4;Q8BUU7	GALK2_MOUSE	Galk2	1	N-acetylgalactosamine kinase	94086.9		80716.3
Q80ST9	Q80ST9;G5E886	LCA5_MOUSE	Lca5	1	Lebercilin		68849.3	62230.5			43101
Q8R2G4;Q8R2G4-8	Q8R2G4;A0A0R4J1M9;A0A0R4J1N4;A0A0R4J1Q4;E9Q7Q8;E9QNU1;F6RER8;F6W3A0;F6Z2C7;Q8R2G4-8	NAR3-8_MOUSE;NAR3_MOUSE	Art3	2	Ecto-ADP-ribosyltransferase 3					98704.4	74841.8
Q8CI78	Q8CI78	RMND1_MOUSE	Rmnd1	1	Required for meiotic nuclear division protein 1 homolog	81786.9		65496.3			24266.9
P01900;P01901;P03991;P04223;P04223-2;P14426;P14428;P14429;P14430	P01897;P01901;P06339;P14427;P14429;P14430;P14431;P79568;Q4KN81;Q8HWB2;A0A494BA33;A0A494BAT0;E9PWT4;E9QJR9;G3UXW2;G3UZP7;L7N260;P01899;P01900;P03991;P04223;P04223-2;P14426;P14428;Q3TH01	HA12_MOUSE;HA13_MOUSE;HA17_MOUSE;HA18_MOUSE;HA1B_MOUSE;HA1K-2_MOUSE;HA1K_MOUSE;HA1Q_MOUSE;HA1W_MOUSE	H2-D1;H2-K1;H2-Q7;H2-Q8	1	Isoform of P14427, H-2 class I histocompatibility antigen, D-D alpha chain			170886
Q8BWB1	Q8BWB1;B2RQK7;D3YU08	SYP2L_MOUSE	Synpo2l	1	Synaptopodin 2-like protein	94273.3					72932.4
Q99J56	Q99J56	DERL1_MOUSE	Derl1	1	Derlin-1	66997		100041
Q9QY36	Q9QY36;B1AUY7;B1AUY8;B1AUY9;B1AUZ1;Q3V4D5	NAA10_MOUSE	Naa10	1	N-alpha-acetyltransferase 10	101650		65034.6
Q80SU7	Q80SU7;L7N451	GVIN1_MOUSE	Gvin1	2	Interferon-induced very large GTPase 1			163437
A0A494BBE3;G3X8R0	A0A494BBE3;G3X8R0	A0A494BBE3_MOUSE;G3X8R0_MOUSE	Reep5	1	Isoform of Q60870, Receptor expression-enhancing protein 5 (Fragment)			56796.6			104846
Q9QXB9	Q9QXB9	DRG2_MOUSE	Drg2	1	Developmentally-regulated GTP-binding protein 2	26979.9		102338			31989.1
Q8VCF0	Q8VCF0	MAVS_MOUSE	Mavs	1	Mitochondrial antiviral-signaling protein	75195.3		85036.3
Q9JLJ2	Q9JLJ2;Q3U367	AL9A1_MOUSE	Aldh9a1	1	4-trimethylaminobutyraldehyde dehydrogenase			22093.3	77877.5		60137.4
A0A0B4J1J2	A0A0B4J1J2	A0A0B4J1J2_MOUSE	Igkv5-43	1	Ig-like domain-containing protein					160030
P08103;P08103-2	P08103;F6UND7;P08103-2	HCK-2_MOUSE;HCK_MOUSE	Hck	1	Tyrosine-protein kinase HCK				72831.8	87079.6
Q91V12;Q91V12-2;Q91V12-3;Q91V12-4	Q91V12;E9PYH2;Q91V12-2;Q91V12-3;Q91V12-4	BACH-2_MOUSE;BACH-3_MOUSE;BACH-4_MOUSE;BACH_MOUSE	Acot7	2	Cytosolic acyl coenzyme A thioester hydrolase			81958.6			76682.5
Q8C4U3	Q8C4U3	SFRP1_MOUSE	Sfrp1	1	Secreted frizzled-related protein 1			74423			83849.4
P10518	P10518	HEM2_MOUSE	Alad	1	Delta-aminolevulinic acid dehydratase	32287.9			82339	43617.1
Q61056;Q61056-2	Q61056;A0A087WSD0;B2RPS7;B7ZMP6;Q61056-2	TRPC1-2_MOUSE;TRPC1_MOUSE	Trpc1	1	Short transient receptor potential channel 1					156948
Q9CQA6	Q9CQA6;Q05BF0	CHCH1_MOUSE	Chchd1	1	Coiled-coil-helix-coiled-coil-helix domain-containing protein 1	110611		46185.6
Q9Z2D6-2	Q9Z2D6;Q9Z2D6-2	MECP2-2_MOUSE	Mecp2	1	Isoform of Q9Z2D6, Isoform B of Methyl-CpG-binding protein 2			56043		44003.5	53146.8
P46460	P46460	NSF_MOUSE	Nsf	1	Vesicle-fusing ATPase			71892.8			79949.7
Q9JLI8	Q9JLI8	SART3_MOUSE	Sart3	1	Squamous cell carcinoma antigen recognized by T-cells 3	44034.8		104947
P54310;P54310-2	P54310;E9Q4M2;P54310-2	LIPS-2_MOUSE;LIPS_MOUSE	Lipe	1	Hormone-sensitive lipase	72495.8		72010.5
Q62009;Q62009-2;Q62009-3;Q62009-4;Q62009-5	Q62009;Q62009-2;Q62009-3;Q62009-4;Q62009-5	POSTN-2_MOUSE;POSTN-3_MOUSE;POSTN-4_MOUSE;POSTN-5_MOUSE;POSTN_MOUSE	Postn	1	Periostin			77262.6			62849.8
E9PVU0;E9Q175	E9PVU0;E9Q174;E9Q175;E9Q3L1;V9GX76;V9GXM4	E9PVU0_MOUSE;E9Q175_MOUSE	Myo6	2	Isoform of Q64331, Unconventional myosin-6			68907.6		18470.9	51990.2
Q9JLC8;Q9JLC8-3	Q9JLC8;A0A0R4J125;B2RRL5;D3Z3H1;E9QNY8;Q9JLC8-3	SACS-3_MOUSE;SACS_MOUSE	Sacs	1	Sacsin			75724.8	63547.1
Q9D6Y7;Q9D6Y7-2;Q9D6Y7-3;Q9D6Y7-4	Q9D6Y7;A0A1B0GT40;Q9D6Y7-2;Q9D6Y7-3;Q9D6Y7-4	MSRA-2_MOUSE;MSRA-3_MOUSE;MSRA-4_MOUSE;MSRA_MOUSE	Msra	1	Mitochondrial peptide methionine sulfoxide reductase			45855.3	46439.7		45015.2
A2A5R8;A2A5S3;Q9DBE7;V9GX87	A2A5R8;A2A5S3;Q9DBE7;V9GX87	A2A5R8_MOUSE;A2A5S3_MOUSE;Q9DBE7_MOUSE;V9GX87_MOUSE	Stau1	1	Isoform of Q9Z108, Double-stranded RNA-binding protein Staufen homolog 1			114570			22739.2
Q8BRB7;Q8BRB7-2	Q8BRB7;A0A5F8MQ39;Q14AW2;Q8BRB7-2;S4R2Q8	KAT6B-2_MOUSE;KAT6B_MOUSE	Kat6b	1	Histone acetyltransferase KAT6B			38610.3	48290		50183.5
P11352	P11352;A0A0A6YVV2;A0A0A6YY34	GPX1_MOUSE	Gpx1	1	Glutathione peroxidase 1			52824.5	36801.8		46571.4
O88487	O88487;A2BFF5;A2BFF8;A2BFF9;Q3TPJ8	DC1I2_MOUSE	Dync1i2	1	Cytoplasmic dynein 1 intermediate chain 2				66234		67954.4
P42225	P42225;A0A087WSP5;Q8C3V4;Q99K94	STAT1_MOUSE	Stat1	4	Signal transducer and activator of transcription 1			133805
Q3USJ8;Q3USJ8-2	Q3USJ8;Q3USJ8-2	FCSD2-2_MOUSE;FCSD2_MOUSE	Fchsd2	1	F-BAR and double SH3 domains protein 2						133708
Q3U1G5	Q3U1G5;A0A0R4J0R3	I20L2_MOUSE	Isg20l2	1	Interferon-stimulated 20 kDa exonuclease-like 2	74646.1		57866.3
Q9D773	Q9D773;B1B1D8	RM02_MOUSE	Mrpl2	2	39S ribosomal protein L2, mitochondrial	49551.2		58963.5			22304.9
A6H6E2	A6H6E2	MMRN2_MOUSE	Mmrn2	1	Multimerin-2					130817
Q9JHU2	Q9JHU2;A0A0R4J0J0;Q3UVT7	PALMD_MOUSE	Palmd	1	Palmdelphin			48016.8			82016.9
P22315	P22315;A0A494B9Y8;A0A494BA61;A0A494BAI5;A0A494BBL4;Q544X6;Q91W09	HEMH_MOUSE	Fech	1	Ferrochelatase, mitochondrial			27877.5	68538.2		33491.1
Q8K4G5-4	E9Q9C0;E9Q9C1;E9Q9C4;E9Q9C7;Q8K4G5-2;Q8K4G5-4;Q8K4G5-5	ABLM1-4_MOUSE	Ablim1	1	Isoform of Q8K4G5, Isoform 4 of Actin-binding LIM protein 1						129669
Q9DBG5	Q9DBG5	PLIN3_MOUSE	Plin3	1	Perilipin-3			35196.7			93357.1
Q91VS7	Q91VS7;D3YU60;E9QJW0	MGST1_MOUSE	Mgst1	1	Microsomal glutathione S-transferase 1	125661
Q9QZ85	Q9QZ85	IIGP1_MOUSE	Iigp1	2	Interferon-inducible GTPase 1			103063			22230.9
A0A0A0MQC1	A0A0A0MQC1	A0A0A0MQC1_MOUSE	Ighv3-5	1	Isoform of P18533, Ig-like domain-containing protein					122428
Q3TLP5;Q3TLP5-2;Q3TLP5-3	Q3TLP5;F6YTG0;F6Z5N5;Q3TLP5-2;Q3TLP5-3	ECHD2-2_MOUSE;ECHD2-3_MOUSE;ECHD2_MOUSE	Echdc2	1	Enoyl-CoA hydratase domain-containing protein 2, mitochondrial			34947.1			82075.2
Q8C0M9	Q8C0M9	ASGL1_MOUSE	Asrgl1	1	Isoaspartyl peptidase/L-asparaginase						115751
Q68FL6	Q68FL6;E9QB02	SYMC_MOUSE	Mars1	2	Methionine--tRNA ligase, cytoplasmic			114511
Q91ZR2	Q91ZR2;Q8C788	SNX18_MOUSE	Snx18	2	Sorting nexin-18			113116
Q8BIA4;Q8BIA4-4	Q8BIA4;Q8BIA4-4	FBXW8-4_MOUSE;FBXW8_MOUSE	Fbxw8	1	F-box/WD repeat-containing protein 8				111796
Q9EP69	Q9EP69;A0A5F8MPK9	SAC1_MOUSE	Sacm1l	1	Phosphatidylinositol-3-phosphatase SAC1				54197.2		55084.2
Q60598	Q60598;Q921L6	SRC8_MOUSE	Cttn	3	Src substrate cortactin						109156
Q8BH04	Q8BH04;A0A0R4J0G0;A0A2I3BQL9;A0A2I3BS39	PCKGM_MOUSE	Pck2	1	Phosphoenolpyruvate carboxykinase [GTP], mitochondrial			108367
G5E829	G5E829;Q6Q477;A0A1W2P7C7;E9Q828;F7AAP4;Q6Q477-2	AT2B1_MOUSE	Atp2b1	1	Plasma membrane calcium-transporting ATPase 1			70252.6			37714.8
Q8K268	Q8K268;A0A338P6L5	ABCF3_MOUSE	Abcf3	1	ATP-binding cassette sub-family F member 3			69860.4			37979.5
Q3UIJ9	Q3UIJ9;E9Q565	MYZAP_MOUSE	Myzap	2	Myocardial zonula adherens protein						107788
Q569Z6	Q569Z6;Q8BZN7	TR150_MOUSE	Thrap3	1	Thyroid hormone receptor-associated protein 3			38554.3			67326.7
P16110	P16110;Q8C253	LEG3_MOUSE	Lgals3	1	Galectin-3				104086
P28798	P28798;H3BJ90;H3BJE0;Q3U9N4	GRN_MOUSE	Grn	1	Progranulin					103400
Q60680;Q60680-3	Q60680;E9Q605;E9QNL4;Q60680-3	IKKA-3_MOUSE;IKKA_MOUSE	Chuk	1	Inhibitor of nuclear factor kappa-B kinase subunit alpha				85996		16775.9
Q9QY80	Q9QY80;B9EHK9	HACD1_MOUSE	Hacd1	2	Very-long-chain (3R)-3-hydroxyacyl-CoA dehydratase 1			102660
Q63932	Q63932;M0QWN2;Q91YS7	MP2K2_MOUSE	Map2k2	1	Dual specificity mitogen-activated protein kinase kinase 2			102300
Q8BKF1	Q8BKF1;E9PWD9;F6TLB0	RPOM_MOUSE	Polrmt	1	DNA-directed RNA polymerase, mitochondrial	24027.3		77885.7
Q61398	Q61398;A0A0G2JE29;D3YUE2;D3YWH0;D3YZE3	PCOC1_MOUSE	Pcolce	1	Procollagen C-endopeptidase enhancer 1			101240
E9Q309	E9Q309	CE350_MOUSE	Cep350	2	Centrosome-associated protein 350				44384.6		56584.4
Q8K2C9	Q8K2C9	HACD3_MOUSE	Hacd3	1	Very-long-chain (3R)-3-hydroxyacyl-CoA dehydratase 3			57777.8	24633.9		18195.4
Q78XF5	Q78XF5	OSTC_MOUSE	Ostc	1	Oligosaccharyltransferase complex subunit OSTC			77078.9			22377.7
Q80XB4;Q80XB4-2;Q80XB4-3;Q80XB4-4	Q80XB4;E9PZF4;E9Q641;Q80XB4-2;Q80XB4-3;Q80XB4-4	NRAP-2_MOUSE;NRAP-3_MOUSE;NRAP-4_MOUSE;NRAP_MOUSE	Nrap	1	Nebulin-related-anchoring protein	99429.8
P61957;Q9Z172;Q9Z172-2	P61957;Q9Z172;D3Z794;G3UWI9;G3UWX9;G3UZ60;G3UZA7;G3UZX6;H7BWX9;Q9Z172-2	SUMO2_MOUSE;SUMO3-2_MOUSE;SUMO3_MOUSE	Sumo2;Sumo3	1	Small ubiquitin-related modifier 2			96280.5
Q9DCF9;Q9DCF9-2	Q9DCF9;Q9DCF9-2	SSRG-2_MOUSE;SSRG_MOUSE	Ssr3	1	Translocon-associated protein subunit gamma	38651.8		55101.3
Q5BKP2	Q5BKP2;G3UXT9;J3QSN2	UBP13_MOUSE	Usp13	1	Ubiquitin carboxyl-terminal hydrolase 13			27162.6			63873.1
Q8BL65-4	E9Q0W6;F6VVW4;Q8BL65-2;Q8BL65-3;Q8BL65-4	ABLM2-4_MOUSE	Ablim2	2	Isoform of Q8BL65, Isoform 4 of Actin-binding LIM protein 2						90760
Q99MJ9	Q99MJ9;Q9JIK5	DDX50_MOUSE	Ddx50	1	ATP-dependent RNA helicase DDX50	26831.5		62927.6
P14873	P14873	MAP1B_MOUSE	Map1b	1	Microtubule-associated protein 1B	34764.5		54824.4
Q9CWX4	Q9CWX4	RUSD4_MOUSE	Rpusd4	1	Mitochondrial RNA pseudouridine synthase Rpusd4	25154.2		63754.3
Q9CQ85	Q9CQ85;E9PXB9;Z4YN86	TIM22_MOUSE	Timm22	1	Mitochondrial import inner membrane translocase subunit Tim22			43055.9			45728.9
P26638	P26638;A2AFS0;A2AFS1;Q8C483	SYSC_MOUSE	Sars1	1	Serine--tRNA ligase, cytoplasmic			52222.3			35119.6
Q9Z1T1	Q9Z1T1;A0A338P6V5	AP3B1_MOUSE	Ap3b1	1	AP-3 complex subunit beta-1			84738.8
Q9QXZ0;Q9QXZ0-2;Q9QXZ0-3;Q9QXZ0-4	Q9QXZ0;A0A0A0MQA6;A0A571BF93;A0A571BGC6;B1ARU4;E9PVY8;E9QA63;E9QNP1;F6Q750;F7ACR9;Q9QXZ0-2;Q9QXZ0-3;Q9QXZ0-4	MACF1-2_MOUSE;MACF1-3_MOUSE;MACF1-4_MOUSE;MACF1_MOUSE	Macf1	1	Microtubule-actin cross-linking factor 1			84038.2
Q99KB8;Q99KB8-2	Q99KB8;A0A0R4J052;E9PYA3;E9Q2H8;G5E8T9;Q99KB8-2	GLO2-2_MOUSE;GLO2_MOUSE	Hagh	1	Hydroxyacylglutathione hydrolase, mitochondrial			52541.3		31291.8
Q3V460	Q3V460	Q3V460_MOUSE	Smim26	1	Gene model 561, (NCBI)			31551.8	51792.1
Q9QWV4	Q9QWV4;A0A0A6YVP7;Q8JZS2	MLF1_MOUSE	Mlf1	1	Myeloid leukemia factor 1		54891.6	27629.6
Q9QZ06	Q9QZ06;Q8C5G6	TOLIP_MOUSE	Tollip	1	Toll-interacting protein			22680.3			58190.5
Q64133	Q64133	AOFA_MOUSE	Maoa	1	Amine oxidase [flavin-containing] A	37018.5		43822.4
Q9Z204;Q9Z204-2;Q9Z204-3;Q9Z204-4;Q9Z204-5	Q9Z204;A0A2I3BQH3;A0A2I3BQW7;A0A2I3BRM6;Q9Z204-2;Q9Z204-3;Q9Z204-4;Q9Z204-5	HNRPC-2_MOUSE;HNRPC-3_MOUSE;HNRPC-4_MOUSE;HNRPC-5_MOUSE;HNRPC_MOUSE	Hnrnpc	1	Heterogeneous nuclear ribonucleoproteins C1/C2			53163.1			26221.9
O08967;P63034;P63034-2;P63034-3;Q9QX11;Q9QX11-2	O08967;P63034;Q9QX11;A0A1B0GRX7;A0A1Y7VIW9;A2A517;G5E8Q4;P63034-2;P63034-3;Q3TZ02;Q99KH2;Q9QX11-2	CYH1-2_MOUSE;CYH1_MOUSE;CYH2-2_MOUSE;CYH2-3_MOUSE;CYH2_MOUSE;CYH3_MOUSE	Cyth1;Cyth2;Cyth3	1	Cytohesin-3			50816.4			28434.4
Q8VC19	Q8VC19;A0A0R4J0X2;A0A1L1STE9	HEM1_MOUSE	Alas1	1	5-aminolevulinate synthase, nonspecific, mitochondrial						79035.1
Q9CWZ3;Q9CWZ3-2	A0A0N4SUH6;Q9CWZ3;A0A0G2JEA9;A0A0G2JFX7;Q9CWZ3-2	RBM8A-2_MOUSE;RBM8A_MOUSE	Rbm8a	1	RNA-binding protein 8A				78883.1
Q8BPB0;Q921Y0;Q921Y0-2	Q8BPB0;Q921Y0;Q3UDM0;Q921Y0-2	MOB1A-2_MOUSE;MOB1A_MOUSE;MOB1B_MOUSE	Mob1a;Mob1b	1	MOB kinase activator 1B	52206.7		26230.6
P30999;P30999-2;P30999-3	P30999;D3Z2H2;D3Z2H7;D3Z7H6;E9Q8Z4;E9Q8Z5;E9Q8Z6;E9Q8Z8;E9Q8Z9;E9Q901;E9Q903;E9Q904;E9Q905;E9Q906;E9Q907;E9Q986;G3X9V2;P30999-2;P30999-3	CTND1-2_MOUSE;CTND1-3_MOUSE;CTND1_MOUSE	Ctnnd1	1	Catenin delta-1			77210.7
Q5U430;Q5U430-3	Q5U430;F6QC57;F6RDS0;Q5U430-3	UBR3-3_MOUSE;UBR3_MOUSE	Ubr3	1	E3 ubiquitin-protein ligase UBR3	39599		31498.6
Q99JR6	Q99JR6;Q3V3C7	NMNA3_MOUSE	Nmnat3	1	Nicotinamide/nicotinic acid mononucleotide adenylyltransferase 3						69916.4
Q9JKK7	Q9JKK7;A0A1L1SU70	TMOD2_MOUSE	Tmod2	1	Tropomodulin-2						69700.2
Q9WU79	Q9WU79;A0A0R4J1T9	PROD_MOUSE	Prodh	1	Proline dehydrogenase 1, mitochondrial			69339.3
Q9WVC6;Q9WVC6-2;Q9WVC6-3	Q9WVC6;E9Q1B0;E9Q8C1;Q9WVC6-2;Q9WVC6-3	SGK1-2_MOUSE;SGK1-3_MOUSE;SGK1_MOUSE	Sgk1	1	Serine/threonine-protein kinase Sgk1					66702.1
Q8BYZ7;Q8BYZ7-2	Q8BYZ7;A0A1D5RMK9;Q8BYZ7-2	ELMO3-2_MOUSE;ELMO3_MOUSE	Elmo3	1	Engulfment and cell motility protein 3						65974
Q8VE38;Q8VE38-2	Q8VE38;Q8VE38-2	OXND1-2_MOUSE;OXND1_MOUSE	Oxnad1	1	Oxidoreductase NAD-binding domain-containing protein 1						65398.5
O08573;O08573-2;O08573-3	O08573;B1AQR8;G3X9T7;O08573-2;O08573-3	LEG9-2_MOUSE;LEG9-3_MOUSE;LEG9_MOUSE	Lgals9	1	Galectin-9					64092.9
P06909	P06909;A0A0A6YVP8;D6RGQ0;E9Q8H9;E9Q8I0	CFAH_MOUSE	Cfh	1	Complement factor H					64057.5
Q9D3V5;Q9D3V5-2	Q9D3V5;A0A2R8W6Q5;Q9D3V5-2	FSIP1-2_MOUSE;FSIP1_MOUSE	Fsip1	1	Fibrous sheath-interacting protein 1				62693.6
Q8R1A4;Q8R1A4-2;Q8VDR9;Q8VDR9-2	Q8R1A4;Q8VDR9;A0A0U1RNK7;A0A1L1SQR4;A2A9M4;A2A9M5;E9PX48;Q8R1A4-2;Q8VDR9-2	DOCK6-2_MOUSE;DOCK6_MOUSE;DOCK7-2_MOUSE;DOCK7_MOUSE	Dock6;Dock7	1	Dedicator of cytokinesis protein 7			33747.1			28221.1
Q8K4Q0;Q8K4Q0-2;Q8K4Q0-3	Q8K4Q0;A2ACM0;F7BQS0;Q8K4Q0-2;Q8K4Q0-3	RPTOR-2_MOUSE;RPTOR-3_MOUSE;RPTOR_MOUSE	Rptor	1	Regulatory-associated protein of mTOR			61904.2
Q8R105	Q8R105;A0A494BAR3;A0A494BAY0	VP37C_MOUSE	Vps37c	1	Vacuolar protein sorting-associated protein 37C						55308
Q61249;Q9QZ29	Q61249;Q9QZ29;A0A0B4J1F7	IGB1B_MOUSE;IGBP1_MOUSE	Igbp1;Igbp1b	1	Immunoglobulin-binding protein 1			54019
P34152;P34152-2;P34152-4;P34152-5;P34152-6	P34152;A0A5F8MPY3;P34152-2;P34152-4;P34152-5;P34152-6	FAK1-2_MOUSE;FAK1-4_MOUSE;FAK1-5_MOUSE;FAK1-6_MOUSE;FAK1_MOUSE	Ptk2	2	Focal adhesion kinase 1			53911.2
Q3TQB2;Q3TQB2-2	Q3TQB2;D3Z5V7;D6RG85;Q3TQB2-2	FXRD1-2_MOUSE;FXRD1_MOUSE	Foxred1	1	FAD-dependent oxidoreductase domain-containing protein 1			50993.3
D3YYM6;D3Z1S8;Q91V55	D3YYM6;D3Z1S8;Q91V55	D3YYM6_MOUSE;D3Z1S8_MOUSE;Q91V55_MOUSE	Rps5	1	Isoform of P97461, Ribosomal_S7 domain-containing protein (Fragment)			35556.7			13529
Q91YY4	Q91YY4;A0A0R4J1C5	ATPF2_MOUSE	Atpaf2	1	ATP synthase mitochondrial F1 complex assembly factor 2			48808.1
Q80YV4;Q80YV4-2	Q80YV4;F7B6K4;Q80YV4-2	PANK4-2_MOUSE;PANK4_MOUSE	Pank4	1	4'-phosphopantetheine phosphatase			24657.5			23685.1
Q9CQ92	Q9CQ92;G3X9U9	FIS1_MOUSE	Fis1	1	Mitochondrial fission 1 protein			13918.9			33889
P19258	P19258;A0A0J9YVC7;D3YWI4;E9Q1I6;F8WHT5;G3UVW1	MPV17_MOUSE	Mpv17	1	Protein Mpv17	45886.4
Q91XB7	Q91XB7;A0A494B8Y8;A0A494B9Y3	YIF1A_MOUSE	Yif1a	1	Protein YIF1A			45430.8
P61329;P61329-2;P70379;P70379-2	P61329;P70379;A0A0R4J063;A0A338P764;O89096;P61329-2;P70379-2	FGF12-2_MOUSE;FGF12_MOUSE;FGF14-2_MOUSE;FGF14_MOUSE	Fgf12;Fgf14	1	Fibroblast growth factor 12			33742.5
A0A0U1RQ96	A0A0U1RQ96	A0A0U1RQ96_MOUSE	Actg2	1	Isoform of P63268, Actin, gamma-enteric smooth muscle (Fragment)						31071
P60122	P60122	RUVB1_MOUSE	Ruvbl1	1	RuvB-like 1						30823.2
P54797	P54797;A0A338P6X6;A0A338P7G4;D3Z2V8;D6RH68;Q8BTN3;Q99K56	TNG2_MOUSE	Tango2	1	Transport and Golgi organization 2 homolog						27753.6
Q6NZK5;Q6NZK5-2	Q6NZK5;E0CYF6;E9QAK8;E9QPX6;Q6NZK5-2	K1328-2_MOUSE;K1328_MOUSE	Kiaa1328	1	Protein hinderin						26793.8
P30415	P30415;Q8CBP6	NKTR_MOUSE	Nktr	1	NK-tumor recognition protein	25882.9
