# Supplementary material for: The NaV1.5 auxiliary subunit FGF13 modulates channels by regulating membrane cholesterol independent of channel binding
Source: J Clin Invest. 2025 Aug 12;135(20):e191773. doi: 10.1172/JCI191773 (PMC12520690; doi:10.1172/JCI191773)
Supplement: Supporting data values [file jci-135-191773-s102.xlsx]

## Sheet: Fig 1B
Voltage (mV)	WT																				KO
-90	-20.4448	-41.2692	-11.7647	-24.9672	-16.1435	-27.9724	-30.5758	-26.5174	-22.5059	-29.5864	-84.2071	-41.949	-11.6301	-65.484	-37.7554	-54.8342	-53.1267	-50.4083	-21.7958	-10.2627	-24.0713	-20.3376	-25.0342	-97.8766	-134.426	-26.8103	-15.5848	-44.0938	-29.1176	-32.3728	-38.2812	-25.4942
-85	-20.7518	-42.4319	-12.0625	-25.4919	19.1544	-27.6539	-29.7648	-26.9204	-21.3826	-29.7763	-79.9929	-45.4933	-11.6898	-63.7884	-36.2228	-52.1301	-53.1933	-53.8298	-20.5455	-11.3876	-23.4021	-25.4008	-27.907	-96.7644	-126.885	-27.9842	-15.4879	-42.3588	-30.7151	-32.7275	-35.8594	-26.7106
-80	-21.2334	-42.7222	-10.7223	-26.3227	23.5106	-28.0255	-29.4404	-27.0101	-21.2149	-29.5484	-77.7972	-49.378	-14.3552	-61.0563	-35.0584	-51.2691	-54.8561	-56.8858	-22.0195	-9.46631	-21.8756	-21.2658	-27.0862	-95.4499	-122.623	-28.3098	-16.8436	-41.625	-31.8987	-32.4904	-35.4017	-27.8763
-75	-21.9774	-45.4351	-8.93522	-26.0166	27.9308	-27.9193	-28.7916	-27.5926	-22.9547	-28.6385	-76.217	-52.4847	-25.864	-58.6058	-33.7713	-52.7448	-56.0526	-59.8055	-23.2251	-10.8251	-21.0303	-19.8312	-26.6758	-93.731	-117.213	-28.3098	-17.9085	-39.4903	-33.9111	-33.1415	-35.3362	-31.8297
-70	-21.8897	-49.9397	-7.89278	-26.7599	31.9026	-27.9724	-27.3317	-29.5188	-31.5413	-28.8658	-79.1149	-56.5145	-64.6301	-56.8158	-33.1584	-64.1172	-57.5822	-62.9536	-25.2799	-11.9962	-19.5857	-14.6835	-26.8126	-111.223	-112.951	-28.5058	-19.3604	-44.4267	-35.8642	-34.0889	-37.1691	-32.742
-65	-25.4356	-55.5587	-8.414	-26.7599	34.9776	-27.707	-26.2774	-33.6845	-59.4905	-28.7898	-116.959	-59.7678	-179.53	-56.4399	-46.7653	-96.0834	-59.8432	-65.2343	-31.9343	12.6056	-18.893	-18.1435	-25.171	-200.202	-117.049	30.5279	-30.8311	-75.5787	-65.2772	-37.8767	-51.2378	-36.2899
-60	-49.9526	-121.487	-17.0514	-27.7656	36.2588	-28.1316	-28.1427	-54.513	-128.187	-43.6593	-226.284	-64.429	-463.738	-68.7823	-50.5653	-179.692	-63.0344	-126.227	-33.632	-19.9629	-18.1882	-23.3755	-51.2996	-470.172	-170.492	-52.1844	-69.8421	-172.435	-140.315	-62.2591	-93.5761	-38.2159
-55	-109.229	-219.57	-46.1653	-54.6568	-80.7175	-27.017	-31.7113	-106.201	-234.651	-96.538	-526.496	-70.2549	-761.507	-88.2861	-101.01	-334.727	-146.412	-279.55	-42.3413	-42.5973	-21.5349	-26.2447	-122.572	-801.82	-308.197	-114.615	-164.269	-452.274	-294.13	-124.99	-208.288	-39.7871
-50	-232.426	-403.49	-124.348	-184.958	-197.309	-39.2781	-53.6091	-190.999	-366.709	-229.105	-1063.26	-168.235	-920.264	-156.88	-221.693	-529.593	-257.787	-443.088	-99.6032	-77.0401	-28.6737	-59.9156	-287.278	-880.688	-611.475	-238.156	-389.961	-944.838	-588.566	-215.182	-414.873	-63.8621
-45	-453.861	-634.444	-264.334	-376.038	-420.884	-79.6178	-155.718	-294.378	-489.619	-463.824	-1346.88	-314.714	-964.178	-280.304	-448.525	-688.322	-405.005	-519.455	-230.065	-113.028	-44.9135	-132.489	-744.186	-852.376	-1206.56	-444.742	-789.445	-1134.7	-886.96	-340.115	-741.48	-135.834
-40	-660.021	-781.307	-400.596	-480.979	-672.646	-145.966	-365.775	-451.606	-606.301	-747.733	-1409.66	-424.055	-939.951	-379.909	-694.921	-759.136	-685.338	-541.901	-372.316	-138.425	-68.5857	-262.447	-1295.49	-787.664	-1527.87	-723.024	-1045.04	-1167.46	-1011.19	-437.533	-952.706	-220.476
-35	-727.935	-820.814	-490.692	-502.842	-743.113	-212.845	-514.193	-586.881	-684.316	-858.517	-1370.23	-477.122	-891.194	-406.849	-784.891	-755.571	-893.652	-534.554	-449.942	-147.472	-86.6692	-388.186	-1559.51	-711.83	-1572.13	-935.416	-1106.57	-1119.72	-1024	-482.744	-1000.94	-260.01
-30	-713.296	-794.992	-544.304	-480.979	-723.895	-256.369	-573.398	-654.74	-700.979	-857.843	-1291.56	-496.157	-822.984	-388.858	-757.861	-708.054	-1005.69	-505.91	-469.416	-155.254	-91.2974	-468.354	-1614.23	-638.018	-1501.64	-1049.89	-1076.08	-1049.11	-980.975	-479.665	-968.869	-275.722
-25	-663.437	-732.676	-536.113	-450.372	-685.458	-270.701	-570.154	-661.1	-674.995	-814.154	-1168.54	-487.71	-748.366	-350.791	-697.495	-627.706	-1019.99	-467.546	-449.452	-154.784	-87.1624	-486.076	-1545.83	-554.095	-1380.33	-1066.07	-999.062	-953.847	-908.977	-449.904	-917.178	-271.161
-20	-605.205	-645.344	-515.264	-406.209	-620.115	-264.331	-533.658	-620.608	-628.359	-747.794	-1040.61	-458.384	-667.622	-307.732	-620.881	-534.389	-958.947	-421.968	-416.313	-147.282	-79.8938	-471.73	-1422.71	-465.116	-1193.44	-1029.74	-915.324	-831.703	-818.662	-408.767	-815.751	-247.846
-15	-534.59	-553.02	-476.545	-359.423	-555.413	-245.223	-475.264	-554.537	-558.713	-670.833	-901.163	-422.353	-587.358	-254.399	-536.485	-433.575	-860.14	-368.644	-374.776	-130.038	-69.7595	-442.194	-1277.7	-379.171	-995.082	-955.311	-807.428	-719.698	-716.692	-357.218	-717.918	-226.052
-10	-458.812	-461.714	-434.103	-310.013	-484.946	-215.499	-412.003	-468.582	-480.363	-583.879	-758.652	-376.714	-509.589	-199.376	-487.327	-330.179	-736.402	-314.952	-326.27	-112.044	-57.5948	-396.624	-1147.74	-288.17	-775.41	-859.031	-704.808	-595.765	-618.862	-303.308	-618.256	-200.203
-5	-388.847	-362.801	-381.981	-259.729	-426.009	-183.652	-343.877	-385.355	-403.418	-498.952	-611.22	-331.757	-430.724		-420.644	-231.39	-613.126	-255.188	-278.297	-94.3301	-44.9605	-341.772	-1000	-198.18	-568.852	-753.161	-595.614	-476.95	-523.461	-246.023	-518.795	-178.915
0	-318.932	-273.146	-330.603	-211.194	-355.541	-147.028	-275.75	-292.229	-321.641	-410.533	-468.369	-282.816	-359.736		-359.96	-134.439	-478.808	-198.762	-226.046	-72.3073	-32.4901	-293.671	-852.257	-108.19	-375.41	-645.911	-491.603	-367.759	-427.706	-189.857	-421.29	-155.601
5	-247.397	-185.133	-278.481	-162.659	-291.48	-108.28	-206.002	-204.124	-242.566	-327.12	-326.113	-233.537	-287.29		-307.376	-47.4578	-357.798	-143.154	-178.297	-52.5783	-20.4431	-245.57	-709.986	-84.8332	-247.541	-534.373	-391.751	-260.625	-335.143	-133.576	-322.548	-136.341
10	-186.372	-104.139	-227.103	-114.561	-232.543	-71.6561	-141.93	-122.062	-167.588	-244.884	-190.894	-187.898	-217.456		-233.515	59.3218	-239.044	-98.1282	-129.12	-34.6775	-16.2041	-199.156	-570.451	63.4985	-203.279	-425.701	-294.613	-162.629	-253.537	-77.3509	-230.476	-120.122
15	-125.12	-49.698	-178.704	-68.6489	-171.685	-35.4034	-81.103	75.9696	-98.3862	-164.89	73.3191	-141.529	-150.822		-155.01	139.364	-153.931		-82.2294	-20.7131	-12.2003	-159.494	-441.86	145.602	-142.787	-324.067	-199.359	-71.1767	-171.033	-34.0296	-144.228	-108.971
20	-65.3628	55.7042	-130.305	-43.638	-116.592	-10.6688	87.5912	94.11	-38.6691	-88.6458	144.184	-132.157	-88.8581		-85.195	218.6	-101.267		-77.6263	24.6495	16.6153	-120.675	-318.741	225.48	278.688	-223.941	-111.079	36.1552	-94.9866	28.5258	-63.9323	-99.3411
25	36.0304	126.573	-84.8846	-47.2234	-65.9833	36.9427	114.355	121.7	75.0372	-17.6379	238.397	-131.82	100.372		-22.8614	292.989	72.6756		-89.9495	36.9735	27.7701	-81.3502	-199.726	301.315	414.754	-133.92	111.321	112.263	-24.6788	77.8834	73.8795	-84.6427
30	51.3967	195.931	-43.6337	68.6489	-24.5996	69.5329	149.23	180.203	122.403	59.3627	345.078	-131.184	122.358		55.5297	366.077	163.502		-83.7879	56.6086	38.0091	-45.9072	-91.3817	379.171	549.18	-49.5753	129.281	189.386	50.8375	124.226	119.746	-71.9716
35	85.8062	258.318	49.7394	108.439	56.1819	102.442	189.781	238.481	173.926	126.238	455.631	-129.051	156.037		114.921	434.072	249.613		111.522	73.2445	47.802	-15.2743	62.5171	450.961	670.492	37.0516	146.748	265.765	112.983	170.803	181.85	66.9032
40	128.055	315.383	84.14	147.792	98.6547	132.166	235.199	295.81	225.675	189.54	564.95	-125.075	194.922		168.733	496.773	331.665		151.097	86.972	57.783	21.7721	125.308	519.717	783.607	108.999	212.189	338.071	172.753	215.182	248.922	86.6701
45	175.248	374.038	116.903	186.708	141.576	161.359	282.238	350.42	275.458	249.89	666.099	146.478	232.348		222.921	554.618	411.257		188.167	103.376	66.9294	49.1983	213.406	582.407	921.312	178.145	279.461	405.647	230.927	255.784	310.962	105.423
50	211.719	428.826	142.964	223.437	182.575	187.898	330.089	401.527	319.121	307.433	765.418	179.208	271.419		272.99	609.513	481.805		225.281	116.404	75.3604	79.4093	296.854	647.118	1014.75	243.119	342.095	471.821	282.772	295.019	371.882	122.149
55	248.798	469.413	174.237	259.292	215.887	213.376	377.129	449.32	361.94	361.942	858.142	209.749	312.613		318.901	654.945	546.702		259.452	129.902	83.0273	113.924	380.301	708.797	1131.15	303.456	402.205	530.851	331.118	331.415	427.304	139.888

## Sheet: Fig 1C
Voltage (mV)	WT																																		KO
-120	0.976567	0.983738	0.987389	0.987656	0.984251	0.990047	0.993149	1	0.996798	0.943925	0.995772	0.991105	0.983193	0.998316	1	1	0.991597	0.989474	1	0.994251	1	0.996971	0.985039	0.998628	0.958917	0.891085	1	0.999153	0.992578	1	0.974947	0.96784	1	0.990564	0.983254	0.99944	0.95196	0.966265	0.989387	0.98749	0.988035	1	0.988743	0.91641	0.99697	0.966102	1	0.991228	0.992126
-115	1	0.992583	0.995004	0.98141	1	0.982704	0.989608	0.986468	0.989328	0.962617	0.983087	0.994917	1	1	1	0.996016	0.991597	0.978947	0.995672	0.994814	0.999258	0.998942	0.989127	0.980282	0.938323	0.858584	0.993292	0.998736	0.999354	0.992634	0.963275	0.993001	0.996933	0.985212	0.970907	0.994776	0.986748	0.963264	0.974722	0.974013	0.978592	0.996384	0.979723	0.842653	0.972727	0.949153	1	0.964912	0.984252
-110	0.995733	1	1	0.972853	0.988763	0.963413	0.985067	0.982409	0.998933	0.990654	0.951374	0.998729	0.983193	0.993266	1	0.998008	0.983193	0.973684	0.999723	0.984838	0.998434	1	0.990468	0.954279	0.910152	0.823208	0.988808	1	0.98819	0.985574	0.936932	1	0.985306	0.9626	0.964225	0.986287	0.997699	0.946134	0.95371	0.961071	0.971239	0.9769	0.950855	0.742703	0.931818	0.949153	0.97561	0.982456	0.968504
-105	0.9851	0.992583	0.995711	0.956323	0.962308	0.93885	0.974983	0.97023	0.991462	1	0.919662	1	0.966387	0.986532	1	0.992032	0.966387	0.969737	0.985508	0.963942	0.997774	0.990091	1	0.89692	0.85918	0.788676	0.961938	0.9965	0.947151	0.955141	0.915264	0.970977	0.978231	0.907391	0.946296	0.970616	0.98233	0.924942	0.913153	0.92031	0.960956	0.931578	0.894747	0.635466	0.85303	0.889831	0.95122	0.973684	0.96063
-100	0.966885	0.961014	0.988875	0.937813	0.945142	0.913553	0.953121	0.918809	0.973319	0.981308	0.830867	0.994917	0.932773	0.968013	0.993151	0.986056	0.957983	0.944737	0.975067	0.913284	0.988952	0.963064	0.990881	0.762688	0.767589	0.755005	0.895452	0.985459	0.882689	0.878794	0.870365	0.962731	0.938403	0.817803	0.920754	0.927519	0.965673	0.870185	0.833245	0.857535	0.950876	0.812197	0.79447	0.543203	0.687879	0.798305	0.886179	0.95614	0.944882
-95	0.914931	0.906186	0.980807	0.887054	0.921607	0.851346	0.864676	0.849797	0.958378	0.9	0.668076	0.991105	0.89916	0.924242	0.986301	0.984064	0.941176	0.921053	0.920118	0.797582	0.969247	0.900425	0.966189	0.559764	0.623141	0.74008	0.755212	0.945834	0.75511	0.73042	0.822661	0.917215	0.863992	0.659656	0.849712	0.841306	0.90982	0.78683	0.688569	0.76511	0.916445	0.652691	0.641808	0.455009	0.474242	0.665254	0.778049	0.938596	0.913386
-90	0.809021	0.780434	0.939279	0.772885	0.842293	0.735128	0.778385	0.684709	0.901814	0.825234	0.443975	0.966963	0.840336	0.824916	0.945205	0.956175	0.915966	0.9	0.825455	0.621063	0.915739	0.770449	0.892528	0.335039	0.432774	0.698628	0.536371	0.858544	0.548039	0.516212	0.776746	0.808847	0.709331	0.447021	0.715426	0.701968	0.857123	0.641643	0.470245	0.618032	0.846104	0.459443	0.482595	0.368584	0.277273	0.457627	0.60813	0.912281	0.84252
-85	0.631991	0.593444	0.839394	0.583613	0.717855	0.554233	0.594812	0.449256	0.791889	0.613084	0.249471	0.916137	0.740336	0.648148	0.849315	0.898406	0.865546	0.840789	0.65263	0.419314	0.794765	0.577754	0.740488	0.160235	0.261144	0.619132	0.334563	0.689983	0.332576	0.308451	0.693912	0.632011	0.503216	0.25539	0.519359	0.515326	0.787613	0.457792	0.251931	0.474375	0.714049	0.282283	0.356474	0.315802	0.145606	0.266102	0.415447	0.836842	0.701575
-80	0.41981	0.388484	0.666261	0.362265	0.542692	0.359989	0.3662	0.231394	0.601921	0.374766	0.125581	0.805591	0.568067	0.410774	0.684932	0.770916	0.758824	0.744737	0.426986	0.260589	0.583313	0.374833	0.515614	0.073091	0.146536	0.455768	0.200127	0.46362	0.180094	0.168388	0.598504	0.402644	0.295859	0.120749	0.329575	0.339375	0.68892	0.282237	0.116931	0.339289	0.511233	0.171949	0.255982	0.287439	0.075455	0.144915	0.263415	0.729825	0.497638
-75	0.247528	0.235101	0.436427	0.202931	0.367855	0.211195	0.185128	0.105007	0.373533	0.192523	0.069345	0.626429	0.351261	0.203704	0.469178	0.573705	0.595798	0.582895	0.239869	0.157129	0.342361	0.220952	0.305089	0.032823	0.09204	0.293161	0.125141	0.265492	0.095696	0.091513	0.397498	0.2137	0.16937	0.058238	0.201962	0.212621	0.50462	0.166722	0.055763	0.204721	0.307996	0.102855	0.164524	0.266063	0.051515	0.082542	0.155285	0.533333	0.305512
-70	0.14432	0.145723	0.245517	0.116065	0.236233	0.111938	0.097444	0.05088	0.196371	0.102804	0.049049	0.423126	0.203361	0.089394	0.280822	0.368526	0.423529	0.393421	0.136285	0.083128	0.17205	0.125297	0.177741	0.01206	0.065288	0.176688	0.078577	0.143341	0.050139	0.052337	0.210179	0.10711	0.11087	0.032947	0.112559	0.121269	0.298666	0.094313	0.036353	0.095411	0.178668	0.05845	0.10165	0.253887	0.041667	0.043898	0.086992	0.351754	0.175591
-65	0.090139	0.084496	0.131868	0.070659	0.132658	0.053802	0.060994	0.029499	0.102882	0.063551	0.045243	0.259212	0.118487	0.044108	0.164384	0.233068	0.27563	0.244737	0.085108	0.041046	0.085646	0.067808	0.108594	0.009857	0.058021	0.099637	0.050816	0.078133	0.027038	0.034014	0.104192	0.05773	0.073813	0.025111	0.061779	0.054513	0.155246	0.056694	0.041088	0.046209	0.101617	0.035116	0.07013	0.246694	0.039242	0.036102	0.04439	0.211404	0.090551
-60	0.054043	0.046391	0.070271	0.044501	0.062824	0.022829	0.040742	0.022057	0.063927	0.044393	0.045666	0.144854	0.068235	0.023906	0.091781	0.151793	0.14958	0.148684	0.053098	0.019865	0.047159	0.038162	0.072225	0.009543	0.054275	0.052537	0.038841	0.043399	0.019358	0.022009	0.062975	0.033824	0.053904	0.025646	0.043585	0.023849	0.108816	0.039739	0.038887	0.054337	0.056478	0.037834	0.059771	0.234241	0.040152	0.039153	0.024309	0.107018	0.039134
-55	0.036096	0.028876	0.038728	0.032244	0.028591	0.010413	0.029782	0.014208	0.041836	0.046168	0.047992	0.077764	0.037815	0.016162	0.039726	0.100398	0.060336	0.080921	0.034689	0.013086	0.027509	0.029891	0.054502	0.009753	0.053617	0.034634	0.036154	0.028374	0.017874	0.020009	0.044212	0.023802	0.036447	0.024043	0.036648	0.015072	0.108099	0.044684	0.033817	0.050273	0.035483	0.03353	0.056947	0.225386	0.040455	0.035085	0.016504	0.043421	0.015984
-50	0.027292	0.022485	0.024446	0.031422	0.025908	0.011348	0.025017	0.019215	0.029562	0.041121	0.049894	0.045235	0.039832	0.009596	0.015548	0.06753	0.020168	0.039211	0.027477	0.010827	0.019854	0.0294	0.045999	0.009438	0.054055	0.029838	0.037049	0.021175	0.015164	0.02022	0.032834	0.01806	0.023889	0.026358	0.032984	0.011723	0.110096	0.040975	0.028281	0.042893	0.028134	0.028998	0.055894	0.2148	0.041667	0.030847	0.015122	0.019825	0.011575
-45	0.02228	0.022248	0.019889	0.024019	0.022238	0.009278	0.023111	0.015562	0.023159	0.033551	0.050951	0.03418	0.035378	0.007811	0.007945	0.05259	0.008992	0.024868	0.024316	0.010732	0.016996	0.030219	0.04231	0.009438	0.054717	0.027493	0.038056	0.01852	0.013551	0.021062	0.028642	0.01712	0.019295	0.024399	0.030104	0.01178	0.109948	0.034087	0.022412	0.033908	0.025404	0.022203	0.056447	0.20401	0.043182	0.024661	0.012846	0.011842	0.009764
[truncated: 24 more columns]

## Sheet: Fig 1E
Voltage (mV)	WT																		KO
-50	7.469	4.149	4.324	12.65	13.27	18.31	7.173	5.859	6.306	2.974	7.482	2.953	5.764	8.507	3.69	11.11	8.326	7.254	5.434	6.336	1.615	3.561	4.717	5.629	3.516	2.241	1.946	3.088	4.111	1.955	2.252	2.95	4.113
-40	3.766	2.136	3.532	5.346	4.216	3.628	4.353	3.208	2.537	1.9	2.946	1.746	2.485	3.898	2.114	2.511	3.06	3.311	2.504	2.732	1.163	1.542	2.392	3.158	1.544	1.189	1.095	1.511	1.742	1.574	1.344	1.41	2.308
-30	2.159	1.339	1.994	2.735	2.109	2.185	2.079	1.701	1.323	1.267	1.687	1.089	1.682	2.256	1.361	1.656	1.739	1.881	1.299	1.408	0.839	0.982	1.276	1.798	0.891	0.799	0.68	0.852	1.09	1.201	0.98	0.822	1.348
-20	1.27	0.876	1.286	1.296	1.168	1.39	1.079	0.989	0.794	0.853	1.049	0.72	1.116	1.436	0.911	1.06	1.088	1.061	0.769	0.862	0.617	0.687	0.799	1.084	0.571	0.562	0.482	0.533	0.743	0.892	0.756	0.547	0.868
-10	0.843	0.607	0.876	0.719	0.696	0.911	0.615	0.638	0.507	0.614	0.695	0.507	0.769	0.957	0.677	0.762	0.714	0.641	0.502	0.579	0.473	0.535	0.567	0.722	0.398	0.397	0.377	0.361	0.516	0.708	0.592	0.402	0.588
0	0.581	0.458	0.638	0.458	0.4	0.652	0.401	0.443	0.36	0.486	0.5	0.393	0.519	0.659	0.516	0.525	0.498	0.403	0.374	0.412	0.372	0.45	0.443	0.528	0.284	0.321	0.328	0.293	0.408	0.58	0.469	0.294	0.44
10	0.433	0.344	0.497	0.332	0.272	0.505	0.279	0.363	0.288	0.44	0.376	0.294		0.487	0.428	0.374	0.371	0.253	0.28	0.351			0.391	0.43	0.239	0.256	0.319	0.235	0.293	0.515	0.42	0.226	0.371
20	0.352	0.244	0.448	0.247		0.376		0.327	0.226		0.297	0.196					0.267	0.142	0.244	0.285				0.379	0.19				0.191	0.528	0.388		0.341

## Sheet: Fig 2F
Voltage (mV)	WT																	KO																								KO+WT
-90	-36.506	-81.5934	-15.2451	21.3131	-12.4343	-27.4534	-49.8778	-18.2556	-21.8165	-28.8797	-18.0315	-21.2937	-11.412	-24.713	-24.6688	-18.5545	-31.0196	-52.0649	-49.1124	21.8286	-30.7692	10.0152	15.6863	-24.7686	-28.5882	-13.9357	17.4235	-34.6326	-41.2697	-39.0902	-38.7691	-11.4904	-17.4074	-30.296	-11.9261	-10.3846	-58.4546	16.3959	-23.3886	6.35266	21.5512	-24.2159	-13.8201	-25.9687	-22.1106	-50.4897	-26.087	-51.8289	25.1671
-85	-35.3012	-77.4725	-15.1225	27.1717	-13.8354	-27.7019	-45.9658	-17.6471	-21.9101	-27.9881	-18.0315	-22.8747	-9.87078	-26.2545	-24.3218	-17.363	-32.8627	-50.1475	-47.3373	28.3429	-29.8196	11.3809	19.7479	-28.0829	-28.3233	-13.8407	21.5298	-33.5945	-53.5581	-41.6777	-38.5586	-15.2084	-32.7004	-32.6234	-14.3008	-11.8007	-55.8791	20.8272	-21.9153	8.45411	24.9837	-23.1218	-13.1682	-26.958	-21.7337	-48.2046	-25.2964	-50.8448	26.553
-80	-34.9398	-74.7253	-14.4608	32.4242	17.4256	-27.205	-43.2763	-16.6329	-22.5655	-28.1458	-18.6058	-24.0599	-9.65086	-27.5755	-25.1899	-21.3914	-34.5258	-49.8525	-45.3649	34.1714	-32.0038	13.5812	24.2297	30.9701	-27.9251	-14.2198	25.3725	-32.3674	-74.5406	-43.7888	-41.4107	-22.8126	-67.8423	-36.4737	-16.6491	14.6154	-52.5196	24.6676	-20.8103	9.95169	29.9805	-22.903	-12.6728	-28.277	-25.8794	-45.1578	-24.3083	-49.8607	29.1128
-75	-40.6024	-80.4945	-15.4412	37.0707	21.0158	-27.9503	-40.0978	-16.9371	-22.191	-27.2797	-20.0417	-25.7398	-9.61411	-49.1565	-35.3246	-37.9028	-36.9985	-71.5339	-43.9842	41.3714	-44.5394	-21.3202	-39.4958	-34.6765	-29.6488	-15.1202	29.3206	-33.4055	-144.245	-45.56	-55.6712	-44.2175	-128.689	-52.1299	-19.3668	17.8322	-51.5118	28.8036	-20.442	11.5942	33.6737	-24.143	-12.425	-30.0907	-44.0955	-44.0696	-23.7154	-49.673	33.2713
-70	-69.6386	-77.1978	-15.9314	41.6162	24.3433	-28.5714	-38.8753	-17.2414	-23.4082	-27.2534	-37.9583	-27.9633	-12.476	-119.794	-68.4481	-111.613	-39.4713	-140.265	-47.929	46.2857	-81.8613	-44.9924	-92.7171	-44.0846	-36.6303	-19.6233	32.0051	-43.503	-229.101	-115.633	-89.0182	-159.8	-205.637	-87.5871	-24.6702	21.8531	-56.439	31.4623	-22.6519	-14.2754	37.1497	-24.7265	13.4289	-33.0585	-94.4724	-51.1425	-25.0988	-51.2665	36.1507
-65	-120.12	-71.4286	-25.9804	43.5354	27.2329	-29.441	-59.6577	-18.8641	-26.9663	-26.3356	-80.7968	-29.2969	-22.1636	-189.676	-194.397	-170.623	-83.9361	-213.864	-89.1519	-91.3143	-160.494	-109.256	-215.686	-75.8377	-56.6902	-40.0054	33.5315	-70.9634	-323.046	-248.845	-144.05	-294.704	-274.954	-141.456	-40.6332	24.8252	-74.916	32.4963	-27.0718	-33.5749	40.6257	-38.2203	-16.6884	-55.812	-174.623	-82.2633	-34.3874	-68.6987	-32.3118
-60	-192.771	-72.2527	-54.4118	-54.7475	-49.6497	-38.0124	-90.709	-33.7728	-47.8464	-25.7847	-165.213	-31.5698	-53.4641	-257.549	-381.787	-244.84	-198.932	-340.708	-169.034	-264	-277.303	-246.586	-357.143	-138.492	-128.801	-82.7106	-35.8478	-118.524	-402.222	-414.598	-209.056	-434.122	-326.11	-206.111	-96.8338	-36.5385	-117.581	-48.449	-43.4622	-92.9952	44.1017	-142.961	-30.1173	-116.241	-265.075	-177.367	-69.9605	-111.249	-65.9561
-55	-266.265	-95.8791	-111.52	-129.293	-119.965	-59.1304	-141.809	-79.716	-99.2509	-39.0576	-296.085	-42.4389	-118.376	-317.13	-576.071	-329.606	-431.351	-494.1	-311.637	-494.857	-393.162	-414.264	-473.389	-217.893	-261.67	-157.175	-85.1701	-195.808	-448.789	-666.579	-271.172	-572.966	-357.188	-260.437	-196.57	-114.51	-188.13	-107.238	-101.105	-237.198	44.7534	-271.335	-63.6245	-223.413	-339.196	-363.439	-193.874	-164.156	-148.286
-50	-313.253	-209.89	-206.618	-269.697	-274.956	-121.242	-198.778	-216.024	-178.839	-71.7407	-439.36	-125.587	-242.33	-370.814	-807.128	-407.287	-716.688	-637.168	-485.207	-710.857	-472.934	-521.244	-563.025	-358.705	-487.016	-239.135	-191.08	-299.512	-473.521	-905.82	-309.204	-680.773	-369.146	-301.394	-300.792	-325.175	-268.757	-233.383	-213.628	-487.923	-82.7721	-476.295	-132.986	-362.737	-380.653	-532.1	-341.897	-254.883	-294.961
-45	-326.506	-538.462	-313.725	-401.01	-441.331	-207.453	-251.834	-393.509	-253.745	-115.102	-582.171	-239.066	-390.03	-390.925	-969.13	-477.021	-890.559	-735.988	-625.247	-844.571	-509.022	-602.428	-614.846	-527.594	-679.707	-315.069	-385.213	-409.832	-466.754	-1076.82	-327.474	-723.694	-373.456	-320.567	-372.032	-877.622	-338.186	-468.242	-351.75	-698.068	-152.944	-846.098	-245.111	-511.129	-394.472	-601.741	-460.474	-435.39	-477.158
-40	-331.325	-1153.85	-384.804	-516.162	-576.182	-306.832	-266.504	-551.724	-302.434	-147.864	-683.126	-363.32	-458.394	-415.715	-1005.89	-513.217	-966.376	-774.336	-696.252	-893.714	-510.921	-632.018	-624.65	-613.932	-758.744	-377.871	-590.349	-514.482	-447.703	-1122.33	-328.567	-713.276	-378.173	-325.427	-406.332	-1253.5	-377.38	-841.95	-438.306	-826.087	-225.94	-1043.03	-371.578	-584.501	-388.191	-614.799	-519.763	-741.166	-668.2
-35	-318.072	-1500	-426.471	-581.818	-676.007	-431.056	-273.839	-662.272	-334.27	-165.958	-717.356	-501.109	-474.096	-415.984	-980.823	-551.751	-962.745	-762.537	-723.866	-890.286	-490.978	-634.294	-609.244	-621.647	-758.03	-410.153	-672.1	-590.351	-430.549	-1098.75	-315.722	-684.495	-367.845	-308.756	-414.248	-1302.45	-385.218	-1144.76	-493.554	-838.164	-262.872	-1159.74	-477.184	-597.692	-376.884	-599.565	-543.478	-961.771	-752.929
-30	-291.566	-1615.38	-443.627	-622.222	-697.023	-508.075	-266.504	-728.195	-345.506	-172.678	-698.061	-618.747	-456.888	-396.577	-921.038	-558.552	-915.904	-715.339	-704.142	-844.571	-452.991	-625.19	-579.832	-590.904	-711.742	-414.51	-680.578	-634.329	-403.034	-1040.92	-303.322	-633.858	-349.869	-286.459	-398.417	-1253.5	-365.062	-1257.02	-511.971	-826.087	-304.149	-1167.03	-538.462	-574.608	-351.759	-558.215	-535.573	-1015.59	-740.241
-25	-255.422	-1560.44	-433.824	-613.131	-677.758	-535.404	-246.944	-740.365	-336.142	-171.915	-654.759	-718.643	-425.548	-360.49	-849.167	-536.654	-844.154	-659.292	-674.556	-785.143	-410.256	-584.219	-536.415	-545.164	-645.774	-394.51	-651.573	-641.966	-374.132	-971.188	-292.162	-587.498	-328.318	-257.69	-385.224	-1171.33	-329.227	-1248.15	-502.762	-777.778	-315.012	-1123.27	-558.018	-528.442	-325.377	-514.69	-519.763	-971.991	-723.549
-20	-214.458	-1434.07	-414.216	-583.838	-633.1	-521.739	-230.318	-713.996	-313.67	-160.771	-595.612	-748.085	-386.835	-317.889	-758.251	-493.08	-762.963	-591.445	-613.412	-714.286	-364.672	-553.869	-488.796	-486.143	-561.556	-369.525	-605.723	-612.912	-339.463	-861.551	-267.338	-532.357	-296.347	-223.411	-345.646	-1059.44	-283.315	-1161	-473.297	-724.638	-308.494	-1043.03	-552.803	-476.505	-292.714	-458.107	-484.19	-868.66	-666.761
-15	-172.289	-1255.49	-384.804	-530.303	-575.306	-483.23	-212.469	-669.371	-284.644	-141.432	-525.612	-714.789	-345.519	-267.067	-669.018	-437.525	-670.516	-517.699	-552.268	-637.714	-309.592	-509.863	-435.574	-420.892	-477.645	-333.078	-550.765	-556.479	-301.323	-774.312	-238.567	-462.73	-270.315	-191.087	-308.707	-952.797	-239.642	-1047.27	-440.147	-664.251	-293.287	-948.213	-514.993	-418.796	-255.025	-396.083	-446.64	-745.193	-581.662
-10	-128.916	-1060.44	-348.039	-470.707	-518.389	-429.814	-192.176	-609.533	-249.064	-118.932	-458.822	-658.268	-298.4	-217.518	-572.657	-371.201	-583.079	-435.103	-477.318	-555.429	-259.259	-465.857	-383.754	-364.514	-389.5	-291.08	-490.918	-487.302	-249.9	-670.528	-207.998	-413.558	-233.706	-154.737	-277.045	-842.657	-189.25	-923.191	-399.632	-591.787	-269.39	-838.804	-460.235	-360.264	-213.568	-331.882	-405.138	-602.362	-527.227
-5	-85.5422	-857.143	-308.824	-410.101	-454.466	-366.46	-165.77	-542.596	-211.61	-93.3814	-383.942	-585.499	-252.128	-165.549	-481.45	-306.114	-493.253	-355.457	-406.312	-480	-207.028	-415.023	-330.532	-300.967	-299.222	-247.19	-430.799	-409.36	-217.403	-574.433	-172.014	-364.832	-205.637	-118.517	-239.578	-736.014	-141.097	-794.682	-353.591	-524.155	-234.63	-743.982	-402.868	-305.029	-170.854	-269.859	-363.636	-458.539	-460.043
0	-43.012	-700.549	-269.608	-348.485	-394.046	-301.863	-137.164	-476.673	-171.348	-67.9898	-314.75	-506.991	-210.96	-116.838	-390.477	-236.214	-403.929	-274.336	-325.444	-404.571	-153.846	-371.017	-277.311	-245.227	-213.769	-201.593	-369.056	-325	-173.845	-473.85	-135.711	-304.113	-172.129	-89.7061	-198.681	-624.126	-99.2161	-663.22	-307.551	-454.106	-204.866	-638.22	-338.983	-246.496	-131.91	-203.482	-316.206	-315.004	-385.823
5	6.33735	-519.231	-232.353	-285.859	-330.123	-237.267	-108.313	-403.651	-132.022	-42.8347	-247.848	-420.678	-167.439	-71.6917	-299.738	-170.165	-314.016	-197.64	-250.493	-324.571	-105.413	-315.63	-222.689	-190.415	-128.273	-157.274	-312.313	-244.695	-135.406	-382.189	-101.096	-256.906	-134.954	-68.2509	-161.214	-524.476	-58.0067	-546.529	-257.827	-381.643	-173.365	-533.917	-276.402	-192.91	-91.206	-139.282	-266.798	-177.328	-331.49
10	47.8313	-362.637	-190.196	-226.263	-271.454	-173.913	-80.1956	-336.714	-94.5693	-21.4831	-183.015	-339.114	-122.964	-51.1383	-217.97	-107.47	-228.105	-121.681	-177.318	-251.429	-55.7455	-275.417	-176.471	-141.341	-45.8208	-114.9	-252.934	-160.899	-97.2996	-287.459	-68.6303	-208.353	-104.367	-46.5865	-122.427	-424.825	-27.2116	-426.883	-211.786	-311.594	-139.474	-441.284	-213.82	-137.675	-51.3819	-78.7813	-221.344	-50.3762	-267.347
15	87.8313	-213.187	-149.755	-167.677	-213.66	-113.043	-50.6112	-267.748	-66.3858	22.4534	-120.13	-258.883	-77.7178	-27.2822	-134.584	-65.4785	-144.532	-52.0649	-106.509	-182.857	-10.9212	-232.17	-131.232	-97.3978	42.9044	-73.4227	-197.713	-86.439	-62.1748	-204.026	-37.537	-160.136	-76.3837	47.1367	-89.9736	-330.42	57.3348	-322.009	-166.483	-248.792	-107.973	-353.027	-152.542	-89.0354	27.5126	27.8564	-173.715	77.7441	-209.009
20	126.506	-86.2637	-109.559	-113.131	-158.494	-54.7826	-22.1271	-200.811	-49.2509	46.1398	-62.0761	-183.982	-37.3918	61.0719	-58.9504	-49.1943	-64.3319	53.8348	72.3866	-118.857	39.4112	-185.888	-89.3557	-61.1572	118.73	-37.7305	-145.23	-22.6479	-34.5456	-125.38	42.8544	-124.031	-52.3863	77.013	-57.7836	-243.007	102.352	-220.089	-122.468	-185.507	-77.7754	-266.229	-105.867	-44.8475	55.1508	78.5637	-124.111	189.553	-167.158
25	165.06	143.681	-68.1373	-66.8687	-105.954	-12.5466	16.846	-136.917	-33.6142	68.8288	17.1122	-111.405	25.5027	99.6838	58.8354	73.0825	64.5563	114.159	119.724	-62.2857	81.6714	-154.78	-52.6611	-30.3282	192.962	29.5299	-94.6429	68.7927	21.2921	-67.9648	64.0876	-79.929	-31.9685	108.701	-31.6623	-159.441	141.097	-126.883	-80.663	-127.053	-54.5297	-185.266	-95.4368	15.169	86.0553	128.4	-75.4941	296.215	-113.626
30	202.41	260.165	-30.6373	-35.2525	-56.9177	54.4099	31.7848	-77.6876	61.8914	90.9661	49.8451	-47.7741	47.6663	133.794	113.91	123.923	88.0683	176.991	174.951	78.6286	126.306	-106.222	70.1681	56.9148	263.654	62.9472	-47.0595	135.887	51.2771	36.6381	83.9124	-45.3439	21.3128	136.288	47.2296	-84.6154	179.171	-40.7681	-56.1694	-72.9469	-36.7152	-109.409	-63.3638	58.2028	117.714	176.279	-36.3636	396.639	-67.3962
35	238.554	370.879	17.4755	34.0404	-21.2785	102.36	48.8998	47.3631	95.5056	111.822	97.282	32.4094	84.9852	165.866	177.661	172.035	158.562	238.938	228.797	118.857	165.242	-73.217	100.28	91.0938	330.021	92.3354	-14.3707	200.427	81.4182	105.966	109.829	30.7552	41.3233	163.753	70.7124	59.7902	220.605	38.7002	-29.6501	-30.9179	51.2709	-45.4413	74.837	99.7527	146.985	228.509	12.668	486.283	-44.4152
40	273.494	478.022	49.7549	77.0707	42.9948	150.311	66.7482	81.3387	128.277	132.856	143.673	79.9361	119.775	199.415	239.804	221.347	227.524	297.935	284.024	166.857	203.229	-35.8118	133.053	121.566	395.86	125.375	44.2168	258.476	109.047	171.892	134.266	38.7534	60.1958	182.837	94.1953	122.727	257.559	111.078	41.6206	26.3285	78.4271	42.8884	122.947	136.851	178.392	278.564	47.8261	572.649	35.8312
45	306.024	565.934	81.8628	115.151	86.3397	192.547	84.1076	125.761	160.112	151.144	186.345	133.935	155.038	229.66	299.794	265.435	291.358	356.932	339.25	214.857	239.316	11.0015	165.266	148.86	462.848	158.645	84.9073	309.329	134.856	237.195	159.022	72.606	76.5466	210.889	113.457	185.315	292.273	178.73	76.6114	69.5652	102.542	96.2801	165.58	172.3	207.286	329.706	80.6324	656.813	71.0215
50	337.349	656.593	110.049	151.515	125.219	229.814	98.2885	169.371	189.139	167.195	225.621	185.02	187.949	257.921	356.773	306.398	354.75	417.404	392.505	264	274.454	31.0319	197.479	175.769	522.405	187.611	124.651	355.107	158.427	298.152	180.08	96.5423	91.6767	233.144	131.926	244.755	322.508	240.768	109.208	110.386	128.177	152.444	209.909	207.749	238.694	377.584	110.474	734.224	101.525
55	366.265	744.505	137.255	188.889	162.872	265.839	110.269	217.038	214.419	182.932	262.718	233.089	219.472	285.565	410.458	345.839	414.27	471.976	445.759	313.143	312.441	70.4856	226.891	202.499	582.149	215.574	161.709	394.36	182.509	356.645	200.398	124.486	104.53	257.095	148.285	304.196	354.983	301.329	140.332	146.618	152.944	205.689	246.415	240.726	262.563	426.551	136.561	804.92	130.792
[truncated: 40 more columns]

## Sheet: Fig 2G
	WT															KO
-120	0.985782	1	0.99274	0.982827	0.963674	0.989057	0.985067	0.982371	0.980732	0.992786	0.979488	0.985348	0.987448	1	0.997199	0.96934	0.981873	0.981707	0.988399	0.927125	0.971899	0.988754	0.999489	0.976219	0.935123	0.965333	0.971847	0.907928	0.983915	0.885135	0.965179	0.96577	0.791713	0.82315	0.978495	0.971698	0.986667	0.977099	0.932331	0.931217	0.919156	0.992636	1	0.989967	0.985294	0.980392	0.862963	0.997413	0.960317
-115	0.981043	0.988889	0.990926	0.980185	0.952993	0.968866	0.991195	0.980231	0.948574	0.976308	0.936104	0.96337	0.972803	0.997455	0.985994	0.936321	0.94864	0.966463	0.961643	0.903446	0.930972	0.97786	0.991718	0.944114	0.85906	0.912	0.93018	0.818414	0.956794	0.760686	0.913403	0.928727	0.644355	0.681702	0.951613	0.962264	0.981333	0.992366	0.864662	0.899471	0.915641	0.989691	0.997519	0.994983	0.944853	0.973529	0.824074	0.984476	0.936508
-110	0.943128	0.977778	0.987296	0.964333	0.930732	0.928397	0.996819	0.969699	0.866371	0.945272	0.861714	0.934066	0.946653	0.98855	0.97479	0.860849	0.900302	0.916159	0.889975	0.853977	0.849867	0.958795	0.967452	0.881094	0.715884	0.825333	0.863739	0.682864	0.905026	0.577021	0.835768	0.85212	0.441212	0.471022	0.876344	0.928302	0.968	0.969466	0.759398	0.851852	0.891037	0.972018	0.993797	0.996656	0.856618	0.947059	0.774074	0.959897	0.873016
-105	0.872038	0.961111	0.963702	0.93395	0.911115	0.858868	1	0.947579	0.696123	0.873002	0.740739	0.875458	0.878661	0.959288	0.943978	0.724057	0.800604	0.817073	0.762481	0.696297	0.704608	0.909594	0.938313	0.769322	0.514541	0.674667	0.733108	0.480818	0.802999	0.358939	0.687547	0.717835	0.245481	0.24369	0.766129	0.9	0.930667	0.961832	0.596992	0.793651	0.869947	0.952872	0.997519	1	0.724265	0.930392	0.698148	0.905563	0.787302
-100	0.744076	0.888889	0.914701	0.865258	0.876745	0.745724	0.989378	0.916238	0.47738	0.752464	0.553888	0.787546	0.787657	0.907125	0.887955	0.516509	0.616314	0.64939	0.569536	0.546971	0.506601	0.816034	0.86423	0.592152	0.288591	0.474667	0.538288	0.273657	0.660068	0.191917	0.472293	0.525368	0.124463	0.102524	0.594086	0.841509	0.866667	0.885496	0.433083	0.714286	0.829525	0.899853	0.991315	0.981605	0.518382	0.909804	0.585185	0.8163	0.654762
-95	0.549763	0.772222	0.820327	0.764861	0.810438	0.586996	0.978817	0.853376	0.278509	0.570226	0.324681	0.659341	0.620293	0.80916	0.781513	0.299528	0.383686	0.428354	0.36472	0.324782	0.295372	0.643024	0.733829	0.36742	0.130872	0.284	0.326577	0.126598	0.476256	0.086071	0.253186	0.310443	-0.08504	-0.05458	0.389785	0.753774	0.76	0.801527	0.286466	0.600529	0.760984	0.808542	0.968983	0.949833	0.336029	0.871569	0.418519	0.670116	0.492857
-90	0.370616	0.605556	0.655172	0.603699	0.683111	0.406105	0.934814	0.751247	0.146432	0.353525	0.144306	0.505495	0.42364	0.652672	0.613445	0.153066	0.191239	0.237805	0.224587	0.289514	0.152576	0.412098	0.532424	0.187872	0.061298	0.16	0.172297	0.052174	0.292742	-0.08219	0.116074	0.165897	-0.11276	-0.08899	0.226075	0.616981	0.589333	0.635115	0.179699	0.44709	0.655536	0.659794	0.931762	0.881271	0.197426	0.805882	0.253704	0.479948	0.33254
-85	0.243128	0.406667	0.415608	0.422721	0.507033	0.255537	0.840368	0.572333	-0.11454	0.178883	0.053172	0.36044	0.25	0.464377	0.408964	0.079953	0.084894	0.129421	0.139501	0.159303	0.082212	0.213583	0.322488	0.092271	0.035123	0.089067	0.091441	0.021535	0.156556	-0.09092	0.052815	0.093214	-0.11999	-0.09294	0.120161	0.45283	0.378667	0.425191	0.121805	0.277778	0.500879	0.458027	0.846154	0.744147	0.124265	0.689216	0.139074	0.278137	0.226984
-80	0.167773	0.234444	0.215971	0.250991	0.317671	0.14751	0.67292	0.36256	-0.13809	0.086018	-0.04952	0.261172	0.135983	0.287532	0.226331	0.048113	0.039275	0.072561	0.080405	0.05769	0.065356	0.096213	0.176794	0.054221	0.038926	0.045867	0.04527	0.019795	0.080881	-0.08772	0.02837	0.060498	-0.11637	-0.09858	0.059409	0.310377	0.193333	0.238931	0.087218	0.140741	0.316344	0.256259	0.691067	0.555184	-0.11176	0.546078	0.083519	0.148771	0.153968
-75	0.126066	0.119444	0.09637	0.129194	0.193121	0.083176	0.470093	0.186086	-0.13769	0.044222	-0.05541	0.198168	0.071339	0.157761	0.114006	0.029481	0.030121	0.03811	0.057842	-0.04209	0.051672	0.050146	0.096727	0.032342	0.041163	0.018933	0.020608	0.024066	0.037225	-0.0821	-0.02244	0.043889	-0.11345	-0.09858	0.022554	0.196226	0.088533	0.135115	0.060752	0.071429	0.167487	0.129161	0.5	0.37291	-0.12169	0.4	-0.06333	0.082277	-0.13968
-70	0.106161	0.053389	0.041561	0.064333	0.126676	0.041005	0.293084	0.092436	-0.13216	0.02774	-0.05352	0.153846	0.048745	0.082316	0.055742	0.025472	0.027039	0.014909	-0.06909	-0.04905	0.061812	0.033503	0.051696	0.020571	0.035794	0.0316	0.026577	0.022788	-0.02681	-0.07027	-0.02518	-0.04006	-0.10363	-0.08997	-0.00675	0.108491	0.045067	0.07313	0.041654	0.042328	0.084359	0.067305	0.336228	0.235786	-0.10735	0.278431	-0.05889	0.043855	-0.15317
-65	0.10237	0.023222	0.02196	0.032365	0.098361	0.018573	0.176888	0.047851	-0.12148	-0.02855	-0.04999	0.130403	0.038808	0.041221	0.033894	0.026887	0.026828	0.008689	-0.07461	-0.04968	0.037746	0.025562	-0.03606	0.02604	0.02953	0.034133	0.029842	0.020742	-0.03079	-0.05932	-0.02363	-0.03584	-0.09244	-0.08165	-0.01056	0.048302	-0.048	0.035573	0.033985	0.030688	0.039895	0.036966	0.207196	0.128763	-0.10294	0.163725	-0.05463	0.021734	-0.15952
-60	0.104265	0.010944	0.014374	0.020476	0.078067	0.010677	0.100569	0.030687	-0.10894	-0.02693	-0.0428	0.122344	0.037343	0.024046	0.033333	0.025472	0.028066	0.008872	-0.07049	-0.04596	0.073906	-0.03345	-0.03802	0.024851	0.028188	0.033067	0.028153	0.016138	-0.02895	-0.04876	-0.02185	-0.03191	-0.08125	-0.07178	-0.01073	0.019528	-0.04747	-0.01702	0.023308	0.025397	-0.03304	0.017526	0.098511	0.062709	-0.08529	0.071569	-0.04611	-0.02083	-0.15159
-55	0.105687	0.007056	0.010218	0.01321	0.062357	0.00969	0.047879	0.021827	-0.09366	-0.02307	-0.03596	0.126374	0.039331	0.017048	0.028571	0.025236	0.027764	0.008689	-0.06357	-0.03844	-0.02272	-0.03046	-0.03614	0.02069	0.028188	0.0264	0.023874	0.013146	-0.02482	0.042746	-0.01867	-0.02698	-0.06989	-0.06191	-0.00957	-0.01679	-0.04373	-0.02031	0.019323	0.023175	-0.03216	0.009661	0.035112	0.027759	0.067647	0.027647	-0.03759	-0.02031	-0.13175
[truncated: 76 more columns]

## Sheet: Fig 2H
WT	KO	KO+ WT	KO+ RA
-87.33	-99.62	-84.32	-97.09
-86.79	-97.58	-85.3	-74.33
-87.25	-96.47	-97.91	-80.89
-84.88	-97.9	-82.26	-102.8
-92.48	-98.76	-92.9	-97.91
-75.26	-99.84	-73.52	-89.16
-83.55	-91.94	-84.39	-83.71
-100.6	-89.18	-83.58	-98.56
-93.53	-98.07	-79.7	-103.1
-99.25	-104.9	-79.59	-87.5
-88.57	-100.5	-99.59	-91.4
-91.86	-99.12	-101.4	-92.82
-85.81	-105.7	-90.94	-92.9
-87.28	-95.74	-85.05	-94.82
	-108.4	-81.41	-79.6
	-100.8	-88.83	-75.73
	-99.49	-87.28	-75.49
	-111.8	-95.26	-86.92
	-111.1	-89.49	-73.32
	-97.66	-79.75	-89.28
	-86.49	-75.62	-78.91
	-88.2	-94.19	-96.16
	-86.75	-90.78	-80.42
	-101.6	-78.71	-80.33
	-92.86	-77.55	-92.42
	-86.28	-73.27	-76.16
	-86.19	-78.02	-78.25
	-74.5	-91.19	-96.67
	-78.06	-91.88	-96.9
	-99.32	-84.86	-78.47
	-78.58	-75.43	-79.16
	-98.85	-73.74
	-90.65	-87.12
	-95.48	-91.95
	-97.91	-76.75
	-90.65	-82.52
	-88.55	-78.67
	-98.42
	-95.31

## Sheet: Fig 2J
Voltage (mv)	WT																	KO																			KO+WT
-50	8.769	9.104	8.971	8.436	4.985	4.63	5.114	4.723	5.596	8.486	4.271		4.928	4.036	4.122	4.991		2.431	2.596	2.109	1.691	2.355	1.606	1.827	3.968	2.736	2.7	2.993	4.338	4.251	2.294	3.373	2.418	2.427	1.839	1.919	9.479	6.277	15.27	2.72	3.377	5.11	5.538	4.282		6.49	10.25	7.361	9.434
-40	3.743	3.011	4.537	4.67	3.114	4.709	3.259	3.412	2.823	3.69	2.471	6.525	2.536	2.272	2.223	2.788	3.448	1.629	1.64	1.364	1.076	1.551	1.162	1.191	2.09	1.536	1.585	1.652	2.096	2.252	1.501	1.907	1.493	1.403	1.182	1.184	7.128	5.194	7.154	1.647	2.123	3.187	3.115	2.52	3.487	3.119	5.381	5.831	4.305
-30	3.743	1.96	2.478	2.543	1.797	2.863	2.007	2.062	1.671	1.985	1.42	4.333	1.585	1.295	1.31	1.556	1.928	1.1	1.078	0.935	0.735	1.057	0.862	0.851	1.15	0.966	0.945	1.03	1.219	1.352	0.996	1.143	1.059	0.889	0.776	0.782	3.256	2.705	4.031	1.071	1.416	2.111	1.969	1.334	2.327	1.699	2.461	3.188	2.329
-20	1.304	1.319	1.542	1.44	1.152	1.668	1.408	1.272	1.045	1.132	0.89	2.211	1.013	0.834	0.849	0.959	1.179	0.798	0.763	0.687	0.548	0.741	0.659	0.633	0.714	0.674	0.639	0.682	0.799	0.811	0.695	0.731	0.735	0.582	0.545	0.582	1.803	1.51	2.467	0.76	0.961	1.422	1.301	0.881	1.51	1.054	1.356	1.88	1.324
-10	1.165	0.887	1.007	0.928	0.773	1.034	1.003	0.839	0.702	0.675	0.58	1.242	0.674	0.572	0.585	0.66	0.774	0.615	0.573	0.529	0.399	0.551	0.527	0.503	0.523	0.474	0.429	0.48	0.575	0.549	0.563	0.519	0.512	0.443	0.396	0.451	1.085	0.909	1.532	0.537	0.679	0.993	0.935	0.593	1.069	0.724	0.858	1.187	0.864
0		0.653	0.73	0.64	0.566	0.702	0.718	0.62	0.516	0.417	0.429	0.76	0.459	0.515	0.47	0.48	0.561	0.488	0.457	0.417	0.327	0.43	0.449	0.426	0.383	0.358	0.309	0.368	0.442	0.404	0.43	0.385	0.402	0.351	0.303	0.36	0.71	0.633	1.037	0.416	0.499	0.718	0.685	0.45	0.779	0.517	0.575	0.804	0.618
10		0.507	0.557	0.482	0.448	0.54	0.549	0.457	0.473		0.324	0.509	0.374		0.374	0.401	0.415	0.441	0.365	0.347	0.254	0.334	0.377	0.36	0.374	0.273	0.23	0.277	0.346	0.317	0.358	0.332	0.286	0.264	0.246		0.535	0.457	0.765	0.364	0.337	0.496	0.578	0.374	0.633	0.412	0.425	0.602	0.49
20		0.367	0.453	0.407	0.366	0.452		0.361	0.184		0.259	0.41	0.249		0.306		0.305		0.29	0.303		0.261	0.31	0.29	0.196		0.166	0.253	0.287			0.281		0.214	0.199		0.423	0.371	0.604	0.311			0.473	0.297	0.567		0.345	0.507	0.4
[truncated: 15 more columns]

## Sheet: Fig 3C
GFP	FGF13	FGF13RA
0.67805	0.732365	1.38897
1.09289	1.27596	0.742816
1.03907	0.952648	1.18523
1.14067	1.79776	0.826843
1.14932	0.931563	1.00587
0.896848	1.47028	1.02187
1.11088	0.780034	0.831169
0.711333	0.986321	2.65273
1.79281	0.822621
0.819884	0.825045
0.768306	1.26981
0.799946	1.2365
1.25229	1.0765
1.15945	1.06196
1.2644	1.2481
0.742058	1.47059
1.13425	0.688601
0.954167	1.13054
0.613667	1.21022
1.15066	1.03514
1.01772	1.35562
0.819247	0.982925
1.18623	1.52756
1.65533	0.849379
1.4571	1.11965
0.819913	0.940786
0.502652	1.0829
1.27821	0.92397
0.425978	1.38294
0.938853
1.29288
0.672515
0.662421

## Sheet: Fig 4B
Distance	WT																																															KO
0	0.053883	0.054089	0.051073	0.052608	0.278326	0.241877	0.330495	0.044888	0.072944	0.051513	0.065351	0.074562	0.143066	0.207534	0.09453	0.085427	0.08794	0.074042	0.15199	0.089754	0.257798	0.046825	0.341823	0.065815	0.081423	0.105877	0.100414	0.104056	0.0639942	0.099373	0.061788	0.161636	0.28447	0.044487	0.057339	0.35738	0.099107	0.023726	0.0724151	0.182891	0.036825	0.176218	0.044487	0.077605	0.022738	0.04424	0.111959	0.055937	0.120235
0.14169	0.045218	0.062325	0.046644	0.06581	0.240766	0.211757	0.285967	0.037711	0.07363	0.05814	0.070024	0.077141	0.128124	0.151684	0.078628	0.07415	0.078802	0.062732	0.112674	0.09531	0.328816	0.047605	0.314248	0.05593	0.078302	0.099633	0.097032	0.136833	0.0829843	0.116802	0.048936	0.164355	0.233804	0.048936	0.053632	0.355897	0.097377	0.043498	0.0914457	0.162625	0.045476	0.220458	0.025209	0.072168	0.026692	0.061788	0.095647	0.065039	0.114935
0.28338	0.05477	0.059394	0.046644	0.051664	0.244486	0.21849	0.29327	0.044018	0.07363	0.05814	0.067724	0.062941	0.110376	0.152119	0.096805	0.07415	0.076461	0.094965	0.126125	0.093871	0.316069	0.052028	0.340002	0.0757	0.110299	0.092349	0.105616	0.133451	0.0496865	0.095991	0.048936	0.164355	0.263957	0.060799	0.072415	0.392228	0.09021	0.021996	0.0951529	0.218975	0.04943	0.180173	0.04943	0.083784	0.023232	0.075381	0.115666	0.079311	0.084864
0.42507	0.046774	0.063183	0.064256	0.058998	0.271745	0.217177	0.242714	0.041964	0.125747	0.05624	0.074206	0.064039	0.093531	0.161047	0.105698	0.10447	0.079158	0.092646	0.134049	0.108444	0.343904	0.034338	0.309825	0.09287	0.098333	0.085586	0.119664	0.095471	0.0533285	0.078822	0.050666	0.14656	0.2385	0.067719	0.05808	0.361334	0.101332	0.042263	0.108993	0.187587	0.016312	0.235287	0.028422	0.075134	0.038061	0.101332	0.108252	0.079385	0.120184
0.56676	0.065063	0.076812	0.05834	0.06563	0.369758	0.209092	0.242714	0.046862	0.257125	0.054502	0.058127	0.078718	0.096624	0.130838	0.104601	0.083418	0.087871	0.081039	0.155322	0.108444	0.335059	0.062954	0.293957	0.128509	0.079342	0.136833	0.109518	0.118103	0.0650347	0.100414	0.069696	0.214279	0.265687	0.088974	0.069944	0.361334	0.101332	0.042263	0.0983659	0.201181	0.016312	0.212302	0.028422	0.072168	0.059069	0.089963	0.123575	0.079715	0.135102
0.70845	0.06246	0.083112	0.054415	0.067926	0.418091	0.207517	0.262462	0.046794	0.241666	0.052415	0.101308	0.085363	0.096624	0.134207	0.10043	0.11133	0.103884	0.081039	0.137805	0.101321	0.277568	0.062433	0.293957	0.121485	0.138914	0.136833	0.077782	0.144637	0.0650347	0.082724	0.081313	0.274831	0.264698	0.080077	0.086997	0.269147	0.108005	0.050419	0.1258	0.224166	0.027434	0.249128	0.04943	0.057586	0.054126	0.079088	0.114431	0.077669	0.147871
0.85014	0.054857	0.078709	0.046772	0.071871	0.345087	0.186912	0.22951	0.052697	0.270418	0.061621	0.077171	0.049992	0.091869	0.170275	0.104763	0.092417	0.097257	0.07467	0.163588	0.1186	0.315028	0.086886	0.323353	0.129029	0.120965	0.133972	0.107698	0.138914	0.0996332	0.115502	0.080818	0.274831	0.317588	0.096142	0.09886	0.343292	0.0954	0.066236	0.121845	0.219717	0.029411	0.275079	0.037814	0.057586	0.070191	0.138651	0.114431	0.071465	0.179452
0.99183	0.069953	0.080363	0.054887	0.073097	0.361707	0.18449	0.216232	0.050537	0.342308	0.057871	0.083997	0.071443	0.10648	0.169178	0.11911	0.119529	0.073429	0.08284	0.159725	0.100097	0.265862	0.086886	0.332458	0.194584	0.139434	0.160246	0.088187	0.137353	0.0777815	0.122525	0.081065	0.21947	0.349965	0.112453	0.143594	0.342303	0.092434	0.09713	0.115419	0.184127	0.05981	0.234546	0.058575	0.076122	0.081313	0.133708	0.116902	0.07191	0.152916
1.13352	0.056648	0.106103	0.050157	0.067476	0.378587	0.165123	0.222729	0.048821	0.406013	0.065517	0.081611	0.070647	0.111922	0.177265	0.11911	0.137643	0.099113	0.102404	0.195757	0.108216	0.294477	0.075961	0.344164	0.200827	0.120965	0.18652	0.137613	0.162587	0.0762207	0.094951	0.109982	0.246162	0.397171	0.120362	0.135191	0.365288	0.102567	0.109241	0.204641	0.215515	0.043746	0.29139	0.069944	0.07983	0.090951	0.128518	0.156941	0.08306	0.180582
1.27521	0.076812	0.115477	0.050157	0.079936	0.506465	0.17715	0.240111	0.063849	0.486252	0.073821	0.087607	0.087623	0.133953	0.177265	0.13358	0.137643	0.099912	0.101213	0.181279	0.156967	0.343904	0.164928	0.381624	0.256237	0.207591	0.213834	0.128769	0.170131	0.0897479	0.119924	0.119868	0.246162	0.494795	0.164355	0.178196	0.345516	0.126294	0.151256	0.204641	0.237512	0.062282	0.2862	0.081065	0.123575	0.136427	0.128518	0.151503	0.109655	0.287518
1.4169	0.071476	0.171724	0.05614	0.086192	0.613955	0.165347	0.240111	0.066429	0.58227	0.084004	0.097211	0.09994	0.104658	0.253051	0.247269	0.186273	0.103471	0.091237	0.212078	0.175568	0.354309	0.215655	0.382664	0.293697	0.194064	0.264561	0.136313	0.232304	0.0985926	0.126167	0.146313	0.332665	0.533104	0.170781	0.174735	0.301771	0.126294	0.289413	0.240477	0.247645	0.063765	0.319813	0.081065	0.09886	0.207359	0.15348	0.182891	0.093822	0.29099
1.55859	0.081965	0.253481	0.058648	0.103347	0.662679	0.171028	0.214739	0.097644	0.772845	0.100467	0.095454	0.110355	0.133642	0.34513	0.253496	0.154131	0.118488	0.104537	0.236759	0.110614	0.354309	0.294998	0.379022	0.463828	0.253115	0.363934	0.132151	0.310346	0.120184	0.137874	0.178196	0.343539	0.495042	0.224166	0.192777	0.310668	0.134697	0.428559	0.393711	0.3166	0.043251	0.41892	0.208842	0.109241	0.335878	0.167815	0.179678	0.093822	0.276335
1.70028	0.078387	0.417254	0.063692	0.1022	0.648347	0.176519	0.329107	0.103542	0.7248	0.102738	0.092521	0.128485	0.152902	0.489756	0.307166	0.155644	0.095204	0.103544	0.322743	0.190108	0.344684	0.319971	0.441716	0.536146	0.326995	0.572566	0.132151	0.364975	0.16779	0.142556	0.183386	0.381848	0.411011	0.458711	0.27409	0.372703	0.143594	0.483179	0.63666	0.473046	0.043251	0.528161	0.211067	0.117644	0.519016	0.195743	0.231827	0.096667	0.333789
1.84197	0.076719	0.498534	0.067706	0.120539	0.635571	0.174592	0.365704	0.114172	0.480567	0.105515	0.105877	0.151329	0.151957	0.481719	0.313547	0.201431	0.096869	0.112831	0.495696	0.15031	0.414661	0.369657	0.426628	0.58141	0.401394	0.791863	0.153222	0.59832	0.22398	0.142296	0.240725	0.456487	0.426829	0.486639	0.331429	0.460194	0.147302	0.520499	0.823258	0.524206	0.091446	0.673238	0.324014	0.113936	0.691527	0.260497	0.311904	0.124939	0.480938
1.98366	0.094597	0.637192	0.066695	0.121064	0.571979	0.200884	0.520554	0.15087	0.480567	0.107919	0.132773	0.154723	0.151957	0.481719	0.419116	0.398093	0.10989	0.081941	0.484867	0.19521	0.497646	0.59962	0.395931	0.564501	0.591036	0.900081	0.18782	0.783018	0.22398	0.14932	0.384072	0.553864	0.40854	0.576602	0.38333	0.56894	0.248633	0.517039	0.973032	0.499491	0.074887	0.79533	0.46143	0.165097	0.727117	0.322037	0.4293	0.117187	0.649011
2.12535	0.116476	0.692206	0.096659	0.142417	0.607029	0.240981	0.46488	0.258145	0.569528	0.101552	0.176883	0.214042	0.158337	0.608532	0.559256	0.40824	0.133124	0.104002	0.636144	0.170746	0.45004	0.562941	0.460446	0.507271	0.760386	0.961994	0.2245	1.00336	0.367056	0.143076	0.504434	0.615899	0.505917	0.630975	0.46143	0.715748	0.241713	0.677687	1.00615	0.512096	0.136921	0.780996	0.522723	0.215762	0.909761	0.500727	0.557324	0.162735	0.788224
2.26704	0.126845	0.685867	0.096879	0.156881	0.630135	0.224409	0.463554	0.478331	0.606555	0.145385	0.225236	0.255105	0.204289	0.678261	0.603202	0.426722	0.188886	0.126044	0.555825	0.241268	0.490622	0.549153	0.436773	0.50545	1.02261	1.00804	0.307744	1.15502	0.536927	0.185219	0.739969	0.615899	0.435479	0.623808	0.476753	0.840065	0.304737	0.683618	0.939913	0.591678	0.119868	0.721927	0.560043	0.254812	1.11737	0.552381	0.785939	0.205778	0.996773
2.40873	0.180729	0.670753	0.225082	0.177845	0.670762	0.256509	0.383954	0.723267	0.565019	0.168986	0.360198	0.212102	0.32269	0.727191	0.606907	0.415592	0.27153	0.14544	0.592107	0.315781	0.498426	0.488801	0.490102	0.516376	1.1303	0.996592	0.395671	1.12016	1.02911	0.185219	0.843278	0.721185	0.378387	0.557572	0.457723	1.12898	0.414224	0.716242	0.849951	0.597363	0.135438	0.725634	0.68782	0.254812	1.22018	0.844266	0.785939	0.28728	1.03923
2.55042	0.327276	0.787601	0.326169	0.205965	0.671337	0.425867	0.366586	0.822125	0.519339	0.173517	0.555748	0.266271	0.388349	0.680077	0.730842	0.644047	0.429371	0.128049	0.721925	0.440037	0.541869	0.518197	0.5991	0.417523	1.27364	1.07411	0.526781	1.06501	1.18259	0.238808	0.958944	0.689303	0.371467	0.629492	0.455993	1.12898	0.519016	0.622819	0.775064	0.625291	0.159412	1.01826	0.866757	0.362323	1.30298	0.923107	0.915445	0.375439	1.08923
2.69211	0.550846	0.788816	0.381126	0.304215	0.779538	0.613228	0.369258	0.624137	0.413302	0.305325	0.749869	0.282699	0.663927	0.620733	0.743661	0.957334	0.633319	0.179607	0.684953	0.420874	0.573086	0.496865	0.701335	0.378242	1.48852	1.10325	0.773913	0.948206	1.23878	0.259619	0.938183	0.689303	0.419909	0.659645	0.449072	1.36081	0.548427	0.435973	0.791376	0.644074	0.200192	1.23427	0.843772	0.780501	1.28617	1.05212	1.24539	0.641921	1.06229
2.8338	0.678845	0.90054	0.366631	0.368189	0.874391	0.782764	0.449511	0.57978	0.363649	0.739648	0.846345	0.369748	0.802952	0.797032	0.681746	1.07502	0.798877	0.273555	0.796967	0.530988	0.526781	0.39333	0.755183	0.344944	1.49502	1.22057	1.14019	0.760386	1.06527	0.376941	0.906548	0.622572	0.419909	0.837346	0.455993	1.28592	0.573883	0.369737	0.932993	0.553864	0.253824	1.35142	0.885046	0.969077	1.29037	1.05212	1.36328	0.944444	0.934085
2.97549	0.836573	0.927818	0.419203	0.659788	0.998459	1.11137	0.558675	0.524664	0.32167	0.739648	0.795194	0.480628	0.953998	0.762836	0.647796	1.28222	0.763417	0.473377	0.838938	0.535516	0.566322	0.39333	0.744778	0.322312	1.48019	1.16412	1.10117	0.529123	0.822039	0.491402	0.67917	0.731813	0.371467	0.837346	0.526183	1.07609	0.522723	0.32871	1.00862	0.487628	0.46489	1.3922	0.956967	0.985389	1.31187	1.30323	1.40209	1.00938	0.847059
3.11718	0.948329	0.8196	0.455846	0.823166	1.00148	1.19303	0.558675	0.546415	0.291227	1.26989	0.759661	0.441056	1.02253	0.895917	0.647796	1.31024	0.767648	0.680537	0.985145	0.652212	0.466949	0.358471	0.672459	0.367836	1.37483	1.2008	1.11704	0.394891	0.822039	0.585313	0.596127	0.59242	0.465384	0.838829	0.488369	0.920883	0.565975	0.302759	0.986378	0.398407	0.578085	1.28642	1.14505	0.955978	1.25206	1.48809	1.37564	1.08439	0.748021
3.25887	0.977235	0.790374	0.463869	1.38553	0.989472	1.28635	0.698181	0.554043	0.291983	1.34742	0.75213	0.458348	1.07293	0.96291	0.63213	1.35181	0.760661	0.871621	0.979641	0.93998	0.495044	0.285893	0.724747	0.343383	1.16802	1.06969	1.15658	0.388908	0.613668	0.675321	0.452285	0.59242	0.640614	0.758258	0.494054	0.736756	0.565975	0.313387	0.887023	0.316847	0.831167	1.10896	1.14505	0.700672	1.21722	1.52566	1.33066	1.2627	0.715668
3.40056	0.984773	0.882684	0.499199	1.52469	0.888193	1.27069	0.779545	0.471402	0.247388	1.17069	0.741969	0.465368	1.11727	1.07859	0.755696	1.1038	0.625107	0.946352	0.756833	0.974419	0.436253	0.272105	0.811894	0.380583	0.950548	1.02495	1.23904	0.333238	0.645925	0.854556	0.410023	0.592914	0.748866	0.621336	0.45797	0.680653	0.527172	0.269888	0.765425	0.230097	0.847973	0.896662	1.03877	0.621336	1.22216	1.47895	1.18434	1.1664	0.828062
3.54225	0.994851	0.885536	0.45113	1.52519	0.698143	1.28717	0.871657	0.462917	0.251043	1.09065	0.690152	0.410351	1.06744	0.987723	0.745707	1.17558	0.652299	0.925693	0.675828	0.935992	0.408678	0.271325	0.811894	0.312687	0.781717	0.987747	1.27442	0.331937	0.52522	0.926615	0.381848	0.517039	0.908278	0.481449	0.440669	0.491088	0.505176	0.283976	0.681888	0.236276	0.897898	0.735273	0.997499	0.580062	1.09191	1.47895	1.07288	1.21296	0.927312
3.68394	0.951639	0.814997	0.444255	1.52519	0.604301	1.22649	0.836047	0.462917	0.251043	0.939414	0.626004	0.5891	0.854579	0.937614	0.695947	1.05075	0.731151	0.73039	0.628851	0.935992	0.406857	0.296558	0.808512	0.350147	0.631617	0.922973	1.23618	0.2989	0.508572	1.00023	0.310421	0.517039	0.903088	0.408045	0.50048	0.491088	0.541507	0.287683	0.676698	0.220953	0.897898	0.603789	0.938183	0.467362	0.991568	1.41197	0.70512	1.118	1.04426
3.82563	0.847824	0.70133	0.44931	1.52519	0.546334	1.18792	0.688933	0.413296	0.242096	0.832657	0.522083	0.599214	0.766555	0.804589	0.717678	0.903171	0.89948	0.742108	0.660897	0.807891	0.469811	0.274447	0.754403	0.344684	0.584792	0.931818	1.25569	0.332197	0.519758	0.888895	0.276561	0.548674	0.850198	0.365041	0.420156	0.418179	0.593408	0.262721	0.579074	0.234793	0.796072	0.498255	0.760482	0.451544	0.883316	1.38973	0.641356	1.03503	0.823042
3.96732	0.78572	0.617522	0.493907	1.51676	0.466071	1.12293	0.688933	0.43428	0.272142	0.751415	0.585735	0.511078	0.786762	0.736237	0.662068	0.637631	0.870597	0.799783	0.675942	0.730601	0.54291	0.267943	0.676361	0.312687	0.518457	0.906324	1.16464	0.281991	0.650347	0.683125	0.276561	0.590937	0.742687	0.359604	0.40508	0.433996	0.548921	0.245915	0.608732	0.207606	0.766908	0.531621	0.677192	0.49183	0.719208	1.34623	0.453521	0.829968	0.811252
4.10901	0.645203	0.659904	0.534413	1.20939	0.447388	1.00006	0.666888	0.425994	0.270534	0.655319	0.669433	0.465443	0.640979	0.67681	0.794446	0.624634	0.763197	0.697198	0.633788	0.651907	0.623033	0.301241	0.596759	0.344684	0.528602	0.821519	1.09753	0.304883	0.644364	0.590775	0.28793	0.591678	0.717478	0.302265	0.382589	0.465384	0.569435	0.225648	0.540518	0.216257	0.789893	0.495537	0.628998	0.463407	0.542495	1.29359	0.453521	0.791252	0.610994
4.2507	0.633418	0.560262	0.5407	0.922863	0.404968	0.797988	0.575816	0.434828	0.263813	0.608875	0.660362	0.404027	0.463177	0.67681	0.931521	0.560686	0.669487	0.720522	0.593867	0.583687	0.564501	0.245051	0.537447	0.323353	0.48698	0.894358	1.10169	0.322052	0.540309	0.571005	0.261485	0.627762	0.612439	0.287189	0.356885	0.432266	0.622819	0.242207	0.414224	0.19945	0.821775	0.460194	0.630481	0.416696	0.490347	1.23402	0.447095	0.754444	0.536087
4.39239	0.618413	0.522668	0.503698	0.84622	0.397492	0.708231	0.424595	0.480077	0.229816	0.471196	0.510535	0.388929	0.403884	0.602737	0.907271	0.504954	0.472877	0.912877	0.453344	0.488676	0.526261	0.268984	0.587654	0.326474	0.503369	0.826982	1.03873	0.311646	0.540309	0.470591	0.261485	0.577591	0.572153	0.292132	0.341809	0.443635	0.59588	0.242207	0.391486	0.199698	0.707345	0.475023	0.566222	0.410764	0.389262	1.13862	0.459206	0.777833	0.41712
4.53408	0.60175	0.49461	0.405504	0.673868	0.450801	0.627383	0.429034	0.503282	0.237023	0.5794	0.479446	0.320804	0.424865	0.64732	0.84389	0.459489	0.46914	0.98799	0.439265	0.470426	0.471372	0.273146	0.445358	0.348066	0.444057	0.713301	0.969278	0.341562	0.415182	0.514555	0.296581	0.464396	0.644569	0.281752	0.317341	0.447342	0.646051	0.216998	0.314375	0.247398	0.798296	0.505423	0.523712	0.37987	0.45797	1.11663	0.486887	0.839701	0.341956
4.67577	0.523051	0.505352	0.389339	0.680168	0.466299	0.639609	0.391978	0.470034	0.263577	0.635667	0.381978	0.349351	0.413205	0.533072	0.662992	0.456412	0.477581	1.05678	0.503423	0.491202	0.454723	0.287974	0.492703	0.362634	0.48646	0.658672	1.01922	0.400094	0.329336	0.454203	0.309185	0.464396	0.608979	0.284965	0.321296	0.393216	0.568446	0.255059	0.331676	0.249128	0.663599	0.436962	0.494301	0.351201	0.404338	0.952518	0.494054	0.902204	0.374749
4.81746	0.337476	0.513211	0.332435	0.5377	0.473273	0.604168	0.367245	0.464508	0.24942	0.64637	0.377671	0.346969	0.489685	0.51171	0.613183	0.440301	0.430305	1.05678	0.441991	0.466913	0.381624	0.282251	0.443797	0.366796	0.483858	0.516376	0.883952	0.400094	0.31841	0.453422	0.290649	0.317341	0.620842	0.310174	0.345764	0.369243	0.508636	0.264945	0.291638	0.249128	0.663599	0.485404	0.389262	0.422627	0.483426	0.707098	0.483674	1.01973	0.377415
4.95915	0.273497	0.503174	0.382555	0.538417	0.358161	0.628697	0.381421	0.444602	0.240714	0.560335	0.274692	0.321773	0.387862	0.51171	0.599656	0.426727	0.429218	1.12494	0.441991	0.383476	0.349367	0.245311	0.443797	0.356911	0.50545	0.516376	0.735153	0.441456	0.297339	0.451081	0.304242	0.326733	0.626279	0.269641	0.336125	0.462913	0.487628	0.281504	0.294356	0.232816	0.644569	0.448825	0.394699	0.409528	0.481449	0.710805	0.479225	0.813309	0.422582
5.10084	0.265487	0.469109	0.362475	0.572997	0.230359	0.639985	0.299349	0.399365	0.258738	0.560335	0.274692	0.328159	0.389487	0.482798	0.599656	0.320715	0.365564	1.09543	0.508001	0.409938	0.353009	0.288494	0.537447	0.353529	0.516636	0.456804	0.735153	0.369657	0.268203	0.428709	0.265192	0.322037	0.617629	0.240477	0.312893	0.471563	0.394699	0.262227	0.293368	0.213291	0.712535	0.467362	0.419662	0.468103	0.570176	0.631964	0.459453	0.66426	0.441078
5.24253	0.28422	0.469109	0.365893	0.559064	0.188261	0.615726	0.288588	0.357047	0.22861	0.394329	0.285068	0.340023	0.381533	0.495217	0.657445	0.339057	0.365564	0.938137	0.549792	0.293476	0.377982	0.227882	0.479436	0.365235	0.539528	0.464348	0.688848	0.332718	0.240628	0.428709	0.257037	0.350212	0.581545	0.252835	0.301524	0.440669	0.313634	0.289908	0.260002	0.215268	0.818315	0.467114	0.350707	0.449814	0.535575	0.626032	0.448825	0.497044	0.398117
5.38422	0.271159	0.410706	0.382505	0.559064	0.234475	0.676435	0.307372	0.331062	0.22861	0.345418	0.272635	0.445966	0.343867	0.553489	0.630778	0.324955	0.336441	0.86802	0.558989	0.283595	0.407898	0.237767	0.473973	0.359512	0.620691	0.493744	0.661533	0.348586	0.289535	0.454983	0.257037	0.321296	0.540271	0.247398	0.302759	0.547933	0.27063	0.288177	0.282987	0.207606	0.756775	0.49529	0.402855	0.356144	0.434985	0.529396	0.525442	0.445052	0.477969
5.52591	0.274684	0.364173	0.380263	0.529246	0.214946	0.625261	0.254006	0.358254	0.231432	0.314157	0.354767	0.402568	0.335302	0.545583	0.594205	0.311192	0.284657	0.630314	0.482285	0.283604	0.352228	0.237767	0.46747	0.354569	0.550194	0.480216	0.584012	0.286933	0.248693	0.429489	0.27755	0.315858	0.486392	0.237759	0.35738	0.605519	0.277303	0.343786	0.265192	0.190306	0.725881	0.52297	0.370479	0.356144	0.519263	0.541507	0.524948	0.407051	0.49735
5.6676	0.257947	0.305036	0.406492	0.419564	0.229717	0.709309	0.263529	0.322478	0.226131	0.314157	0.432273	0.435713	0.35104	0.478515	0.473409	0.274484	0.329368	0.440131	0.536893	0.283604	0.353529	0.24401	0.464608	0.350407	0.504669	0.513774	0.472672	0.284332	0.246872	0.480737	0.273843	0.30795	0.422133	0.237512	0.376163	0.605519	0.242702	0.434985	0.287189	0.221447	0.631222	0.443635	0.374186	0.365288	0.483426	0.468103	0.524948	0.373329	0.447102
5.80929	0.275595	0.252378	0.361543	0.319544	0.210625	0.778761	0.273575	0.328847	0.219309	0.2597	0.525701	0.437982	0.338849	0.518218	0.395904	0.283742	0.375133	0.355759	0.533438	0.250455	0.323873	0.292136	0.48698	0.324133	0.52366	0.539268	0.433131	0.287714	0.272886	0.453422	0.295592	0.284717	0.387285	0.249128	0.356638	0.591431	0.242702	0.394947	0.306467	0.215762	0.571659	0.406068	0.422875	0.365536	0.426582	0.491335	0.473788	0.311308	0.371875
5.95098	0.238261	0.209287	0.343249	0.360314	0.202974	0.881472	0.274303	0.306213	0.213708	0.245226	0.517991	0.445164	0.307384	0.408147	0.348721	0.28277	0.322141	0.348047	0.675074	0.280118	0.390208	0.211493	0.503109	0.37434	0.478135	0.549674	0.410499	0.271325	0.275747	0.493744	0.270383	0.300782	0.352437	0.257778	0.361828	0.550404	0.230097	0.382836	0.319813	0.227378	0.537552	0.455498	0.384813	0.375669	0.450308	0.491335	0.482438	0.316373	0.383991
6.09267	0.240997	0.200729	0.329764	0.490681	0.174978	0.94852	0.263091	0.275913	0.22897	0.252754	0.523539	0.412759	0.344196	0.399009	0.316844	0.278106	0.328421	0.348047	0.705285	0.34286	0.349367	0.264301	0.434692	0.341562	0.458625	0.488021	0.388908	0.308004	0.260399	0.43001	0.270877	0.300782	0.31833	0.265687	0.304489	0.508141	0.2385	0.246656	0.28274	0.213785	0.390498	0.42411	0.364547	0.372703	0.393711	0.436715	0.429548	0.301687	0.333855
6.23436	0.225194	0.192933	0.319892	0.392745	0.199244	1.00713	0.272808	0.222959	0.209365	0.258334	0.505444	0.428602	0.377541	0.41932	0.282256	0.264193	0.283368	0.326686	0.625454	0.342387	0.370958	0.265862	0.466949	0.361853	0.485679	0.480997	0.433912	0.274967	0.283291	0.429229	0.290155	0.263462	0.359851	0.331182	0.33044	0.535328	0.259755	0.246656	0.238995	0.237264	0.361828	0.417437	0.40854	0.337855	0.369984	0.42238	0.468845	0.286059	0.342862
6.37605	0.223511	0.193199	0.319892	0.284993	0.198214	0.957787	0.231658	0.260527	0.20714	0.225104	0.442189	0.391136	0.337074	0.377896	0.279031	0.267918	0.301309	0.328334	0.540969	0.29456	0.35665	0.278349	0.437554	0.367056	0.516376	0.46877	0.400614	0.309565	0.24427	0.370178	0.254812	0.291885	0.342303	0.378882	0.350707	0.501963	0.258519	0.275326	0.252094	0.251352	0.318083	0.487875	0.335878	0.382342	0.315858	0.430536	0.501221	0.304539	0.349598
6.51774	0.246287	0.183708	0.289247	0.251108	0.213174	0.849029	0.231658	0.220045	0.235371	0.244918	0.430552	0.348918	0.332415	0.343711	0.339863	0.276471	0.329202	0.312235	0.322217	0.250817	0.333498	0.240628	0.459926	0.345985	0.560599	0.500507	0.454723	0.397752	0.294477	0.398273	0.260744	0.261238	0.324261	0.387779	0.385802	0.533845	0.294603	0.231086	0.237512	0.241219	0.298311	0.413236	0.378635	0.32525	0.300782	0.435479	0.488617	0.322811	0.37336
6.65943	0.276998	0.201507	0.318821	0.255406	0.258188	0.820461	0.246434	0.223854	0.219434	0.219126	0.359344	0.334797	0.3536	0.322205	0.369849	0.266176	0.307357	0.344211	0.292856	0.28386	0.338441	0.245051	0.442756	0.345985	0.590515	0.474493	0.451601	0.352488	0.281991	0.387607	0.254071	0.279033	0.338102	0.35911	0.376163	0.585005	0.300535	0.254812	0.282246	0.235287	0.304737	0.483921	0.405574	0.345022	0.306961	0.443141	0.442647	0.314731	0.369069
6.80112	0.288405	0.188776	0.291662	0.255406	0.235197	0.688587	0.247317	0.214659	0.205151	0.248929	0.343511	0.40916	0.321925	0.280386	0.357744	0.289064	0.2371	0.367031	0.29742	0.28386	0.308004	0.258318	0.43157	0.345725	0.613147	0.508832	0.437554	0.35587	0.254416	0.379022	0.243196	0.239983	0.292379	0.35911	0.354414	0.645063	0.278786	0.206124	0.278044	0.240725	0.304489	0.454263	0.373939	0.366524	0.366277	0.421392	0.49183	0.335807	0.334253
6.94281	0.313172	0.157939	0.3137	0.261288	0.213496	0.662856	0.249468	0.256371	0.238745	0.265438	0.322509	0.420981	0.34071	0.253181	0.335294	0.246595	0.223223	0.316852	0.29742	0.389812	0.316069	0.24271	0.50493	0.370438	0.594157	0.512474	0.503369	0.327515	0.271325	0.436773	0.23158	0.240972	0.310174	0.302759	0.33909	0.729588	0.270383	0.227873	0.203652	0.22985	0.299794	0.454263	0.406315	0.391981	0.300535	0.429795	0.472552	0.328062	0.302165
7.0845	0.313261	0.170987	0.311025	0.314549	0.205927	0.620653	0.225119	0.241299	0.238745	0.261844	0.311485	0.451981	0.361991	0.310774	0.311971	0.250984	0.275113	0.285994	0.268362	0.433356	0.362374	0.253375	0.528862	0.340522	0.630837	0.590255	0.50493	0.292136	0.290835	0.415442	0.209584	0.240972	0.346999	0.291638	0.338349	0.739721	0.28101	0.235534	0.259508	0.219964	0.30968	0.417437	0.440917	0.373444	0.303995	0.428806	0.401867	0.363619	0.299996
7.22619	0.324231	0.165152	0.31295	0.344638	0.199076	0.601339	0.230328	0.266757	0.238592	0.235869	0.351702	0.451983	0.355331	0.310258	0.295431	0.287796	0.263208	0.253776	0.27756	0.474577	0.362374	0.237767	0.533025	0.286153	0.545251	0.489842	0.447439	0.315028	0.257017	0.414661	0.242949	0.28274	0.380612	0.3339	0.331923	0.568446	0.266181	0.231333	0.24542	0.263462	0.297569	0.443388	0.476012	0.367019	0.338596	0.410023	0.401867	0.363619	0.281161
7.36788	0.348959	0.171256	0.31295	0.398726	0.19508	0.700443	0.236772	0.227344	0.208143	0.268267	0.330913	0.422289	0.316374	0.277586	0.301644	0.281678	0.273585	0.260483	0.279012	0.553409	0.317369	0.286153	0.500247	0.326734	0.498166	0.491142	0.503109	0.292656	0.28069	0.408158	0.232321	0.260744	0.333653	0.338349	0.332417	0.521735	0.261485	0.238995	0.223918	0.184127	0.31141	0.433008	0.45105	0.399148	0.337608	0.381848	0.427076	0.354712	0.293212
7.50957	0.423774	0.186371	0.254177	0.389327	0.210028	0.698155	0.252155	0.199555	0.202929	0.274678	0.358908	0.408562	0.35064	0.215304	0.344666	0.294961	0.257933	0.280673	0.264885	0.485632	0.322572	0.286153	0.462527	0.323873	0.504409	0.471112	0.470331	0.303322	0.2989	0.444317	0.213538	0.251599	0.328463	0.365041	0.303007	0.539282	0.260991	0.259755	0.245173	0.206371	0.265934	0.487875	0.428312	0.37468	0.391734	0.381848	0.418673	0.347	0.256746
7.65126	0.334999	0.170462	0.207908	0.3488	0.227013	0.572226	0.223042	0.182103	0.20019	0.230504	0.387608	0.383095	0.33734	0.22389	0.315174	0.302334	0.256837	0.276844	0.297698	0.426415	0.348846	0.244791	0.414922	0.334799	0.456804	0.470591	0.472152	0.305143	0.245831	0.422726	0.259014	0.257037	0.386791	0.395935	0.289166	0.539282	0.260991	0.252341	0.230591	0.212055	0.274584	0.398654	0.428312	0.351201	0.307702	0.409034	0.412	0.304143	0.283406
7.79295	0.299883	0.179553	0.207908	0.323576	0.187291	0.587003	0.221681	0.183893	0.255507	0.230504	0.373569	0.316861	0.350944	0.25391	0.302528	0.302334	0.312338	0.189394	0.24756	0.389278	0.371218	0.244791	0.414922	0.316069	0.460446	0.470591	0.403996	0.365235	0.326214	0.417003	0.252588	0.262968	0.372456	0.450061	0.300041	0.567705	0.264945	0.242702	0.200933	0.200192	0.322037	0.440175	0.478978	0.355402	0.317588	0.416201	0.438198	0.308457	0.309406
7.93464	0.332843	0.154881	0.233446	0.369612	0.186326	0.576969	0.242454	0.199376	0.244833	0.194431	0.365804	0.317309	0.333515	0.254975	0.262179	0.324265	0.299246	0.212633	0.275905	0.310816	0.361333	0.238287	0.488541	0.390208	0.471372	0.477095	0.43027	0.339221	0.314248	0.403215	0.23677	0.310174	0.356885	0.475023	0.290896	0.661622	0.266428	0.209089	0.218481	0.229356	0.322037	0.394452	0.477	0.35565	0.324014	0.458217	0.525442	0.284999	0.302304
8.07633	0.305088	0.161945	0.247991	0.342918	0.169254	0.65771	0.253863	0.24274	0.215757	0.225234	0.313387	0.341897	0.313281	0.254975	0.294764	0.262066	0.288789	0.209904	0.302733	0.271419	0.345985	0.234645	0.423246	0.351188	0.439114	0.445098	0.426888	0.339221	0.296558	0.399053	0.23677	0.283729	0.370231	0.42411	0.343292	0.603789	0.324509	0.19772	0.23158	0.2212	0.287189	0.469833	0.477742	0.370231	0.310174	0.40681	0.445365	0.289844	0.30938
8.21802	0.275775	0.18514	0.2398	0.310576	0.164175	0.500558	0.259439	0.299414	0.202605	0.230465	0.293303	0.374748	0.303037	0.259835	0.30396	0.259311	0.28528	0.212463	0.28805	0.250383	0.353789	0.259098	0.507791	0.320751	0.488541	0.420124	0.447959	0.30046	0.265862	0.388127	0.213785	0.24369	0.326486	0.377399	0.342551	0.513084	0.281504	0.19772	0.221447	0.216257	0.269888	0.464149	0.405821	0.295839	0.278044	0.40681	0.493807	0.305992	0.294733
8.35971	0.240276	0.200147	0.239693	0.310576	0.172642	0.44409	0.244602	0.352911	0.192015	0.228578	0.309266	0.311964	0.303037	0.256145	0.309093	0.259311	0.267782	0.226899	0.300003	0.271318	0.341302	0.263521	0.598059	0.376421	0.489581	0.45004	0.447959	0.344944	0.303582	0.408678	0.224413	0.246162	0.353672	0.333653	0.320554	0.533104	0.27236	0.193272	0.244432	0.207359	0.306467	0.471563	0.470575	0.370726	0.370231	0.401867	0.494548	0.263963	0.31108
8.5014	0.173028	0.181416	0.244681	0.26723	0.15215	0.332024	0.243003	0.431337	0.170998	0.240378	0.318521	0.317242	0.298245	0.312816	0.291738	0.274356	0.257055	0.254127	0.3181	0.289971	0.334018	0.236206	0.630577	0.39359	0.481257	0.498426	0.470331	0.35587	0.279909	0.421685	0.224413	0.253329	0.353672	0.312398	0.352189	0.512837	0.27236	0.21601	0.244432	0.184621	0.28793	0.489605	0.46316	0.367513	0.38333	0.433008	0.470327	0.277492	0.28885
8.64309	0.195648	0.196866	0.20936	0.256499	0.193058	0.263458	0.253198	0.426582	0.203514	0.263428	0.2988	0.249429	0.29476	0.278799	0.292884	0.274246	0.27574	0.265014	0.294324	0.272216	0.390729	0.220598	0.586613	0.327515	0.515075	0.520538	0.484639	0.332978	0.301761	0.390989	0.242949	0.242207	0.348977	0.312398	0.339832	0.516297	0.299052	0.221447	0.225648	0.208101	0.312645	0.428806	0.477248	0.367513	0.318083	0.433996	0.462666	0.297536	0.330074
8.78478	0.233864	0.191685	0.20936	0.304465	0.16558	0.2563	0.221802	0.356448	0.203514	0.290119	0.288443	0.234712	0.274762	0.279737	0.314313	0.274246	0.29391	0.253849	0.267654	0.272216	0.340002	0.237247	0.50493	0.377462	0.544731	0.526001	0.475794	0.410759	0.277568	0.390989	0.246162	0.306219	0.345269	0.269641	0.300288	0.50567	0.283482	0.202911	0.22466	0.21601	0.303007	0.44932	0.556336	0.416201	0.345022	0.444871	0.434491	0.290317	0.339757
8.92647	0.27693	0.156162	0.184509	0.357418	0.214902	0.220934	0.210021	0.297925	0.209878	0.266661	0.275836	0.238675	0.257559	0.291813	0.305795	0.310139	0.254454	0.252472	0.273184	0.323082	0.340262	0.227361	0.476314	0.361853	0.513774	0.480477	0.48646	0.379022	0.301761	0.388387	0.239489	0.255554	0.324509	0.246903	0.354167	0.51951	0.304489	0.225401	0.247892	0.237759	0.301771	0.421886	0.463407	0.388521	0.369243	0.347246	0.434491	0.316583	0.367423
9.06816	0.295715	0.180486	0.214617	0.391492	0.196861	0.271123	0.210021	0.257979	0.187649	0.279229	0.279697	0.218563	0.283361	0.221472	0.329956	0.260607	0.249162	0.267548	0.311668	0.273994	0.384225	0.270544	0.419084	0.380063	0.50545	0.553315	0.439114	0.402175	0.285893	0.432871	0.239489	0.263462	0.294356	0.270136	0.283234	0.482438	0.247398	0.198462	0.255306	0.195743	0.340079	0.441411	0.47008	0.348235	0.396182	0.388273	0.47008	0.337038	0.288807
9.20985	0.292164	0.181946	0.178263	0.368151	0.208189	0.230942	0.216788	0.275374	0.213627	0.251902	0.244271	0.245514	0.325158	0.219765	0.315078	0.263	0.256466	0.234452	0.315217	0.336442	0.320751	0.312167	0.419084	0.387607	0.457844	0.553315	0.417263	0.386046	0.263781	0.3746	0.231333	0.245915	0.277056	0.265192	0.310421	0.503693	0.257531	0.198462	0.250116	0.211561	0.293368	0.425099	0.533351	0.345764	0.364794	0.404833	0.441658	0.319969	0.315456
9.35154	0.249443	0.176411	0.165137	0.355762	0.21448	0.194465	0.248331	0.299799	0.224276	0.249912	0.25233	0.220779	0.333121	0.203457	0.309977	0.297003	0.269499	0.229168	0.289157	0.361504	0.294998	0.312167	0.460706	0.382924	0.456544	0.46773	0.471892	0.417003	0.258058	0.402175	0.255554	0.26544	0.275573	0.229603	0.293121	0.397418	0.261238	0.205382	0.254565	0.201428	0.304984	0.455993	0.408787	0.361087	0.374186	0.39989	0.423122	0.377643	0.294012
9.49323	0.282796	0.179286	0.178022	0.344684	0.200584	0.185698	0.225166	0.225259	0.210952	0.280559	0.255764	0.238421	0.292252	0.25828	0.322001	0.234912	0.236255	0.22544	0.249628	0.288014	0.369657	0.259358	0.413621	0.348326	0.500767	0.4875	0.463047	0.343383	0.291876	0.397232	0.255554	0.273596	0.310668	0.255554	0.28101	0.426829	0.261238	0.2212	0.253824	0.225401	0.321296	0.456981	0.408787	0.37814	0.381848	0.383578	0.440669	0.324189	0.309956
9.63492	0.352359	0.202099	0.211336	0.27499	0.18443	0.180987	0.207988	0.174105	0.253747	0.223277	0.232713	0.219263	0.292252	0.242757	0.309671	0.250707	0.298432	0.212284	0.270214	0.308753	0.329336	0.259358	0.447699	0.348326	0.482037	0.469551	0.492963	0.385786	0.278609	0.387347	0.26198	0.26544	0.329699	0.260497	0.26717	0.360593	0.288425	0.198462	0.226143	0.203158	0.288672	0.455993	0.404091	0.386791	0.346505	0.336372	0.479966	0.320578	0.331627
9.77661	0.378973	0.209326	0.219776	0.254913	0.202177	0.180987	0.235554	0.205673	0.335087	0.22996	0.255719	0.230251	0.278793	0.242996	0.297891	0.250707	0.277023	0.22817	0.273197	0.275164	0.35509	0.255977	0.445098	0.335839	0.555917	0.474754	0.410239	0.351188	0.307224	0.353529	0.212549	0.288425	0.31487	0.237759	0.275079	0.360593	0.251599	0.18734	0.229603	0.217492	0.302512	0.495042	0.379376	0.343786	0.346011	0.405574	0.433996	0.306984	0.312873
9.9183	0.383586	0.191538	0.207916	0.246934	0.203425	0.179092	0.235657	0.242809	0.393041	0.23021	0.325561	0.234471	0.32111	0.257337	0.311568	0.280062	0.266403	0.197923	0.292345	0.236897	0.311646	0.232044	0.401134	0.377722	0.609505	0.538748	0.426628	0.363414	0.29968	0.408158	0.224413	0.295839	0.329699	0.202911	0.284965	0.310668	0.248139	0.216257	0.255059	0.227626	0.308444	0.526678	0.418179	0.340573	0.398159	0.365536	0.40681	0.381952	0.287966
10.06	0.359444	0.196804	0.210767	0.215466	0.183153	0.188914	0.217685	0.272113	0.396305	0.25735	0.266781	0.259762	0.267014	0.243737	0.28438	0.252917	0.296926	0.265833	0.262937	0.241285	0.311646	0.232044	0.381624	0.354309	0.528862	0.520798	0.422205	0.426628	0.309825	0.367576	0.240477	0.272607	0.387285	0.226637	0.258519	0.325992	0.277303	0.216257	0.267664	0.200439	0.295345	0.561526	0.431525	0.322284	0.384566	0.390251	0.422133	0.381952	0.255081
10.2017	0.280718	0.186185	0.209391	0.242383	0.18373	0.185827	0.243895	0.250197	0.444567	0.22015	0.263853	0.217161	0.26324	0.24652	0.318231	0.238444	0.285164	0.265833	0.26757	0.218729	0.302281	0.241409	0.41258	0.363674	0.569704	0.511953	0.439635	0.441456	0.284332	0.361593	0.220211	0.225154	0.328463	0.232074	0.272607	0.315117	0.305478	0.184374	0.237264	0.240725	0.318824	0.574378	0.431525	0.350954	0.424852	0.378387	0.429053	0.393176	0.305318
10.3434	0.243978	0.177683	0.241489	0.401836	0.178507	0.172679	0.237677	0.232807	0.412549	0.226119	0.2239	0.211755	0.320523	0.24652	0.314387	0.22865	0.247926	0.277345	0.280168	0.201467	0.330376	0.3002	0.390469	0.358992	0.605864	0.523139	0.435212	0.466949	0.309045	0.37512	0.218728	0.265192	0.363064	0.23158	0.287683	0.291885	0.305478	0.199698	0.258272	0.196979	0.312398	0.538541	0.431525	0.350954	0.455004	0.348729	0.419167	0.314601	0.33481
10.4851	0.179029	0.179369	0.241538	0.415596	0.173218	0.173981	0.220413	0.228095	0.334758	0.226119	0.243246	0.200753	0.29379	0.261115	0.296564	0.241722	0.295754	0.268527	0.311048	0.202819	0.341042	0.24401	0.443277	0.378502	0.701595	0.537707	0.502328	0.382144	0.31841	0.420384	0.260744	0.253082	0.376905	0.259261	0.276067	0.392722	0.272113	0.23504	0.271124	0.227378	0.252588	0.562267	0.464396	0.378635	0.443388	0.40335	0.419167	0.339985	0.328587
10.6267	0.174628	0.179558	0.242344	0.409385	0.164659	0.165534	0.215778	0.240125	0.357297	0.288498	0.201212	0.216594	0.328434	0.276873	0.247252	0.223135	0.247032	0.244936	0.281574	0.194277	0.328816	0.28095	0.457324	0.358471	0.678963	0.498946	0.492443	0.371739	0.294737	0.372259	0.236029	0.24542	0.356885	0.259261	0.305972	0.386296	0.325003	0.248139	0.254318	0.189564	0.291885	0.514815	0.481202	0.39989	0.421392	0.40335	0.450308	0.288659	0.292836
10.7684	0.149157	0.214389	0.23428	0.387679	0.162661	0.182518	0.212426	0.274437	0.35924	0.296413	0.209635	0.22304	0.320525	0.235527	0.289752	0.250174	0.257044	0.255101	0.281574	0.22915	0.311386	0.277828	0.450821	0.351968	0.678963	0.517937	0.48672	0.321011	0.301241	0.416743	0.234299	0.286695	0.414471	0.237017	0.303501	0.428312	0.27755	0.228614	0.264451	0.18561	0.288425	0.457228	0.410517	0.390004	0.481696	0.416943	0.407798	0.31794	0.306884
10.9101	0.149739	0.205989	0.22413	0.379844	0.171187	0.199391	0.212426	0.274437	0.263523	0.296413	0.200687	0.20969	0.320525	0.24321	0.297345	0.241529	0.270762	0.263265	0.315152	0.230027	0.313988	0.284852	0.533545	0.35587	0.696912	0.460706	0.43105	0.358732	0.343904	0.426628	0.237017	0.283234	0.372703	0.24196	0.283729	0.414719	0.275079	0.246162	0.264451	0.178937	0.340573	0.481943	0.396182	0.380365	0.453027	0.37468	0.45624	0.29648	0.309417
11.0518	0.139131	0.203953	0.242953	0.359757	0.160723	0.220173	0.21363	0.25162	0.268823	0.236771	0.183766	0.218032	0.313424	0.24321	0.250169	0.260616	0.247781	0.232343	0.301521	0.305862	0.346765	0.256757	0.539268	0.350667	0.839208	0.510393	0.408938	0.304363	0.312687	0.421165	0.263957	0.273348	0.379623	0.278786	0.316847	0.425593	0.317836	0.230839	0.249622	0.207854	0.340573	0.470575	0.421639	0.362817	0.416696	0.416201	0.419167	0.356088	0.322463
11.1935	0.155131	0.212503	0.212355	0.376146	0.171286	0.165771	0.233445	0.223123	0.262293	0.213621	0.196104	0.250258	0.298512	0.22091	0.250169	0.216655	0.254293	0.242638	0.277991	0.229334	0.346245	0.248173	0.438334	0.349367	0.981504	0.464348	0.428969	0.304363	0.308265	0.41232	0.248386	0.250858	0.299546	0.274337	0.291638	0.370726	0.291885	0.215515	0.232321	0.196979	0.3166	0.465384	0.356144	0.33563	0.428065	0.422133	0.446107	0.297483	0.359039
11.3352	0.153198	0.206767	0.208278	0.302695	0.217471	0.173518	0.251915	0.190109	0.288434	0.249345	0.219061	0.203068	0.320025	0.239535	0.251049	0.212964	0.272209	0.205332	0.280695	0.235039	0.30046	0.258318	0.438074	0.398793	0.995812	0.480997	0.390989	0.353009	0.289014	0.405557	0.278539	0.237017	0.290649	0.266181	0.292132	0.384072	0.244926	0.249128	0.233557	0.195249	0.308938	0.474776	0.356144	0.382589	0.397665	0.433996	0.446107	0.293811	0.311374
11.4769	0.153013	0.184006	0.221853	0.411356	0.246163	0.160887	0.221666	0.193732	0.360732	0.243867	0.278318	0.220418	0.325642	0.24484	0.287199	0.231137	0.209444	0.205332	0.255333	0.241206	0.349887	0.242449	0.432091	0.396452	0.952369	0.476574	0.442236	0.367836	0.33792	0.361333	0.2689	0.258025	0.325744	0.253576	0.262227	0.35911	0.248881	0.22293	0.213044	0.210572	0.315611	0.467362	0.316353	0.369984	0.414224	0.484168	0.45451	0.330976	0.351669
11.6186	0.164517	0.189648	0.222327	0.505612	0.259263	0.164116	0.251178	0.178833	0.360732	0.25738	0.292674	0.218227	0.277866	0.208381	0.273191	0.267558	0.223111	0.239317	0.276784	0.226736	0.339481	0.271325	0.435993	0.367316	0.904763	0.515855	0.422726	0.326995	0.308265	0.417003	0.245915	0.258025	0.293368	0.247151	0.294109	0.350707	0.254318	0.208101	0.253329	0.214032	0.287436	0.51432	0.35911	0.345022	0.410023	0.393711	0.450803	0.275482	0.338298
11.7603	0.174891	0.16321	0.208968	0.569982	0.225118	0.178719	0.218	0.177925	0.436589	0.255122	0.372769	0.216052	0.273939	0.271224	0.314615	0.241226	0.257926	0.218133	0.256016	0.224123	0.349887	0.237247	0.405817	0.392289	0.747379	0.589475	0.422726	0.340782	0.293957	0.357171	0.235287	0.262474	0.294109	0.235782	0.279774	0.350707	0.285459	0.213538	0.249869	0.209831	0.27755	0.500233	0.364794	0.362075	0.394699	0.490594	0.421392	0.275488	0.301689
11.902	0.143995	0.177243	0.237609	0.487498	0.204284	0.186159	0.228575	0.159275	0.398834	0.260016	0.346052	0.2274	0.29225	0.272881	0.243705	0.229969	0.239562	0.213322	0.268022	0.224566	0.383705	0.231524	0.435993	0.43157	0.600401	0.567883	0.497386	0.331417	0.301761	0.394891	0.247398	0.224907	0.341562	0.211314	0.27928	0.324261	0.264945	0.191294	0.255306	0.194507	0.287436	0.558807	0.394452	0.368996	0.487381	0.46489	0.420897	0.262752	0.299792
12.0436	0.139282	0.170278	0.217491	0.435275	0.199429	0.185673	0.239436	0.153564	0	0.262994	0.394383	0.229332	0.296758	0.28059	0.254621	0.230684	0.246858	0.23514	0.297179	0.2295	0.368877	0.214875	0.435993	0.391769	0.603262	0.567883	0.46851	0.391249	0.308785	0.402175	0.281999	0.220705	0.337608	0.216998	0.313881	0.327474	0.256295	0.209089	0.293121	0.199203	0.28101	0.497761	0.40335	0.365783	0.484662	0.368254	0.420897	0.255873	0.330018
12.1853	0.149945	0.162321	0.213402	0.464205	0.181269	0.1907	0.214539	0.170364	0	0.282589	0.373895	0.221034	0.296758	0.292437	0.253936	0.259153	0.246858	0.220905	0.25976	0.235585	0.329856	0.268723	0.360553	0.379803	0.634999	0.499727	0.495825	0.379022	0.289274	0.458885	0.254071	0.218234	0.310421	0.22639	0.351448	0.341562	0.278291	0.225401	0.240725	0.169545	0.28101	0.443882	0.40335	0.337608	0.476259	0.368254	0.385308	0.29254	0.33457
12.327	0.143563	0.16673	0.246089	0.45133	0.209726	0.159336	0.196995	0.165748	0	0.246285	0.358785	0.21036	0.312587	0.254057	0.276403	0.265482	0.230491	0.297533	0.289705	0.224096	0.362113	0.246612	0.440155	0.371739	0.552535	0.510132	0.459145	0.39333	0.322052	0.456544	0.269641	0.227131	0.352189	0.234052	0.336372	0.361581	0.274584	0.206371	0.249375	0.184869	0.254812	0.508141	0.419414	0.321543	0.449072	0.44586	0.458217	0.276656	0.353579
12.4687	0.143389	0.167939	0.23026	0.425102	0.215415	0.178334	0.217041	0.180805	0	0.256554	0.368593	0.237477	0.30868	0.26584	0.266101	0.260466	0.276821	0.315212	0.290656	0.206888	0.326214	0.237247	0.41232	0.332978	0.544991	0.497906	0.43131	0.383445	0.344684	0.444577	0.194507	0.244679	0.299794	0.234052	0.2862	0.332665	0.310915	0.215021	0.225401	0.207359	0.258272	0.462171	0.36084	0.382589	0.422875	0.37641	0.410023	0.30973	0.345297
12.6104	0.141685	0.190537	0.257154	0.378173	0.239528	0.166458	0.214535	0.181921	0	0.256554	0.390213	0.231233	0.288536	0.240017	0.23033	0.231979	0.26045	0.244237	0.315846	0.233478	0.345204	0.227361	0.439114	0.332978	0.514555	0.457844	0.510132	0.377722	0.359252	0.370438	0.194507	0.257284	0.336866	0.234299	0.32006	0.368007	0.295345	0.188576	0.21774	0.221941	0.308938	0.435479	0.368501	0.404091	0.42757	0.349718	0.455004	0.281631	0.316973
12.7521	0.168754	0.175321	0.255235	0.321613	0.225902	0.19695	0.210376	0.195204	0	0.229873	0.323863	0.255731	0.334811	0.229009	0.263079	0.212111	0.2699	0.244237	0.335888	0.248645	0.371739	0.249213	0.424547	0.364715	0.452121	0.482298	0.445618	0.367576	0.396452	0.388908	0.208842	0.241713	0.321049	0.215021	0.275573	0.383083	0.26371	0.193766	0.236523	0.216998	0.282987	0.370726	0.351201	0.445365	0.41546	0.374186	0.456981	0.292882	0.331187
12.8938	0.190145	0.174295	0.21438	0.325987	0.249665	0.194613	0.223555	0.168775	0	0.261654	0.272057	0.233659	0.28814	0.233525	0.271646	0.275619	0.291358	0.252281	0.278707	0.248645	0.371739	0.28017	0.41206	0.311386	0.464608	0.438074	0.410239	0.39359	0.357431	0.425327	0.24542	0.252094	0.326733	0.220953	0.279033	0.405574	0.266181	0.18042	0.250611	0.227626	0.286942	0.450308	0.410517	0.356638	0.41373	0.374186	0.4293	0.325149	0.308079
13.0355	0.219009	0.164045	0.226561	0.266777	0.257899	0.198091	0.218052	0.170385	0	0.279386	0.272419	0.241525	0.275553	0.235275	0.268157	0.286848	0.237172	0.235156	0.312182	0.254331	0.323093	0.227101	0.395411	0.398013	0.5247	0.476054	0.4118	0.3002	0.351708	0.432351	0.235534	0.245668	0.295839	0.242207	0.286447	0.383083	0.246903	0.18042	0.218481	0.196979	0.282246	0.426582	0.392475	0.334642	0.386543	0.368254	0.479225	0.355586	0.333404
13.1772	0.204785	0.170667	0.191414	0.294042	0.268409	0.16053	0.2248	0.160073	0	0.248909	0.26777	0.229906	0.252379	0.205587	0.248965	0.26574	0.254452	0.229752	0.273584	0.232959	0.296819	0.227101	0.419864	0.369918	0.52444	0.466949	0.46877	0.334018	0.351708	0.405036	0.235534	0.262474	0.267911	0.205876	0.269888	0.412741	0.244926	0.192283	0.251599	0.188576	0.298805	0.456487	0.280269	0.330193	0.42238	0.402114	0.439434	0.345735	0.311629
13.3189	0.167357	0.173139	0.201077	0.317923	0.242028	0.17311	0.210401	0.160215	0	0.269195	0.284159	0.198922	0.324789	0.240775	0.248965	0.250692	0.250068	0.23382	0.303966	0.264923	0.321532	0.253375	0.428969	0.408678	0.57985	0.469291	0.418564	0.319451	0.303582	0.386306	0.226884	0.23331	0.270383	0.209831	0.303501	0.362817	0.256295	0.213785	0.254071	0.201428	0.298064	0.458958	0.319071	0.325744	0.443388	0.386791	0.446107	0.369314	0.285837
13.4605	0.164989	0.17897	0.197198	0.455199	0.194742	0.163803	0.210401	0.171629	0	0.228483	0.279153	0.204275	0.343296	0.26275	0.248756	0.215373	0.227809	0.239015	0.260577	0.265107	0.354049	0.234905	0.422466	0.408938	0.554096	0.511693	0.437294	0.354309	0.317109	0.361593	0.225896	0.238253	0.27582	0.210078	0.284717	0.349965	0.27582	0.225648	0.241466	0.23158	0.284223	0.437209	0.341562	0.325744	0.434491	0.392969	0.383083	0.410644	0.310717
13.6022	0.164989	0.176105	0.155555	0.471634	0.187064	0.167091	0.235951	0.150641	0	0.228483	0.243085	0.211521	0.370569	0.254895	0.227507	0.243424	0.229641	0.24658	0.258627	0.236512	0.35639	0.223199	0.411019	0.389948	0.525741	0.454723	0.443277	0.33688	0.335319	0.405296	0.225896	0.262968	0.256542	0.215021	0.270383	0.368501	0.272113	0.211314	0.220458	0.227873	0.300782	0.461677	0.320307	0.303254	0.394947	0.387779	0.417437	0.451367	0.306628
13.7439	0.199071	0.185169	0.173259	0.507	0.17728	0.185772	0.232312	0.162759	0	0.278605	0.27486	0.221741	0.322042	0.256079	0.252118	0.29576	0.234634	0.232248	0.266969	0.245951	0.369918	0.294998	0.416743	0.386566	0.50571	0.479696	0.425067	0.354569	0.272365	0.358732	0.225648	0.259755	0.282987	0.254812	0.271371	0.414719	0.309185	0.193766	0.228367	0.234299	0.2862	0.477248	0.349471	0.308197	0.393711	0.368501	0.405327	0.404165	0.310182
13.8856	0.199768	0.173812	0.17408	0.636746	0.177105	0.187182	0.238219	0.180753	0	0.274548	0.26688	0.208931	0.300258	0.241136	0.251826	0.253288	0.256702	0.276652	0.252613	0.246696	0.314508	0.294998	0.442756	0.415702	0.466169	0.530683	0.476314	0.3374	0.379283	0.404256	0.237017	0.249869	0.266923	0.244432	0.285459	0.404091	0.276809	0.193766	0.230591	0.19253	0.302512	0.450555	0.342798	0.30795	0.458958	0.412247	0.415213	0.385241	0.355359
14.0273	0.169352	0.18697	0.192842	0.602979	0.180384	0.208624	0.231059	0.158313	0	0.263022	0.265638	0.211468	0.312755	0.239773	0.269545	0.261915	0.237336	0.25894	0.267574	0.247181	0.326995	0.289274	0.423766	0.415702	0.48724	0.472933	0.455763	0.368097	0.316069	0.39255	0.268405	0.263215	0.258767	0.223918	0.283482	0.328463	0.278539	0.251599	0.240725	0.203405	0.26371	0.505423	0.342798	0.300782	0.494054	0.393216	0.41719	0.337407	0.340724
14.169	0.133377	0.170272	0.164036	0.552075	0.205669	0.211194	0.231879	0.177081	0	0.275601	0.264063	0.22644	0.284101	0.239773	0.307908	0.26709	0.266583	0.268457	0.297912	0.329306	0.308004	0.246612	0.46825	0.361333	0.578549	0.435212	0.464868	0.382664	0.343904	0.455503	0.231827	0.246162	0.258767	0.235287	0.27582	0.319071	0.261485	0.202169	0.220458	0.189317	0.26371	0.461924	0.386543	0.344281	0.392475	0.377646	0.403844	0.334443	0.352819
14.3107	0.150563	0.156687	0.16318	0.531725	0.213646	0.184872	0.231879	0.16072	0	0.252486	0.265292	0.203369	0.276972	0.271926	0.253497	0.263746	0.223728	0.274036	0.275167	0.339283	0.316589	0.274707	0.446398	0.330897	0.548373	0.460186	0.478916	0.396192	0.37382	0.427408	0.223918	0.273843	0.316106	0.213785	0.28274	0.316353	0.251105	0.228614	0.264698	0.189317	0.321543	0.441164	0.376905	0.360593	0.351942	0.415213	0.416449	0.360291	0.321877
14.4524	0.133052	0.180614	0.148297	0.525735	0.188222	0.206021	0.24727	0.169782	0	0.24949	0.315421	0.235863	0.284496	0.269296	0.272079	0.216516	0.25512	0.283188	0.28333	0.290183	0.331937	0.252595	0.417523	0.388387	0.575167	0.445358	0.499207	0.396192	0.37382	0.415962	0.225401	0.272113	0.311162	0.220705	0.279527	0.298311	0.27236	0.218481	0.24542	0.215268	0.289413	0.395194	0.322284	0.374433	0.37122	0.418426	0.451791	0.381517	0.339428
14.5941	0.139466	0.168762	0.179368	0.516245	0.187412	0.186878	0.275103	0.164425	0	0.274291	0.296527	0.21322	0.327042	0.247102	0.282225	0.243227	0.281119	0.267655	0.2679	0.240167	0.335579	0.268463	0.400094	0.35639	0.48776	0.466949	0.438854	0.379803	0.359252	0.390989	0.277056	0.256542	0.261732	0.222435	0.26198	0.297322	0.250858	0.204146	0.26198	0.206618	0.324261	0.433255	0.297816	0.395688	0.439928	0.394947	0.452285	0.415856	0.354303
14.7358	0.172017	0.170454	0.192072	0.490833	0.185171	0.174834	0.257282	0.153799	0	0.262957	0.367387	0.220292	0.303906	0.266033	0.273634	0.23097	0.25832	0.275625	0.276375	0.290646	0.353009	0.291616	0.437814	0.312167	0.494784	0.472412	0.43053	0.387867	0.324133	0.388908	0.271866	0.225154	0.257778	0.212302	0.260744	0.279774	0.250858	0.207854	0.248386	0.214279	0.306961	0.465384	0.308444	0.348977	0.462171	0.390498	0.472799	0.350508	0.332847
14.8774	0.182185	0.157982	0.194791	0.428544	0.221505	0.176598	0.260468	0.155263	0	0.253714	0.225767	0.238235	0.316143	0.266033	0.324133	0.287019	0.236878	0.232922	0.319896	0.290646	0.346245	0.282511	0.424026	0.334018	0.488801	0.485679	0.559559	0.368617	0.330116	0.375641	0.266181	0.232321	0.231086	0.219964	0.319318	0.279774	0.249128	0.206124	0.250858	0.205876	0.378882	0.4597	0.301524	0.33736	0.414719	0.451544	0.537552	0.360427	0.339057
15.0191	0.175893	0.157938	0.190009	0.405739	0.24851	0.170001	0.258227	0.157307	0	0.223863	0.225767	0.265596	0.334567	0.200183	0.306202	0.26513	0.259243	0.22873	0.311416	0.247802	0.28095	0.266382	0.450561	0.349887	0.534065	0.500767	0.585313	0.325694	0.350927	0.407638	0.237017	0.226637	0.228614	0.247645	0.244926	0.296828	0.236029	0.197968	0.250116	0.201181	0.309927	0.439681	0.354167	0.33736	0.412247	0.417437	0.51605	0.290213	0.321841
15.1608	0.176106	0.176646	0.166203	0.392224	0.197972	0.186313	0.268397	0.143363	0	0.232493	0.249533	0.23777	0.323515	0.236754	0.298937	0.266613	0.274723	0.215465	0.297629	0.216889	0.33688	0.257277	0.39411	0.379283	0.50571	0.444838	0.585313	0.351968	0.346505	0.428189	0.242702	0.254812	0.271371	0.254565	0.240972	0.311904	0.308691	0.210325	0.251846	0.214279	0.300535	0.450061	0.355402	0.318083	0.443882	0.40335	0.521982	0.266539	0.310765
15.3025	0.168943	0.179143	0.166203	0.461025	0.159429	0.190512	0.254899	0.154543	0	0.234708	0.22204	0.237811	0.310609	0.259356	0.271203	0.266613	0.255444	0.220153	0.282235	0.244313	0.322052	0.248693	0.37434	0.376681	0.471892	0.476574	0.638641	0.350927	0.347285	0.390208	0.221447	0.216257	0.265934	0.223671	0.272113	0.304242	0.257778	0.187093	0.268405	0.210572	0.300535	0.423122	0.391486	0.347494	0.4293	0.40335	0.521982	0.263917	0.339068
15.4442	0.183414	0.165727	0.176044	0.584514	0.172102	0.226915	0.228561	0.173857	0	0.207544	0.236047	0.226973	0.292097	0.271953	0.293702	0.257778	0.233003	0.217627	0.286883	0.224172	0.338181	0.245311	0.402435	0.358732	0.537447	0.435473	0.614968	0.371739	0.33792	0.451081	0.227378	0.249869	0.255801	0.238995	0.251352	0.318083	0.285706	0.203652	0.251846	0.240477	0.284965	0.424357	0.35738	0.313387	0.434243	0.395194	0.479966	0.241211	0.329088
15.5859	0.163341	0.165727	0.171115	0.736457	0.170794	0.265488	0.247741	0.166094	0	0.260666	0.227307	0.223568	0.304867	0.25893	0.282575	0.269533	0.233003	0.23397	0.242799	0.215886	0.310606	0.276007	0.381884	0.358732	0.519497	0.473193	0.560599	0.416482	0.358211	0.443797	0.235287	0.247398	0.248386	0.242702	0.209584	0.331676	0.28274	0.205876	0.257284	0.195249	0.261732	0.374927	0.359851	0.347741	0.498008	0.378635	0.536564	0.31446	0.307009
15.7276	0.15021	0.146849	0.171115	0.686845	0.164178	0.36439	0.234774	0.175345	0	0.260666	0.282327	0.208698	0.299349	0.268401	0.29864	0.236659	0.237328	0.260552	0.298052	0.212057	0.276528	0.242189	0.422466	0.360813	0.50597	0.469811	0.591816	0.388387	0.342343	0.443797	0.240725	0.248386	0.268653	0.249375	0.278291	0.3166	0.28274	0.183386	0.243938	0.199698	0.260249	0.396924	0.37122	0.31141	0.481449	0.421144	0.50567	0.356531	0.344921
15.8693	0.14305	0.157374	0.187927	0.686845	0.18555	0.328542	0.243176	0.177239	0	0.200024	0.313498	0.22826	0.288314	0.296121	0.314727	0.283703	0.238781	0.248627	0.260912	0.269344	0.321272	0.242189	0.379022	0.340002	0.54265	0.463568	0.553836	0.408938	0.398273	0.406337	0.266923	0.193519	0.278786	0.231827	0.238253	0.3166	0.284717	0.186599	0.232074	0.181903	0.305478	0.429053	0.318577	0.350212	0.399395	0.358368	0.481202	0.341144	0.33091
16.011	0.149569	0.158248	0.167199	0.499533	0.180282	0.384095	0.269607	0.161589	0	0.235425	0.281742	0.223725	0.287761	0.281427	0.292659	0.270081	0.231377	0.266123	0.265778	0.269344	0.324653	0.296298	0.409459	0.362894	0.531724	0.463828	0.568924	0.425587	0.359252	0.437033	0.232321	0.287189	0.265934	0.241466	0.259508	0.282987	0.263215	0.172758	0.244432	0.21774	0.303995	0.422627	0.331676	0.354414	0.470575	0.414224	0.474035	0.324493	0.364582
16.1527	0.160171	0.178753	0.182273	0.391367	0.17585	0.388222	0.258819	0.157232	0	0.242358	0.288726	0.252701	0.288762	0.295423	0.291538	0.224496	0.24401	0.256261	0.30911	0.253109	0.369397	0.264561	0.392029	0.356911	0.554096	0.433391	0.533285	0.381884	0.324653	0.447959	0.231333	0.278786	0.247151	0.232816	0.253824	0.290649	0.257778	0.193519	0.239489	0.168557	0.33909	0.408293	0.340821	0.381848	0.380365	0.385555	0.401867	0.32868	0.391419
16.2944	0.165681	0.172484	0.182273	0.386993	0.174012	0.348717	0.248331	0.16134	0	0.259499	0.235681	0.251587	0.265013	0.265033	0.292015	0.224496	0.241079	0.226475	0.280766	0.241243	0.323353	0.254416	0.429489	0.325434	0.560599	0.433391	0.455763	0.341823	0.354569	0.41206	0.257531	0.258519	0.290402	0.232816	0.279033	0.281504	0.263215	0.183386	0.229109	0.193272	0.32006	0.390004	0.3166	0.3643	0.367019	0.353425	0.410764	0.382382	0.319837
16.436	0.144371	0.185346	0.182134	0.408929	0.179161	0.289251	0.279213	0.158048	0	0.258638	0.244869	0.270846	0.239501	0.265033	0.267464	0.210448	0.254198	0.251658	0.276158	0.293524	0.319711	0.307484	0.418303	0.345725	0.527302	0.429229	0.509872	0.353269	0.310606	0.416743	0.234052	0.254812	0.265934	0.237017	0.272607	0.310421	0.240725	0.205135	0.222683	0.195002	0.290155	0.417932	0.307702	0.330193	0.293862	0.374927	0.411258	0.388577	0.30324
16.5777	0.1576	0.188336	0.204276	0.473629	0.181829	0.291118	0.283085	0.157243	0	0.286063	0.291799	0.261511	0.267544	0.314618	0.312044	0.22872	0.255953	0.263129	0.293558	0.260589	0.315288	0.222159	0.423506	0.377982	0.494524	0.426888	0.438594	0.306704	0.311126	0.420905	0.244432	0.247645	0.252341	0.211561	0.230097	0.287683	0.240725	0.190306	0.233063	0.232816	0.354908	0.435479	0.331676	0.35738	0.342056	0.391239	0.452285	0.347774	0.324108
16.7194	0.158891	0.159342	0.204276	0.643287	0.204222	0.255043	0.26087	0.179305	0	0.307102	0.337036	0.241763	0.2608	0.273857	0.241687	0.22872	0.267754	0.210907	0.293558	0.341549	0.314768	0.33792	0.445618	0.372259	0.569444	0.471892	0.415182	0.350147	0.304883	0.440935	0.244432	0.269394	0.252094	0.224166	0.251846	0.260002	0.254565	0.182644	0.24369	0.217245	0.327722	0.365288	0.32871	0.334642	0.335383	0.444129	0.438692	0.377824	0.292107
16.8611	0.173751	0.15843	0.196322	0.755279	0.17385	0.315649	0.26087	0.14501	0	0.29314	0.351727	0.299003	0.303249	0.297625	0.29705	0.277044	0.27561	0.210907	0.322921	0.320301	0.306704	0.223199	0.434172	0.349367	0.494524	0.526261	0.398013	0.331937	0.304883	0.39333	0.268405	0.241219	0.282246	0.225401	0.266181	0.271866	0.248881	0.182644	0.234546	0.198215	0.322037	0.413483	0.35565	0.312645	0.358368	0.444129	0.438692	0.324242	0.290368
17.0028	0.161314	0.163886	0.148385	1.00603	0.180497	0.26195	0.280615	0.146893	0	0.293207	0.383397	0.290294	0.344443	0.252756	0.27205	0.231445	0.254761	0.242211	0.336168	0.2584	0.311646	0.255717	0.398793	0.349367	0.593897	0.503369	0.406077	0.336099	0.350667	0.492443	0.212797	0.211067	0.289166	0.229603	0.24023	0.265192	0.24196	0.190553	0.219717	0.18734	0.271866	0.412989	0.355897	0.334889	0.337855	0.36603	0.447342	0.308803	0.301114
17.1445	0.176281	0.169289	0.173922	1.05926	0.180495	0.261447	0.33232	0.154029	0	0.311709	0.35707	0.328456	0.333977	0.252756	0.286115	0.279898	0.248494	0.238502	0.323176	0.275643	0.33662	0.251554	0.402955	0.344424	0.548633	0.515595	0.453422	0.39281	0.302021	0.454463	0.189564	0.266923	0.254071	0.23158	0.251352	0.275326	0.238006	0.194507	0.216998	0.19253	0.295098	0.45797	0.353178	0.303254	0.343786	0.401372	0.437209	0.298966	0.276833
17.2862	0.180557	0.185307	0.182075	1.14759	0.165172	0.296492	0.36465	0.162441	0	0.309999	0.321483	0.33028	0.31349	0.27624	0.323404	0.279898	0.237352	0.251452	0.293267	0.269601	0.31893	0.249473	0.400614	0.373299	0.550194	0.495044	0.419604	0.384745	0.303062	0.404776	0.189564	0.240725	0.251599	0.193519	0.226143	0.243196	0.288672	0.197226	0.233557	0.196485	0.296581	0.354414	0.358863	0.306961	0.392969	0.380859	0.363064	0.290346	0.276833
17.4279	0.172405	0.15542	0.145579	1.14759	0.172481	0.337642	0.330032	0.159384	0	0.252315	0.360056	0.322405	0.2729	0.248634	0.323404	0.246771	0.229323	0.261395	0.262479	0.25738	0.316849	0.304623	0.384225	0.346245	0.519497	0.438074	0.495304	0.394631	0.311646	0.435733	0.253576	0.22293	0.266923	0.234299	0.280022	0.240725	0.265687	0.208595	0.231827	0.211561	0.271371	0.408293	0.362817	0.331429	0.361828	0.42238	0.399395	0.298949	0.302745
17.5696	0.157753	0.166151	0.174492	0.924416	0.148576	0.309486	0.313895	0.175439	0	0.293747	0.317556	0.278126	0.279288	0.258764	0.314139	0.260008	0.249732	0.238964	0.340913	0.256895	0.329336	0.276268	0.384225	0.347285	0.534325	0.402695	0.464088	0.397492	0.326214	0.394631	0.23158	0.250363	0.231333	0.232074	0.255554	0.258272	0.271618	0.19945	0.209831	0.198956	0.278291	0.410517	0.329946	0.342798	0.371714	0.42238	0.3816	0.372694	0.360897
17.7112	0.139965	0.178004	0.181431	0.699247	0.162738	0.294545	0.301503	0.15901	0	0.268212	0.273643	0.283046	0.267335	0.227521	0.284893	0.260008	0.249028	0.221821	0.341467	0.283283	0.291095	0.276268	0.39255	0.360553	0.583492	0.414922	0.493484	0.363674	0.345985	0.389168	0.23158	0.275326	0.246409	0.204888	0.239736	0.250116	0.304984	0.19945	0.239736	0.206124	0.323273	0.387779	0.345022	0.412741	0.395688	0.376657	0.395441	0.350142	0.277674
17.8529	0.144128	0.177079	0.182588	0.636389	0.150277	0.219102	0.264819	0.168139	0	0.236635	0.281853	0.274509	0.265683	0.227521	0.271199	0.274982	0.241343	0.239846	0.296162	0.288804	0.352748	0.342343	0.401915	0.340522	0.528862	0.457064	0.459926	0.360032	0.334279	0.409459	0.234052	0.271124	0.300535	0.232569	0.296086	0.250116	0.2689	0.193025	0.241466	0.176465	0.267911	0.422875	0.332912	0.341562	0.376905	0.384566	0.368501	0.362694	0.343969
17.9946	0.146326	0.165153	0.187073	0.559591	0.163073	0.195344	0.24477	0.207044	0	0.242275	0.24896	0.338001	0.253054	0.238891	0.240162	0.289388	0.245784	0.24618	0.292206	0.288804	0.321532	0.29916	0.41154	0.316589	0.489581	0.410239	0.44978	0.35613	0.350147	0.407638	0.206124	0.247151	0.281999	0.219223	0.248139	0.228861	0.295592	0.170534	0.210819	0.210572	0.31833	0.378882	0.332912	0.317341	0.357874	0.331182	0.389015	0.361697	0.348756
18.1363	0.159864	0.18175	0.173277	0.589588	0.164144	0.202302	0.264177	0.207044	0	0.212905	0.267307	0.269915	0.270799	0.238977	0.285267	0.310491	0.228794	0.24618	0.286697	0.276561	0.361853	0.252855	0.39255	0.354049	0.491923	0.426108	0.405036	0.348066	0.350147	0.382404	0.228614	0.252094	0.299794	0.219223	0.255801	0.206618	0.28793	0.19426	0.210819	0.193766	0.330935	0.41719	0.323026	0.317341	0.342303	0.376905	0.416696	0.34889	0.355143
18.278	0.157175	0.163439	0.162108	0.76433	0.169394	0.179074	0.281257	0.19334	0	0.251922	0.311158	0.264397	0.2331	0.259635	0.258497	0.267553	0.275855	0.243656	0.272404	0.316013	0.317369	0.285372	0.358992	0.347806	0.466169	0.460706	0.425587	0.351188	0.331937	0.390469	0.255306	0.249375	0.269147	0.220211	0.253576	0.257284	0.295839	0.201181	0.262227	0.179184	0.354661	0.448084	0.361581	0.304737	0.325497	0.384072	0.40681	0.331373	0.337007
18.4197	0.160393	0.190942	0.179206	0.703687	0.164463	0.16422	0.253475	0.178892	0	0.251922	0.328953	0.272615	0.269828	0.241932	0.296392	0.258514	0.259521	0.257117	0.293528	0.299262	0.387347	0.285372	0.410759	0.340782	0.517937	0.46903	0.425587	0.335319	0.362894	0.39411	0.233557	0.232321	0.28274	0.23504	0.257531	0.252341	0.282493	0.165591	0.261485	0.197473	0.354661	0.464396	0.361581	0.33044	0.449567	0.387038	0.421886	0.329468	0.306902
18.5614	0.167091	0.175358	0.153754	0.589765	0.145266	0.181297	0.244193	0.174761	0	0.290787	0.351408	0.285474	0.269828	0.264698	0.300418	0.26371	0.250415	0.240419	0.302443	0.258885	0.387347	0.311386	0.378502	0.340782	0.48724	0.469811	0.407638	0.31815	0.29994	0.398273	0.215762	0.230097	0.256048	0.223918	0.262474	0.256295	0.260744	0.184374	0.237759	0.193519	0.302512	0.462666	0.384319	0.343292	0.398407	0.373444	0.375669	0.367965	0.303805
18.7031	0.147948	0.179982	0.167182	0.423277	0.179797	0.209722	0.244193	0.164912	0	0.264207	0.348194	0.257872	0.274621	0.241529	0.277481	0.26371	0.256501	0.201062	0.302443	0.291859	0.334018	0.26196	0.389688	0.396972	0.497906	0.452121	0.397492	0.33714	0.306964	0.39307	0.244679	0.249375	0.304242	0.230591	0.276561	0.256789	0.27582	0.184374	0.24369	0.188823	0.31833	0.433502	0.357627	0.323767	0.381106	0.402608	0.442647	0.367965	0.344022
18.8448	0.153787	0.158722	0.153049	0.423277	0.158902	0.191805	0.254167	0.187808	0	0.227951	0.293698	0.288714	0.250733	0.24828	0.278304	0.310823	0.21985	0.248255	0.331256	0.274698	0.338701	0.240108	0.361853	0.409459	0.576468	0.461486	0.420905	0.368097	0.333758	0.362894	0.232816	0.269888	0.280516	0.214774	0.278539	0.238253	0.244926	0.199203	0.261485	0.222188	0.300288	0.416201	0.350459	0.329452	0.341315	0.490099	0.403102	0.351782	0.336035
18.9865	0.145015	0.172038	0.16243	0.296409	0.17507	0.195614	0.241644	0.156863	0	0.27018	0.276699	0.275671	0.30495	0.292307	0.285613	0.26627	0.271156	0.240614	0.318591	0.367927	0.372779	0.22476	0.369397	0.365495	0.608725	0.409979	0.445098	0.363414	0.357171	0.37382	0.257037	0.248139	0.271371	0.202169	0.269147	0.238253	0.237759	0.18042	0.251352	0.195002	0.33044	0.398159	0.315364	0.321296	0.352189	0.390498	0.423863	0.333312	0.362554
19.1282	0.162536	0.152058	0.14118	0.26635	0.176796	0.210298	0.212899	0.152246	0	0.230331	0.305179	0.293655	0.271673	0.23506	0.258181	0.274835	0.271156	0.25525	0.293281	0.322733	0.357691	0.284332	0.426368	0.342863	0.548373	0.409979	0.460966	0.325694	0.309825	0.388387	0.278044	0.282246	0.280022	0.218975	0.268405	0.258025	0.253329	0.197968	0.23504	0.167568	0.326239	0.413977	0.320554	0.32698	0.450308	0.419909	0.377399	0.310098	0.30979
19.2698	0.154758	0.176368	0.166318	0.226925	0.152619	0.190483	0.271548	0.159378	0	0.235873	0.277052	0.305581	0.266061	0.273435	0.242297	0.262688	0.203867	0.246042	0.285733	0.380203	0.342603	0.257017	0.466689	0.346765	0.513254	0.405296	0.41154	0.357951	0.33688	0.388387	0.236276	0.234052	0.257284	0.218728	0.266428	0.238995	0.252341	0.185116	0.220211	0.17523	0.321296	0.404338	0.304984	0.303501	0.36084	0.426335	0.383578	0.265251	0.358579
19.4115	0.162591	0.165498	0.178034	0.228794	0.172792	0.201233	0.249795	0.197579	0	0.228322	0.322805	0.262753	0.23906	0.287352	0.242297	0.243335	0.232164	0.268713	0.305756	0.288344	0.315028	0.24427	0.465128	0.343383	0.503369	0.414141	0.435473	0.348066	0.33688	0.408418	0.248881	0.241466	0.263462	0.220953	0.248386	0.234299	0.2862	0.192036	0.226637	0.195249	0.307208	0.409034	0.324509	0.353425	0.310668	0.385308	0.426582	0.305012	0.403089
19.5532	0.142631	0.17335	0.178717	0.210615	0.18097	0.210874	0.22516	0.177653	0	0.220513	0.276793	0.265405	0.26998	0.229934	0.310699	0.314581	0.227422	0.261103	0.294099	0.281727	0.33636	0.250254	0.432611	0.33636	0.512734	0.427148	0.498686	0.341302	0.344944	0.382144	0.226884	0.255306	0.287189	0.210325	0.278044	0.276067	0.269147	0.215021	0.261485	0.206618	0.274831	0.361828	0.293368	0.378635	0.348482	0.356391	0.402114	0.335339	0.287834
19.6949	0.148122	0.178348	0.152966	0.180593	0.19341	0.218714	0.251157	0.198154	0	0.225821	0.29493	0.282421	0.252977	0.265139	0.290546	0.26271	0.248052	0.272068	0.295484	0.218795	0.331417	0.211753	0.459405	0.340002	0.526521	0.501028	0.495565	0.363414	0.348326	0.398013	0.249375	0.239736	0.287189	0.253082	0.290155	0.248881	0.315858	0.206371	0.212797	0.249128	0.342551	0.433008	0.358121	0.369984	0.285953	0.395688	0.440669	0.356759	0.299674
19.8366	0.17478	0.18534	0.169169	0.231266	0.211514	0.238379	0.244546	0.179273	0	0.213477	0.262727	0.296455	0.252977	0.268671	0.259435	0.251124	0.228701	0.25492	0.283761	0.299558	0.321272	0.26144	0.415182	0.369918	0.453422	0.435993	0.45004	0.33688	0.33792	0.384745	0.230591	0.254318	0.242455	0.216751	0.231827	0.254318	0.320801	0.179926	0.264451	0.243196	0.36257	0.438445	0.387038	0.333406	0.305231	0.367019	0.403844	0.294908	0.285294
19.9783	0.162587	0.180311	0.167422	0.289422	0.230524	0.204014	0.249728	0.167172	0	0.201971	0.237447	0.255757	0.258149	0.313181	0.286588	0.282244	0.2225	0.25849	0.296866	0.217248	0.323093	0.297859	0.41206	0.369918	0.489842	0.405817	0.44952	0.345204	0.369657	0.425067	0.233557	0.221694	0.259508	0.24369	0.229109	0.2862	0.264945	0.212055	0.259508	0.177701	0.327474	0.404338	0.394205	0.348235	0.321049	0.388768	0.403844	0.302399	0.33183
[truncated: 47 more columns]

## Sheet: Fig 4C
WT	KO
5.053	7.625
5.299	7.638
4.553	11.87
9.3	7.912
5.703	7.992
7.735	7.489
5.877	6.857
4.804	8.145
3.573	13.8
5.984	4.924
6.411	6.741
5.511	4.967
6.682	6.614
6.849	5.507
6.989	10.42
6.53	11.73
5.855	7.898
6.293	13.91
7.112	5.741
6.204	8.532
7.204	5.255
5.269	5.46
9.116	9.657
7.012	7.936
11.25	7.374
10.52	6.277
10.06	7.006
7.429	5.718
6.835	6.453
7.905	8.032
5.334	5.6
6.145	7.74
7.222	7.495
5.727	5.633
5.917	6.687
8.586	6.744
5.882	7.429
4.719	7.062
6.262	5.805
4.732	5.424
6.746	12.41
9.696	8.197
8.155	7.09
7.025	4.863
9.008	4.702
9.757	6.091
9.383	4
	5.408
	6.71

[truncated: 50 more sheets: Fig 4D, Fig 4E, Fig 4G, Fig 5B, Fig 5C, Fig 5D, Fig 5F, Fig 5G, Fig 7A, Fig 7B, Fig 7C, Fig 7D, Fig 7E, Fig 7F, Fig 8A, Fig 8B, Fig 8C, Fig 8D, Fig 9A, Fig 9B …]
